# Supplementary material for: A Transcriptome Community-and-Module Approach of the Human Mesoconnectome
Source: Entropy (Basel). 2021 Aug 11;23(8):1031. doi: 10.3390/e23081031 (PMC8393183; doi:10.3390/e23081031)
Supplement: Supplementary file 1 [file entropy-23-01031-s001.zip]

Archive with 21 entries (19 files):
- entropy-1291561-supplementary/
- entropy-1291561-supplementary/Code/
- entropy-1291561-supplementary/Code/Community_Analysis.py
- entropy-1291561-supplementary/Code/JS_div.py
- entropy-1291561-supplementary/Entropy_Data_in_Brief.pdf
- entropy-1291561-supplementary/Supplementary Figure S18.html
- entropy-1291561-supplementary/Supplementary Figure S19.html
- entropy-1291561-supplementary/Supplementary Figure S20.html
- entropy-1291561-supplementary/Supplementary Figure S21.html
- entropy-1291561-supplementary/Supplementary Figure S22.html
- entropy-1291561-supplementary/Supplementary Figure S23.html
- entropy-1291561-supplementary/Supplementary Figure S24.html
- entropy-1291561-supplementary/Supplementary Figure S25.html
- entropy-1291561-supplementary/Supplementary Files.pdf
- entropy-1291561-supplementary/Supplementary Table S2.csv
- entropy-1291561-supplementary/Supplementary Table S3.csv
- entropy-1291561-supplementary/Supplementary Table S4.csv
- entropy-1291561-supplementary/Supplementary Table S5.csv
- entropy-1291561-supplementary/Supplementary Table S6.csv
- entropy-1291561-supplementary/Supplementary Table S7.csv
- entropy-1291561-supplementary/Supplementary Table S8.csv
