# Supplementary material for: A Transcriptome Community-and-Module Approach of the Human Mesoconnectome
Source: Entropy (Basel). 2021 Aug 11;23(8):1031. doi: 10.3390/e23081031 (PMC8393183; doi:10.3390/e23081031)
Supplement: Supplementary file 1 [file entropy-23-01031-s001.zip › entropy-1291561-supplementary/Code/Community_Analysis.py]

import numpy as np
import matplotlib.pyplot as plt
from igraph import *
import pandas as pd
from tqdm import tqdm
import os
from igraph import arpack_options


#Loading the Jensen-Shannon divergence matrix
JS_div = np.loadtxt('.../JS_div.txt', delimiter = ',')

#The folder where the communities will be stored
PATH = '.../Human Donor/'

#Folder's name
folder_name = 'Community Analysis'

#Partial name of each community
comm_name = 'JS'

# Communities containing less than 50 genes will be eliminated and those communities whose size exceeds 150 genes will be reanalyzed.
Threshold_Community = 150
Threshold_Genes= 50

# The binarized matrix is constructed from the calculation of the percentile for each donor, where the 41st percentile corresponds to D1 and the 45th percentile to D2. 
# Values above the threshold will be 0.
Threshold=[np.percentile(JS_div,45)]
size= len(JS_div)
dict_data = {}
for t in Threshold:
    Adj_matrix = np.zeros(np.shape(JS_div))
    for i in tqdm(range(0,size)):
        for j in range(0,size):
            if JS_div[i,j] > t:
                Adj_matrix[i,j] = 0
            else:
                Adj_matrix[i,j] = 1
    np.fill_diagonal(Adj_matrix,0)
    dict_data[t]= Adj_matrix
    path = PATH + folder_name + " Communities/" + "Percentile = " + str(t)

    if not os.path.exists(path):
        os.makedirs(path)

    np.savetxt(PATH + folder_name + ' Communities/'+ str(folder_name)+'_binarized_P= ' + str(t) + '.txt', Adj_matrix, fmt = '%d', delimiter = ',')


com_eigen=[]
DegreeThreshold=[]
Eigen_comm = []

# Loading the gene names
GenNames= np.loadtxt('.../Variable_gennames.txt', dtype='str',delimiter=',')

i=0
arpack_options.maxiter=30000000
for key,value in dict_data.items():
    # The network is constructed from the binary matrix and each node (gene) that has no connection is removed.
    Z = Graph.Adjacency(value.astype(bool).tolist(), mode=ADJ_UNDIRECTED)
    to_delete_ids = [v.index for v in Z.vs if v.degree() < 1]
    Z.delete_vertices(to_delete_ids)

    # Each node is assigned its corresponding name.
    Z.vs['name']=GenNames

    # The degree of the network is calculated. Subsequently, Newman's leading eigenvector method for detecting community structure it's applied.
    d=Z.indegree()
    DegreeThreshold.append(d)
    Eigen=Z.community_leading_eigenvector()
    com_eigen.append(len(Eigen))

    # Stored network.
    save(Z, PATH + folder_name  + ' Communities/network'+str(folder_name)+'_P=' + str(key) + '.gml')
            
    # In this section, the identification of the communities that exceed the thresholds mentioned above is carried out, where those communities that exceed 150 genes will be reanalyzed and ...
    # those that do not exceed 50 genes will be removed. 
    # The communities that overcome the established filters will be saved.
    for a in range(0,len(Eigen)):
        eigen_names=[]
        Eigen_comm.append(len(Eigen[a]))
        for b in Eigen[a]:
            eigen_names.append(Z.vs[b]['name'])
        if len(Eigen[a]) >= Threshold_Genes:
            np.savetxt(PATH + folder_name +' Communities/Percentile = '+str(key)+'/'+ str(comm_name) + 'E' +  str(a) + '-' + str(len(Eigen[a])) + '.txt', eigen_names, delimiter = ',', fmt='%s')
            if len(Eigen[a]) >= Threshold_Community:
                sub_graph_eigen=Eigen.subgraph(a)
                Eigen_sub = sub_graph_eigen.community_leading_eigenvector()
                for r in range(0,len(Eigen_sub)):
                    genes1=[]
                    for m in Eigen_sub[r]:
                        genes1.append(sub_graph_eigen.vs[m]['name'])
                    np.savetxt(PATH + folder_name +' Communities/Percentile = '+str(key)+'/'+ str(comm_name) + 'E' +  str(a) + '-' + str(len(Eigen[a]))+ '_' +  str(len(Eigen_sub[r])) + '.txt', genes1, delimiter = ',', fmt='%s')                       
    
    # Plotting the Degree of the network.
    plt.hist(DegreeThreshold[i], color=['green'])
    plt.ylabel("Frequency")
    plt.title('Percentile = ' + str(key) + ' Degree Graph')
    plt.savefig(PATH + folder_name + ' Communities/'+str(folder_name) + ' Percentile = ' + str(key) + ' Degree Graph.png')
    plt.savefig(PATH + folder_name + ' Communities/'+str(folder_name) + ' Percentile = ' + str(key) + ' Degree Graph.svg')
    i+=1
    plt.clf()
