# Supplementary material for: A Transcriptome Community-and-Module Approach of the Human Mesoconnectome
Source: Entropy (Basel). 2021 Aug 11;23(8):1031. doi: 10.3390/e23081031 (PMC8393183; doi:10.3390/e23081031)
Supplement: Supplementary file 1 [file entropy-23-01031-s001.zip › entropy-1291561-supplementary/Code/JS_div.py]

# Libraries required for Jensen-Shannon divergence calculation.
import sklearn.metrics.pairwise as pw
import numpy as np
from scipy.spatial import distance

# The variable gene matrix is loaded.
Allen_Matrix = np.loadtxt('.../Variable_matrix.txt', delimiter= ',')

# We set the path where we want to save the Jensen-Shannon divergence matrix.
PATH = '.../JS_div/'

# The variable gene matrix is vectorized to increase the speed of Jensen-Shannon computation.
JS_vec=distance.pdist(Allen_Matrix,metric='jensenshannon')
# Vectorized divergences are converted to square form for later storage.
JS_mat=distance.squareform(JS_vec)
np.savetxt(PATH + 'JS_div.txt', JS_mat, fmt = '%f', delimiter = ',')
