# Supplementary material for: A Transcriptome Community-and-Module Approach of the Human Mesoconnectome
Source: Entropy (Basel). 2021 Aug 11;23(8):1031. doi: 10.3390/e23081031 (PMC8393183; doi:10.3390/e23081031)
Supplement: Supplementary file 1 [file entropy-23-01031-s001.zip › entropy-1291561-supplementary/Supplementary Table S2.csv]

	GO_term_ID	GO_term_def	P	P_FDR_adj	NofGenes	Genes
1	GO:0032944	regulation of mononuclear cell proliferation	0.00E+00	4.14E-08	148	ADA|AGER|AHR|AIF1|ANXA1|ARG1|ARG2|ATAD5|BMP4|BST1|BTK|BTN2A2|CARD11|CASP3|CCL19|CCL5|CCR2|CD1D|CD209|CD274|CD276|CD28|CD300A|CD38|CD3E|CD4|CD40|CD40LG|CD55|CD6|CD70|CD86|CDKN1A|CEBPB|CLC|CLCF1|CLEC4G|CSF1|CTLA4|EBI3|EFNB1|EPO|FADD|FCGR2B|FCRL3|FGF10|FLT3LG|FOXJ1|FOXP3|GAL|GLMN|GNRH1|GPNMB|GPR183|HAVCR2|HES1|HHLA2|HLA-DMB|HLA-DPA1|HLA-DPB1|HLA-G|ICOSLG|IGF1|IHH|IKZF3|IL10|IL12A|IL12B|IL12RB1|IL13|…
2	GO:0070663	regulation of leukocyte proliferation	0.00E+00	4.14E-08	154	ADA|AGER|AHR|AIF1|ANXA1|ARG1|ARG2|ATAD5|BMP4|BST1|BST2|BTK|BTN2A2|C20orf123|CARD11|CASP3|CCL19|CCL5|CCR2|CD1D|CD209|CD274|CD276|CD28|CD300A|CD38|CD3E|CD4|CD40|CD40LG|CD55|CD6|CD70|CD86|CDKN1A|CEBPB|CLC|CLCF1|CLEC4G|CSF1|CTLA4|EBI3|EFNB1|ENPP3|EPO|FADD|FCGR2B|FCRL3|FGF10|FLT3LG|FOXJ1|FOXP3|GAL|GLMN|GNRH1|GPNMB|GPR183|HAVCR2|HES1|HHEX|HHLA2|HLA-DMB|HLA-DPA1|HLA-DPB1|HLA-G|ICOSLG|IGF1|IHH|IKZF3|IL10…
3	GO:0006954	inflammatory response	0.00E+00	2.60E-09	315	ACVR1|ADAM8|ADCY8|ADM|ADORA3|AGER|AGTR1|AGTR2|AHSG|AIF1|AIM2|AIMP1|ALOX15|ALOX5|AMAC1|ANO6|ANXA1|AOC3|APOA2|APOL3|AZU1|B4GALT1|BACE2|BDKRB1|BDKRB2|BLNK|BMP2|BMP6|BTK|C1QA|C1orf38|C2CD4A|C2CD4B|C3AR1|C4B|C5|C5AR1|C9orf46|CASP4|CCBP2|CCL1|CCL14|CCL16|CCL17|CCL19|CCL2|CCL22|CCL25|CCL26|CCL3|CCL3L3|CCL4|CCL4L1|CCL5|CCR1|CCR2|CCR5|CCR6|CCR7|CCRL2|CD14|CD163|CD180|CD36|CD40|CD40LG|CD6|CD68|CD96|CD97|CE…
4	GO:0050670	regulation of lymphocyte proliferation	0.00E+00	4.14E-08	147	ADA|AGER|AHR|AIF1|ANXA1|ARG1|ARG2|ATAD5|BMP4|BST1|BTK|BTN2A2|CARD11|CASP3|CCL19|CCL5|CCR2|CD1D|CD209|CD274|CD276|CD28|CD300A|CD38|CD3E|CD4|CD40|CD40LG|CD55|CD6|CD70|CD86|CDKN1A|CEBPB|CLC|CLCF1|CLEC4G|CTLA4|EBI3|EFNB1|EPO|FADD|FCGR2B|FCRL3|FGF10|FLT3LG|FOXJ1|FOXP3|GAL|GLMN|GNRH1|GPNMB|GPR183|HAVCR2|HES1|HHLA2|HLA-DMB|HLA-DPA1|HLA-DPB1|HLA-G|ICOSLG|IGF1|IHH|IKZF3|IL10|IL12A|IL12B|IL12RB1|IL13|IL15|…
5	GO:0003341	cilium movement	1.00E-10	1.21E-07	53	ADCY10|ARMC4|C10orf79|C10orf93|C20orf26|C3orf15|C6orf165|CABYR|CCDC103|CCDC11|CCDC114|CCDC151|CCDC37|CCDC39|CCDC40|CCDC42B|CXorf41|DNAH11|DNAH3|DNAH5|DNAH7|DNAH9|DNAI1|DNAI2|DPCD|DYX1C1|HEATR2|HYDIN|KIAA0556|KIF27|LRRC50|LRRC6|NME5|NPHP3|OFD1|PCDP1|RFX3|ROPN1L|RSPH4A|RSPH6A|RSPH9|SPA17|SPAG17|TEKT1|TEKT2|TEKT3|TEKT4|TEKT5|TTLL1|WDR63|WDR66|WDR78|ZBBX
6	GO:1903037	regulation of leukocyte cell-cell adhesion	1.80E-09	3.20E-06	191	ADA|ADAM8|AGER|AIF1|ANXA1|ARG1|ARG2|BCL10|BMP4|BTLA|BTN2A2|C6orf105|CARD11|CASP3|CAV1|CBFB|CCL19|CCL2|CCL25|CCL28|CCL5|CCR2|CCR7|CD160|CD1D|CD209|CD27|CD274|CD276|CD28|CD300A|CD3E|CD4|CD40LG|CD5|CD55|CD6|CD70|CD86|CEACAM1|CEBPB|CLEC4G|CTLA4|CXCL12|DOCK8|DPP4|DUSP10|DUSP22|EBI3|EFNB1|ELANE|EPO|ETS1|FADD|FCGR2B|FGL1|FOXJ1|FOXP3|GATA3|GLI2|GLI3|GLMN|GNRH1|GPNMB|GRAP2|HAS2|HAVCR2|HES1|HFE|HHLA2|HLA-D…
7	GO:0050863	regulation of T cell activation	2.00E-09	3.20E-06	201	ADA|ADAM8|AGER|AIF1|ANXA1|ARG1|ARG2|BCL10|BMP4|BTLA|BTN2A2|C6orf150|CARD11|CASP3|CAV1|CBFB|CCL19|CCL2|CCL5|CCR2|CCR7|CD160|CD1D|CD2|CD209|CD27|CD274|CD276|CD28|CD300A|CD3E|CD4|CD40LG|CD5|CD55|CD6|CD70|CD86|CEACAM1|CEBPB|CLC|CLEC4G|CR1|CTLA4|DOCK8|DPP4|DUSP10|DUSP22|EBI3|EFNB1|EPO|FADD|FANCA|FANCD2|FCGR2B|FGL1|FOXJ1|FOXP3|GATA3|GLI2|GLI3|GLMN|GNRH1|GPNMB|GRAP2|HAVCR2|HES1|HFE|HHLA2|HLA-DMB|HLA-DOA…
8	GO:0042129	regulation of T cell proliferation	5.10E-09	7.08E-06	110	AGER|AIF1|ANXA1|ARG1|ARG2|BMP4|BTN2A2|CARD11|CASP3|CCL19|CCL5|CCR2|CD1D|CD209|CD274|CD276|CD28|CD3E|CD4|CD40LG|CD55|CD6|CD70|CD86|CEBPB|CLC|CLEC4G|CTLA4|EBI3|EFNB1|EPO|FADD|FOXJ1|FOXP3|GLMN|GNRH1|GPNMB|HAVCR2|HES1|HHLA2|HLA-DMB|HLA-DPA1|HLA-DPB1|HLA-G|ICOSLG|IGF1|IHH|IL10|IL12A|IL12B|IL12RB1|IL15|IL18|IL1B|IL20RB|IL23A|IL23R|IL2RA|IL6|IL6R|IRF1|JAK3|KIAA0922|LEP|LGALS9|LILRB1|LILRB2|LMO1|LRRC32|M…
9	GO:0008033	tRNA processing	9.60E-09	1.17E-05	95	AARS2|ADAT1|ADAT2|ADAT3|ALKBH1|ALKBH8|ANKRD16|BCDIN3D|C1orf25|C2orf49|C2orf60|C3orf75|C4orf23|C9orf156|C9orf64|CCDC76|CDK5RAP1|CDKAL1|CLP1|CSTF2|CTU1|CTU2|DPH3P1|DUS2L|DUS3L|DUS4L|ELAC1|ELP2|ELP4|FAM98B|FARS2|FTSJ1|GTPBP3|HSD17B10|KIAA0391|KTI12|LCMT2|LSM6|METTL1|METTL2A|METTL2B|METTL6|METTL8|MOCS3|MTFMT|MTO1|NSUN3|NSUN6|OSGEP|OSGEPL1|POLR3K|POP1|POP4|POP5|PTCD1|PUS1|PUS10|PUS3|PUS7|PUSL1|QTRTD1|…
10	GO:0140013	meiotic nuclear division	2.50E-08	2.72E-05	106	ANKRD31|APITD1|ASPM|ASZ1|AURKA|BRCA2|BRDT|BRIP1|BTBD18|BUB1|BUB1B|C11orf20|C11orf80|C14orf39|C16orf73|C17orf104|C22orf41|C2orf65|C8orf45|C9orf84|CCDC36|CCDC79|CCNA1|CCNB1IP1|CCNE1|CCNE2|CENPC1|CKS2|CNTD1|DAZL|DDX4|DMC1|DPEP3|EIF2C4|EME1|EME2|ERCC4|EREG|ESPL1|FANCA|FANCD2|FANCM|FBXO5|FIGNL1|HELQ|HFM1|HORMAD1|HORMAD2|ING2|KIF18A|LEPREL4|MAEL|MASTL|MEI1|MLH1|MLH3|MND1|MOV10L1|MRE11A|MSH3|MSH4|MSH5|M…
11	GO:0070665	positive regulation of leukocyte proliferation	2.71E-08	2.72E-05	97	ADA|AGER|AIF1|ANXA1|ATAD5|BST1|BST2|C20orf123|CARD11|CCL19|CCL5|CCR2|CD1D|CD209|CD274|CD276|CD28|CD38|CD3E|CD4|CD40|CD40LG|CD55|CD6|CD70|CD86|CDKN1A|CLCF1|CSF1|EBI3|EFNB1|EPO|FADD|FCRL3|FGF10|FLT3LG|FOXP3|GPR183|HAVCR2|HES1|HHLA2|HLA-DMB|HLA-DPA1|HLA-DPB1|ICOSLG|IGF1|IL12A|IL12B|IL12RB1|IL13|IL15|IL18|IL1B|IL23A|IL23R|IL2RA|IL5|IL5RA|IL6|IL6R|IL7|JAK3|LEP|LGALS9|LILRB2|LYN|MPL|NCK1|NCKAP1L|NFATC2…
12	GO:0002703	regulation of leukocyte mediated immunity	3.22E-08	2.95E-05	136	ADORA2B|AGER|APLF|ARG1|ATAD5|BST2|BTK|C20orf196|CCR2|CD160|CD177|CD1D|CD226|CD28|CD300A|CD40|CD84|CD96|CEACAM1|CLC|CLCF1|CLEC12B|CLEC4G|CR1|CXCL6|DDX21|DDX58|DNASE1|DNASE1L3|DUSP22|EMR2|EXOSC3|EXOSC6|F2RL1|FADD|FAM35A|FCER1G|FCER2|FCGR2B|FER|FES|FGR|FOXF1|FOXJ1|FOXP3|FZD5|GATA2|GATA3|HAVCR2|HFE|HLA-F|HLA-G|HLA-H|HMOX1|HPX|IFNA2|IL10|IL12A|IL12B|IL12RB1|IL13|IL13RA2|IL18|IL18R1|IL18RAP|IL1B|IL1R1|…
13	GO:1903039	positive regulation of leukocyte cell-cell adhesion	4.09E-08	3.24E-05	142	ADA|ADAM8|AGER|AIF1|ANXA1|BCL10|BTLA|BTN2A2|CARD11|CAV1|CBFB|CCL19|CCL2|CCL5|CCR2|CCR7|CD160|CD1D|CD209|CD27|CD274|CD276|CD28|CD3E|CD4|CD40LG|CD5|CD55|CD6|CD70|CD86|CTLA4|DOCK8|DPP4|DUSP10|EBI3|EFNB1|ELANE|EPO|ETS1|FADD|FOXP3|GATA3|GLI2|GLI3|GRAP2|HAS2|HAVCR2|HES1|HHLA2|HLA-DMB|HLA-DPA1|HLA-DPB1|HLA-G|HLX|ICAM1|ICOSLG|IFNG|IGF1|IHH|IL12A|IL12B|IL12RB1|IL15|IL18|IL1B|IL1RL2|IL23A|IL23R|IL2RA|IL4R|…
14	GO:0032946	positive regulation of mononuclear cell proliferation	4.11E-08	3.24E-05	93	ADA|AGER|AIF1|ANXA1|ATAD5|BST1|CARD11|CCL19|CCL5|CCR2|CD1D|CD209|CD274|CD276|CD28|CD38|CD3E|CD4|CD40|CD40LG|CD55|CD6|CD70|CD86|CDKN1A|CLCF1|CSF1|EBI3|EFNB1|EPO|FADD|FCRL3|FGF10|FLT3LG|FOXP3|GPR183|HAVCR2|HES1|HHLA2|HLA-DMB|HLA-DPA1|HLA-DPB1|ICOSLG|IGF1|IL12A|IL12B|IL12RB1|IL13|IL15|IL18|IL1B|IL23A|IL23R|IL2RA|IL5|IL6|IL6R|IL7|JAK3|LEP|LGALS9|LILRB2|MPL|NCK1|NCKAP1L|NFATC2|PDCD1LG2|PNP|PRKCQ|PTPRC…
15	GO:0002819	regulation of adaptive immune response	4.85E-08	3.56E-05	110	ADA|AGER|ALOX15|ANXA1|APLF|ARG1|ATAD5|BTK|C20orf196|CCL19|CCR2|CD160|CD1D|CD226|CD274|CD28|CD4|CD40|CD48|CEACAM1|CLC|CLCF1|CLEC4G|CR1|DUSP10|DUSP22|EXOSC3|EXOSC6|FADD|FAM35A|FCER1G|FCER2|FCGR2B|FOXJ1|FOXP3|FZD5|GATA3|HAVCR2|HFE|HLA-F|HLA-G|HLA-H|HLX|HPX|IFNA2|IL10|IL12A|IL12B|IL12RB1|IL18|IL18R1|IL1B|IL1R1|IL1RL1|IL20RB|IL23A|IL23R|IL27RA|IL4R|IL6|IL6R|IL7R|IRF1|IRF7|JAK3|LILRB1|LOXL3|LTA|MAD2L2|…
16	GO:0050671	positive regulation of lymphocyte proliferation	6.18E-08	4.26E-05	92	ADA|AGER|AIF1|ANXA1|ATAD5|BST1|CARD11|CCL19|CCL5|CCR2|CD1D|CD209|CD274|CD276|CD28|CD38|CD3E|CD4|CD40|CD40LG|CD55|CD6|CD70|CD86|CDKN1A|CLCF1|EBI3|EFNB1|EPO|FADD|FCRL3|FGF10|FLT3LG|FOXP3|GPR183|HAVCR2|HES1|HHLA2|HLA-DMB|HLA-DPA1|HLA-DPB1|ICOSLG|IGF1|IL12A|IL12B|IL12RB1|IL13|IL15|IL18|IL1B|IL23A|IL23R|IL2RA|IL5|IL6|IL6R|IL7|JAK3|LEP|LGALS9|LILRB2|MPL|NCK1|NCKAP1L|NFATC2|PDCD1LG2|PNP|PRKCQ|PTPRC|PYCA…
17	GO:0035082	axoneme assembly	7.07E-08	4.58E-05	51	ARMC4|C10orf79|C10orf93|C11orf63|C14orf104|C19orf20|C19orf51|C2orf39|C6orf165|C9orf117|CC2D2A|CCDC103|CCDC114|CCDC151|CCDC37|CCDC39|CCDC40|CCDC42B|CCDC65|CXorf41|DCX|DNAH5|DNAH7|DNAH8|DNAI1|DNAI2|DNAJB13|DNALI1|DYX1C1|HEATR2|HYDIN|IQCG|KIAA1751|LRGUK|LRRC50|LRRC6|LRRC61|PLA2G3|RP1|RP1L1|RSPH1|RSPH4A|RSPH9|SPAG1|SPAG17|TEKT2|TTC26|TTLL1|TTLL3|WDR63|ZMYND10
18	GO:0050870	positive regulation of T cell activation	8.93E-08	5.47E-05	133	ADA|ADAM8|AGER|AIF1|ANXA1|BCL10|BTLA|BTN2A2|CARD11|CAV1|CBFB|CCL19|CCL2|CCL5|CCR2|CCR7|CD160|CD1D|CD209|CD27|CD274|CD276|CD28|CD3E|CD4|CD40LG|CD5|CD55|CD6|CD70|CD86|CTLA4|DOCK8|DPP4|DUSP10|EBI3|EFNB1|EPO|FADD|FOXP3|GATA3|GLI2|GLI3|GRAP2|HAVCR2|HES1|HHLA2|HLA-DMB|HLA-DPA1|HLA-DPB1|HLA-G|HLX|ICOSLG|IFNG|IGF1|IHH|IL12A|IL12B|IL12RB1|IL15|IL18|IL1B|IL1RL2|IL23A|IL23R|IL2RA|IL4R|IL6|IL6R|IL7|IL7R|JAK3…
19	GO:0098813	nuclear chromosome segregation	9.80E-08	5.68E-05	142	AIM1|AKAP8|ANKRD31|ANKRD53|APITD1|AURKC|BOD1|BRIP1|BUB1|BUB1B|C14orf39|C15orf23|C16orf73|C17orf104|C18orf2|C22orf41|C2orf65|C8orf45|C9orf84|CASC5|CCDC36|CCDC79|CCDC99|CCNB1|CCNB1IP1|CCNE1|CCNE2|CDC20|CDC23|CDCA5|CDCA8|CDT1|CENPC1|CENPE|CENPF|CENPK|CENPQ|CEP55|CHMP4C|CHMP6|DDX11|DDX12|DIS3L2|DLGAP5|DMC1|DSCC1|DSN1|EIF2C4|EME1|EME2|ERCC4|ESCO1|ESCO2|ESPL1|FAM175B|FAM83D|FANCD2|FANCM|GEM|GSG2|HDAC8|…
20	GO:0007127	meiosis I	1.13E-07	6.23E-05	80	ANKRD31|APITD1|AURKA|BRCA2|BRDT|BRIP1|BTBD18|C11orf80|C14orf39|C16orf73|C17orf104|C22orf41|C2orf65|C8orf45|C9orf84|CCDC36|CCDC79|CCNA1|CCNB1IP1|CCNE1|CCNE2|CENPC1|CKS2|CNTD1|DDX4|DMC1|EIF2C4|EME1|EME2|ERCC4|ESPL1|FANCD2|FANCM|FBXO5|HELQ|HFM1|HORMAD1|ING2|LEPREL4|MAEL|MEI1|MLH1|MLH3|MND1|MOV10L1|MRE11A|MSH3|MSH4|MSH5|MYBL1|PLK1|PSMC3IP|PTTG1|PTTG2|RAD21L1|RAD51|RAD51C|RAD51L1|RAD51L3|RAD54B|RAD54L…
21	GO:0051250	negative regulation of lymphocyte activation	1.45E-07	7.47E-05	100	ANXA1|ARG1|ARG2|BANK1|BMP4|BTK|BTN2A2|CASP3|CBFB|CD274|CD300A|CD86|CEACAM1|CEBPB|CLEC4G|CTLA4|DUSP22|FCGR2B|FGL1|FOXJ1|FOXP3|GAL|GLI3|GLMN|GNRH1|GPNMB|HAVCR2|HFE|HLA-F|HLA-G|HLX|HMGB3|IFNA2|IHH|IL10|IL20RB|IL2RA|IL4R|INHA|INHBA|INPP5D|IRF1|JAK3|KIAA0922|LAG3|LAX1|LGALS9|LILRB1|LILRB2|LOXL3|LRRC32|LST1|LYN|MAD1L1|MDK|MICA|MNDA|NFKBID|NRARP|PARP3|PAWR|PDCD1LG2|PDE5A|PGLYRP1|PIBF1|PLA2G2D|PTPN2|PTPN…
22	GO:0042102	positive regulation of T cell proliferation	1.49E-07	7.47E-05	70	AGER|AIF1|ANXA1|CARD11|CCL19|CCL5|CCR2|CD1D|CD209|CD274|CD276|CD28|CD3E|CD4|CD40LG|CD55|CD6|CD70|CD86|EBI3|EFNB1|EPO|FADD|FOXP3|HAVCR2|HES1|HHLA2|HLA-DMB|HLA-DPA1|HLA-DPB1|ICOSLG|IGF1|IL12A|IL12B|IL12RB1|IL15|IL18|IL1B|IL23A|IL23R|IL2RA|IL6|IL6R|JAK3|LEP|LGALS9|LILRB2|NCK1|NCKAP1L|PDCD1LG2|PNP|PRKCQ|PTPRC|PYCARD|RASAL3|RIPK2|SASH3|SHH|SYK|TMIGD2|TNFRSF13C|TNFSF13B|TNFSF4|TNFSF9|TRAF6|VCAM1|VTCN1|…
23	GO:0009451	RNA modification	1.80E-07	8.64E-05	112	A1CF|AARS2|ADAD2|ADARB2|ADAT2|ADAT3|AICDA|ALKBH1|ALKBH3|ALKBH8|ANKRD16|APOBEC2|APOBEC3A|APOBEC3B|APOBEC3C|APOBEC3D|APOBEC3F|APOBEC3G|APOBEC3H|BCDIN3D|C1orf25|C1orf59|C1orf66|C2orf60|C3orf75|C4orf23|C7orf60|C9orf156|C9orf64|CCDC76|CDK5RAP1|CDKAL1|CTU1|CTU2|DIMT1L|DKC1|DPH3P1|DUS2L|DUS3L|DUS4L|ELP2|ELP4|EMG1|FAM103A1|FDXACB1|FTSJ1|FTSJ2|FTSJ3|FTSJD1|GAR1|GTPBP3|HSD17B10|KIAA0391|KTI12|LCMT2|METT10D…
24	GO:0006261	DNA-dependent DNA replication	2.12E-07	9.72E-05	86	APITD1|ATAD5|BAZ1A|BLM|BRCA2|C10orf2|C17orf42|C20orf72|C8orf45|CCDC111|CCNE1|CCNE2|CDC45|CDC6|CDT1|DDX11|DNA2|DONSON|EME1|EME2|ETAA1|FANCM|FEN1|GEMC1|GEN1|GINS1|GINS2|GINS3|GINS4|GMNN|HELB|LIG1|LIG3|MCM10|MCM2|MCM3|MCM5|MCM6|MCM9|MCMBP|MMS22L|MRE11A|MSH3|ORC1|ORC2|ORC5|ORC6|PCNA|PNKP|POLA1|POLA2|POLD1|POLD3|POLD4|POLE2|POLG2|POLN|POLQ|PRIM1|PRIM2|RAD51|RECQL|RECQL4|RECQL5|RFC2|RFC3|RFC4|RFC5|RFWD…
25	GO:0002237	response to molecule of bacterial origin	2.87E-07	1.26E-04	200	ABCC2|ACP5|ADAM17|ADAMTS13|ADM|AICDA|AKAP8|ANKRD1|APOB|ARG1|BCL10|BDKRB1|BPI|C1orf106|C4B|C5AR1|C8orf80|CARD16|CARD9|CASP1|CASP3|CASP8|CASP9|CCL2|CCL3|CCL5|CCR5|CCR7|CCRN4L|CD14|CD180|CD274|CD36|CD6|CD68|CD86|CD96|CDK4|CEBPB|CEBPE|CHUK|CITED1|CLDN1|CMPK2|CPS1|CSF2RB|CSF3|CX3CR1|CXCL1|CXCL10|CXCL11|CXCL13|CXCL2|CXCL3|CXCL5|CXCL6|CXCL9|CYP1A1|CYP1A2|CYP27B1|DEFA5|DUSP10|EDN1|ELANE|EPO|F2R|FASLG|FCG…
26	GO:0002695	negative regulation of leukocyte activation	3.01E-07	1.27E-04	116	ANXA1|ARG1|ARG2|BANK1|BMP4|BPI|BTK|BTN2A2|C17orf60|CASP3|CBFB|CCR2|CD274|CD300A|CD300LF|CD84|CD86|CEACAM1|CEBPB|CLEC4G|CST7|CTLA4|DUSP22|ENPP3|FAM19A3|FCGR2B|FER|FGL1|FOXF1|FOXJ1|FOXP3|GAL|GLI3|GLMN|GNRH1|GPER|GPNMB|HAVCR2|HFE|HLA-F|HLA-G|HLX|HMGB3|HMOX1|IFNA2|IHH|IL10|IL13RA2|IL20RB|IL2RA|IL4R|INHA|INHBA|INPP5D|IRF1|JAK3|KIAA0922|LAG3|LAX1|LGALS9|LILRB1|LILRB2|LOXL3|LRRC32|LST1|LYN|MAD1L1|MDK|MI…
27	GO:0002822	regulation of adaptive immune response based on somatic recombination of immune receptors built from immunoglobulin superfamily domains	3.59E-07	1.46E-04	99	ADA|AGER|ANXA1|APLF|ARG1|ATAD5|BTK|C20orf196|CCL19|CCR2|CD1D|CD226|CD274|CD28|CD4|CD40|CEACAM1|CLC|CLCF1|CLEC4G|CR1|DUSP22|EXOSC3|EXOSC6|FADD|FAM35A|FCER1G|FCER2|FCGR2B|FOXJ1|FOXP3|FZD5|GATA3|HAVCR2|HFE|HLA-F|HLA-G|HLA-H|HLX|HPX|IFNA2|IL10|IL12A|IL12B|IL12RB1|IL18|IL18R1|IL1B|IL1R1|IL1RL1|IL20RB|IL23A|IL23R|IL27RA|IL4R|IL6|IL6R|IL7R|JAK3|LILRB1|LOXL3|LTA|MAD2L2|MALT1|MLH1|NFKBID|NFKBIZ|NLRP10|NLR…
28	GO:1903046	meiotic cell cycle process	4.16E-07	1.64E-04	111	ANKRD31|APITD1|ASPM|ASZ1|AURKA|BRCA2|BRDT|BRIP1|BTBD18|BUB1|BUB1B|C11orf20|C11orf80|C14orf39|C16orf73|C17orf104|C22orf41|C2orf65|C8orf45|C9orf84|CCDC36|CCDC79|CCNA1|CCNB1IP1|CCNE1|CCNE2|CENPC1|CKS2|CNTD1|DAZL|DDX4|DMC1|DPEP3|EIF2C4|EME1|EME2|ERCC4|EREG|ESPL1|FANCA|FANCD2|FANCM|FBXO5|FIGNL1|HELQ|HFM1|HORMAD1|HORMAD2|HUS1|HUS1B|ING2|KIF18A|LEPREL4|MAEL|MASTL|MEI1|MLH1|MLH3|MND1|MOS|MOV10L1|MRE11A|M…
29	GO:0045132	meiotic chromosome segregation	6.84E-07	2.54E-04	65	ANKRD31|APITD1|BRIP1|BUB1|BUB1B|C14orf39|C16orf73|C17orf104|C22orf41|C2orf65|C8orf45|C9orf84|CCDC36|CCDC79|CCNB1IP1|CCNE1|CCNE2|CENPC1|DMC1|EIF2C4|EME1|EME2|ERCC4|ESPL1|FANCD2|FANCM|HELQ|HFM1|HORMAD1|HORMAD2|LEPREL4|MAEL|MEI1|MLH1|MLH3|MRE11A|MSH4|NCAPH|NUF2|PLK1|PTTG1|PTTG2|RAD21L1|RAD51C|REC8|RMI1|RNF212|SGOL1|SGOL2|SMC2|SMC4|SPATA22|STAG3|STRA13|SYCE1|SYCE1L|SYCE2|SYCP2|TEX11|TEX12|TEX15|TMEM4…
30	GO:0000280	nuclear division	6.91E-07	2.54E-04	176	AIM1|AKAP8|ANKRD31|ANKRD53|APITD1|ASPM|ASZ1|AURKA|AURKC|BIRC5|BOD1|BRCA2|BRDT|BRIP1|BTBD18|BUB1|BUB1B|C11orf20|C11orf80|C14orf39|C15orf23|C16orf73|C17orf104|C18orf2|C19orf21|C22orf41|C2orf65|C8orf45|C9orf84|CCDC36|CCDC79|CCDC99|CCNA1|CCNB1|CCNB1IP1|CCNE1|CCNE2|CDC20|CDC23|CDCA5|CDCA8|CDT1|CENPC1|CENPE|CENPK|CEP192|CEP55|CHEK2|CHMP4C|CHMP6|CKS2|CNTD1|CTDP1|DAZL|DDX4|DIS3L2|DLGAP5|DMC1|DPEP3|DSCC1|…
31	GO:0061982	meiosis I cell cycle process	7.23E-07	2.57E-04	80	ANKRD31|APITD1|AURKA|BRCA2|BRDT|BRIP1|BTBD18|C11orf80|C14orf39|C16orf73|C17orf104|C22orf41|C2orf65|C8orf45|C9orf84|CCDC36|CCDC79|CCNA1|CCNB1IP1|CCNE1|CCNE2|CENPC1|CKS2|CNTD1|DDX4|DMC1|EIF2C4|EME1|EME2|ERCC4|ESPL1|FANCD2|FANCM|FBXO5|HELQ|HFM1|HORMAD1|ING2|LEPREL4|MAEL|MEI1|MLH1|MLH3|MND1|MOV10L1|MRE11A|MSH3|MSH4|MSH5|MYBL1|PLK1|PSMC3IP|PTTG1|PTTG2|RAD21L1|RAD51|RAD51C|RAD51L1|RAD51L3|RAD54B|RAD54L…
32	GO:0042035	regulation of cytokine biosynthetic process	9.11E-07	3.14E-04	75	AGER|APOA2|AZU1|BCL10|BCL3|CARD11|CARD9|CCR2|CD276|CD28|CD3E|CD4|CD86|CEBPB|CLEC7A|CX3CR1|CYBB|EBI3|ELANE|EREG|FOXJ1|FOXP3|GATA3|GHRL|GHSR|GLMN|HMOX1|IFNG|IGF2BP2|IGF2BP3|IL10|IL12B|IL1A|IL1B|IL6|INHA|INHBA|INHBB|INPP5D|IRF1|IRF4|JAK2|LAG3|LILRB1|LTB|MAP2K3|NFKB1|NLRP12|NMI|PRKCQ|PTAFR|PTPRC|RNF128|SFTPD|SIGIRR|SPN|SYK|THBS1|TICAM1|TIRAP|TLR1|TLR3|TLR4|TLR6|TLR7|TLR9|TNF|TNFRSF13C|TNFRSF8|TRAF6|T…
33	GO:0006400	tRNA modification	1.06E-06	3.51E-04	64	AARS2|ADAT2|ADAT3|ALKBH1|ALKBH8|ANKRD16|BCDIN3D|C1orf25|C2orf60|C3orf75|C4orf23|C9orf156|C9orf64|CCDC76|CDK5RAP1|CDKAL1|CTU1|CTU2|DPH3P1|DUS2L|DUS3L|DUS4L|ELP2|ELP4|FTSJ1|GTPBP3|HSD17B10|KIAA0391|KTI12|LCMT2|METTL1|METTL2A|METTL2B|METTL6|METTL8|MOCS3|MTFMT|MTO1|NSUN3|NSUN6|OSGEP|OSGEPL1|PUS1|PUS10|PUS3|PUS7|PUSL1|QTRTD1|RG9MTD2|RG9MTD3|THADA|THG1L|THUMPD2|THUMPD3|TPRKB|TRDMT1|TRIT1|TRMT11|TRMT12|…
34	GO:0046634	regulation of alpha-beta T cell activation	1.10E-06	3.51E-04	67	ADA|AGER|ANXA1|ARG2|CBFB|CCL19|CCR2|CD160|CD274|CD28|CD300A|CD3E|CD55|CD86|EBI3|FOXP3|GATA3|GLI3|HFE|HLX|IFNG|IHH|IL12A|IL12B|IL12RB1|IL18|IL23A|IL23R|IL4R|IL6R|IRF1|IRF4|JAK3|LGALS9|LILRB1|LOXL3|MALT1|MYB|NCKAP1L|NFKBID|NFKBIZ|NKAP|NLRP3|PNP|PRDM1|PRKCQ|PTPRC|RASAL3|RC3H2|RIPK2|RUNX1|RUNX3|SASH3|SHH|SMAD7|SOCS1|SYK|TBX21|TNFRSF14|TNFSF4|TWSG1|XCL1|ZAP70|ZBTB16|ZBTB7B|ZC3H12A|ZNF683
35	GO:0032496	response to lipopolysaccharide	1.11E-06	3.51E-04	190	ABCC2|ACP5|ADAM17|ADAMTS13|ADM|AICDA|AKAP8|ANKRD1|APOB|ARG1|BCL10|BDKRB1|BPI|C5AR1|C8orf80|CARD16|CASP1|CASP3|CASP8|CASP9|CCL2|CCL3|CCL5|CCR5|CCR7|CCRN4L|CD14|CD180|CD274|CD36|CD6|CD68|CD86|CD96|CDK4|CEBPB|CEBPE|CHUK|CITED1|CLDN1|CMPK2|CPS1|CSF2RB|CSF3|CX3CR1|CXCL1|CXCL10|CXCL11|CXCL13|CXCL2|CXCL3|CXCL5|CXCL6|CXCL9|CYP1A1|CYP1A2|CYP27B1|DEFA5|DUSP10|EDN1|ELANE|EPO|F2R|FASLG|FER|FGF10|FMO1|GCH1|GF…
36	GO:0046635	positive regulation of alpha-beta T cell activation	1.42E-06	4.33E-04	47	ADA|ANXA1|CBFB|CCL19|CCR2|CD28|CD3E|CD55|CD86|EBI3|FOXP3|GLI3|HLX|IFNG|IHH|IL12A|IL12B|IL12RB1|IL18|IL23A|IL23R|IL4R|IL6R|LGALS9|MALT1|MYB|NCKAP1L|NFKBID|NFKBIZ|NKAP|NLRP3|PNP|PRKCQ|PTPRC|RASAL3|RIPK2|RUNX1|RUNX3|SASH3|SHH|SOCS1|SYK|TNFSF4|XCL1|ZAP70|ZBTB16|ZBTB7B
37	GO:0045621	positive regulation of lymphocyte differentiation	2.10E-06	6.25E-04	67	ADA|ADAM8|ANXA1|ATP11C|BTK|BTN2A2|CBFB|CCL19|CD27|CD86|DUSP10|FLT3LG|FOXP3|GATA3|GLI2|GLI3|HLA-G|HLX|IFNG|IHH|IL12A|IL12B|IL12RB1|IL15|IL18|IL1RL2|IL23A|IL23R|IL2RA|IL4R|IL7|IL7R|INPP5D|LGALS9|LILRB2|LILRB4|MALT1|MDK|MMP14|MYB|NCKAP1L|NFKBID|NFKBIZ|NKAP|NLRP3|PCID2|PIK3R6|PNP|PPP2R3C|PTPRC|RAG1|RIPK2|RUNX1|RUNX3|SASH3|SHH|SOCS1|SYK|TGFB1|TNFSF4|TNFSF9|VNN1|XBP1|ZAP70|ZBTB1|ZBTB16|ZBTB7B
38	GO:0050868	negative regulation of T cell activation	2.36E-06	6.84E-04	77	ANXA1|ARG1|ARG2|BMP4|BTN2A2|CASP3|CBFB|CD274|CD300A|CD86|CEACAM1|CEBPB|CLEC4G|CTLA4|DUSP22|FCGR2B|FGL1|FOXJ1|FOXP3|GLI3|GLMN|GNRH1|GPNMB|HAVCR2|HFE|HLA-G|HLX|IFNA2|IHH|IL10|IL20RB|IL2RA|IL4R|IRF1|JAK3|KIAA0922|LAG3|LAX1|LGALS9|LILRB1|LILRB2|LOXL3|LRRC32|MAD1L1|MDK|NFKBID|NRARP|PAWR|PDCD1LG2|PDE5A|PLA2G2D|PTPN2|PTPN22|PTPN6|RC3H2|RUNX1|RUNX3|SCGB1A1|SFTPD|SHH|SMAD7|SOCS1|SOCS6|SPN|TBX21|TGFB1|TIGI…
39	GO:0002706	regulation of lymphocyte mediated immunity	2.55E-06	7.21E-04	99	AGER|APLF|ARG1|ATAD5|BTK|C20orf196|CCR2|CD160|CD1D|CD226|CD28|CD40|CD96|CEACAM1|CLC|CLCF1|CLEC12B|CLEC4G|CR1|DUSP22|EXOSC3|EXOSC6|FADD|FAM35A|FCER1G|FCER2|FCGR2B|FOXJ1|FOXP3|FZD5|GATA3|HAVCR2|HFE|HLA-F|HLA-G|HLA-H|HPX|IFNA2|IL10|IL12A|IL12B|IL12RB1|IL18|IL18R1|IL18RAP|IL1B|IL1R1|IL20RB|IL23A|IL23R|IL27RA|IL6|IL7R|KLRK1|LAG3|LEP|LGALS9|LILRB1|LTA|MAD2L2|MALT1|MICA|MICB|MLH1|NCR3|NLRP3|PARP3|PIK3R6…
40	GO:0001819	positive regulation of cytokine production	2.69E-06	7.40E-04	261	ADAM17|ADAM8|ADIPOQ|ADORA2B|AGER|AGPAT2|AGTR2|AIF1|AIM2|ALOX15B|ANXA1|APOA2|AZU1|BCL10|BCL3|BRCA1|C1QTNF3|C1orf106|C1orf190|C20orf160|C3AR1|C5|C5AR1|C6orf150|C7orf68|CARD11|CARD8|CARD9|CASP1|CASP8|CCBE1|CCL1|CCL19|CCL3|CCR2|CCR7|CD14|CD160|CD2|CD226|CD244|CD274|CD276|CD28|CD36|CD3E|CD4|CD40|CD40LG|CD58|CD6|CD86|CEBPB|CHUK|CLEC4E|CLEC5A|CLEC7A|CLEC9A|CSF1R|CYBA|CYBB|CYP1B1|DDX21|DDX58|DDX60|DHX58|…
41	GO:0045619	regulation of lymphocyte differentiation	3.15E-06	8.46E-04	109	ADA|ADAM8|ANXA1|ATP11C|BMP4|BTK|BTN2A2|CARD11|CBFB|CCL19|CCR2|CD2|CD27|CD28|CD86|CR1|CTLA4|DUSP10|FANCA|FANCD2|FCRL3|FLT3LG|FOXJ1|FOXP3|GATA3|GLI2|GLI3|HLA-DOA|HLA-G|HLX|HMGB3|IFNA2|IFNG|IHH|IKZF3|IL12A|IL12B|IL12RB1|IL15|IL18|IL1RL2|IL23A|IL23R|IL2RA|IL4R|IL7|IL7R|INHA|INHBA|INPP5D|IRF1|IRF4|JAK3|KIAA0922|LAG3|LGALS9|LILRB2|LILRB4|LOXL3|MALT1|MDK|METTL3|MMP14|MYB|NCKAP1L|NFAM1|NFATC2|NFKBID|NFKB…
42	GO:0009164	nucleoside catabolic process	3.91E-06	1.03E-03	30	ADA|ADAL|AICDA|APOBEC2|APOBEC3A|APOBEC3B|APOBEC3C|APOBEC3D|APOBEC3F|APOBEC3G|APOBEC3H|CDA|CDADC1|CECR1|DERA|DPYD|DPYS|HDDC3|MTAP|NT5C|NT5C1A|NT5C3|NT5M|NUDT18|PNP|PRTFDC1|TYMP|UPB1|UPP1|UPP2
43	GO:0051321	meiotic cell cycle	4.10E-06	1.05E-03	140	ANKRD31|APITD1|ASPM|ASZ1|AURKA|AURKC|BRCA2|BRDT|BRIP1|BTBD18|BUB1|BUB1B|C11orf20|C11orf80|C14orf39|C16orf73|C17orf104|C22orf41|C2orf65|C8orf45|C9orf84|CCDC36|CCDC79|CCNA1|CCNB1IP1|CCNB3|CCNE1|CCNE2|CDK2|CENPC1|CKS2|CNTD1|DAZL|DDX4|DMC1|DPEP3|EIF2C4|EME1|EME2|ERCC4|EREG|ESPL1|EXD1|EXO1|FAM9A|FAM9C|FANCA|FANCD2|FANCM|FBXO43|FBXO5|FIGNL1|FKBP6|HELQ|HFM1|HORMAD1|HORMAD2|HUS1|HUS1B|ING2|KIF18A|LEPREL4…
44	GO:0001817	regulation of cytokine production	4.44E-06	1.09E-03	387	ABCD1|ACE2|ACP5|ADAM17|ADAM8|ADIPOQ|ADORA2B|AGER|AGPAT2|AGTR2|AIF1|AIM2|AKAP8|ALOX15B|ANGPT1|ANKRD2|ANXA1|ANXA4|APOA1|APOA2|ARG1|ARG2|AZU1|BANK1|BCL10|BCL3|BIRC3|BPI|BRCA1|BST2|BTK|BTN2A2|C1QTNF3|C1orf106|C1orf190|C20orf160|C3AR1|C5|C5AR1|C6orf150|C7orf68|CARD11|CARD16|CARD8|CARD9|CASP1|CASP8|CCBE1|CCL1|CCL19|CCL3|CCR2|CCR7|CD14|CD160|CD2|CD200R1|CD226|CD244|CD274|CD276|CD28|CD2AP|CD33|CD36|CD3E|…
45	GO:0045580	regulation of T cell differentiation	4.44E-06	1.09E-03	92	ADA|ADAM8|ANXA1|BMP4|BTN2A2|CARD11|CBFB|CCL19|CCR2|CD2|CD27|CD28|CD86|CR1|CTLA4|DUSP10|FANCA|FANCD2|FOXJ1|FOXP3|GATA3|GLI2|GLI3|HLA-DOA|HLA-G|HLX|IFNA2|IFNG|IHH|IL12A|IL12B|IL12RB1|IL15|IL18|IL1RL2|IL23A|IL23R|IL2RA|IL4R|IL7|IL7R|IRF1|IRF4|JAK3|KIAA0922|LAG3|LGALS9|LILRB2|LILRB4|LOXL3|MALT1|MDK|METTL3|MYB|NCKAP1L|NFATC2|NFKBID|NFKBIZ|NKAP|NLRP3|NRARP|PIK3R6|PNP|PRDM1|PTPN2|PTPRC|RAG1|RC3H2|RIPK2|…
46	GO:0050866	negative regulation of cell activation	5.41E-06	1.30E-03	124	ALOX12|ANXA1|ARG1|ARG2|BANK1|BMP4|BPI|BTK|BTN2A2|C17orf60|CASP3|CBFB|CCR2|CD274|CD300A|CD300LF|CD84|CD86|CEACAM1|CEBPB|CLEC4G|CST7|CTLA4|DUSP22|EMILIN1|ENPP3|F2|FAM19A3|FCGR2B|FER|FGL1|FOXF1|FOXJ1|FOXP3|GAL|GLI3|GLMN|GNRH1|GPER|GPNMB|HAVCR2|HFE|HLA-F|HLA-G|HLX|HMGB3|HMOX1|IFNA2|IHH|IL10|IL13RA2|IL20RB|IL2RA|IL4R|INHA|INHBA|INPP5D|IRF1|JAK3|KIAA0922|LAG3|LAX1|LGALS9|LILRB1|LILRB2|LOXL3|LRRC32|LST1…
47	GO:0032729	positive regulation of interferon-gamma production	6.11E-06	1.43E-03	49	BCL3|CCR2|CD14|CD160|CD2|CD226|CD244|CD276|CD3E|CLEC7A|EBI3|FADD|FZD5|HAVCR2|HLA-DPA1|HLA-DPB1|IL12A|IL12B|IL12RB1|IL12RB2|IL18|IL18R1|IL1B|IL1R1|IL23A|IL23R|IL27RA|IL6R|IRF8|KLRK1|LGALS9|LTA|PTPN22|PYCARD|RIPK2|SASH3|SLAMF6|SLC11A1|TLR3|TLR4|TLR7|TLR9|TNF|TNFRSF13C|TNFSF4|TXK|WNT5A|ZFPM1|ZP3
48	GO:0007601	visual perception	6.74E-06	1.55E-03	137	ABCA4|ABCC6|AIPL1|AOC2|ARL6|ATF6|BBS10|BBS4|BBS9|BEST1|BFSP2|C2orf71|CABP4|CACNA1F|CACNA2D4|CCDC66|CDH3|CLDN19|CLIC5|CNGA1|CNGA3|CNGB1|CNGB3|COL1A1|COL2A1|CRX|CRYAA|CRYBA1|CRYBA2|CRYBA4|CRYBB1|CRYBB2|CRYBB3|CRYGA|CRYGB|CRYGD|CRYGN|CRYGS|CYP1B1|DLL4|DRAM2|EYA3|EYA4|EYS|FAM161A|FSCN2|GABRR2|GJA3|GJC1|GJD2|GLRA1|GNAT1|GNAT2|GPR143|GPR179|GRK1|GRK7|GRM6|GRM8|GUCA1A|GUCA1B|GUCA1C|GUCY2D|HMCN1|IMPG1|IM…
49	GO:0045005	DNA-dependent DNA replication maintenance of fidelity	7.03E-06	1.57E-03	33	APITD1|BLM|BRCA2|CCDC111|DDX11|DNA2|DONSON|EME1|EME2|ETAA1|FANCM|GEN1|MCM9|MMS22L|MRE11A|MSH3|PCNA|POLD1|RAD51|RFWD3|SAMHD1|SETMAR|SLFN11|SMARCAL1|STRA13|THOC1|THOC4|TIMELESS|TIPIN|TONSL|WRN|ZNF830|ZRANB3
50	GO:0007059	chromosome segregation	7.10E-06	1.57E-03	166	AIM1|AKAP8|ANKRD31|ANKRD53|APITD1|AURKC|BIRC5|BOD1|BRCA1|BRIP1|BUB1|BUB1B|C14orf39|C15orf23|C16orf73|C17orf104|C18orf2|C21orf45|C22orf41|C2orf65|C8orf45|C9orf84|CASC5|CCDC21|CCDC36|CCDC79|CCDC99|CCNB1|CCNB1IP1|CCNE1|CCNE2|CDC20|CDC23|CDCA2|CDCA5|CDCA8|CDT1|CENPC1|CENPE|CENPF|CENPK|CENPN|CENPQ|CENPW|CEP55|CHMP4C|CHMP6|DDX11|DDX12|DIS3L2|DLGAP5|DMC1|DSCC1|DSN1|EIF2C4|EME1|EME2|ERCC4|ESCO1|ESCO2|ESP…
51	GO:0022409	positive regulation of cell-cell adhesion	7.42E-06	1.60E-03	155	ADA|ADAM8|AGER|AIF1|ALOX15|ANXA1|BCL10|BTLA|BTN2A2|CARD11|CAV1|CBFB|CCL19|CCL2|CCL5|CCR2|CCR7|CD160|CD1D|CD209|CD27|CD274|CD276|CD28|CD3E|CD4|CD40LG|CD5|CD55|CD6|CD70|CD86|CTLA4|CXCL13|DOCK8|DPP4|DUSP10|EBI3|EFNB1|ELANE|EPO|ETS1|FADD|FGB|FOXA1|FOXP3|FSTL3|GATA3|GCNT2|GLI2|GLI3|GRAP2|HAS2|HAVCR2|HES1|HHLA2|HLA-DMB|HLA-DPA1|HLA-DPB1|HLA-G|HLX|ICAM1|ICOSLG|IFNG|IGF1|IHH|IL10|IL12A|IL12B|IL12RB1|IL15…
52	GO:0050953	sensory perception of light stimulus	7.69E-06	1.63E-03	139	ABCA4|ABCC6|AIPL1|AOC2|ARL6|ATF6|BBS10|BBS4|BBS9|BEST1|BFSP2|C2orf71|CABP4|CACNA1F|CACNA2D4|CCDC66|CDH3|CLDN19|CLIC5|CNGA1|CNGA3|CNGB1|CNGB3|COL1A1|COL2A1|CRX|CRYAA|CRYBA1|CRYBA2|CRYBA4|CRYBB1|CRYBB2|CRYBB3|CRYGA|CRYGB|CRYGD|CRYGN|CRYGS|CYP1B1|DLL4|DRAM2|EYA3|EYA4|EYS|FAM161A|FSCN2|GABRR2|GJA3|GJC1|GJD2|GLRA1|GNAT1|GNAT2|GPR143|GPR179|GRK1|GRK7|GRM6|GRM8|GUCA1A|GUCA1B|GUCA1C|GUCY2D|HMCN1|IMPG1|IM…
53	GO:0045582	positive regulation of T cell differentiation	9.01E-06	1.87E-03	59	ADA|ADAM8|ANXA1|BTN2A2|CBFB|CCL19|CD27|CD86|DUSP10|FOXP3|GATA3|GLI2|GLI3|HLA-G|HLX|IFNG|IHH|IL12A|IL12B|IL12RB1|IL18|IL1RL2|IL23A|IL23R|IL2RA|IL4R|IL7|IL7R|LGALS9|LILRB2|LILRB4|MALT1|MDK|MYB|NCKAP1L|NFKBID|NFKBIZ|NKAP|NLRP3|PIK3R6|PNP|PTPRC|RAG1|RIPK2|RUNX1|RUNX3|SASH3|SHH|SOCS1|SYK|TGFB1|TNFSF4|TNFSF9|VNN1|XBP1|ZAP70|ZBTB1|ZBTB16|ZBTB7B
54	GO:0002820	negative regulation of adaptive immune response	1.04E-05	2.12E-03	36	ALOX15|ARG1|CD160|CEACAM1|CLEC4G|CR1|DUSP22|FCGR2B|FOXJ1|FOXP3|HAVCR2|HFE|HLA-F|HLA-G|IFNA2|IL1RL1|IL20RB|IL27RA|IL4R|IL7R|JAK3|LILRB1|LOXL3|PARP3|PTPN6|PTPRC|RC3H2|SAMSN1|SMAD7|TBX21|THOC1|TNFRSF14|TNFSF4|XCL1|ZBTB7B|ZC3H12A
55	GO:0032945	negative regulation of mononuclear cell proliferation	1.09E-05	2.15E-03	54	ARG1|ARG2|BMP4|BTK|BTN2A2|CASP3|CD274|CD300A|CD86|CEBPB|CLEC4G|CTLA4|FCGR2B|FOXJ1|FOXP3|GAL|GLMN|GNRH1|GPNMB|HAVCR2|HLA-G|IHH|IL10|IL20RB|IL2RA|INPP5D|KIAA0922|LGALS9|LILRB1|LILRB2|LRRC32|LST1|LYN|MAD1L1|MNDA|PAWR|PDCD1LG2|PDE5A|PLA2G2D|PTPN6|SCGB1A1|SFTPD|SHH|SOX11|SPN|TGFB1|TNFRSF13B|TNFRSF14|TWSG1|TYROBP|VSIG4|VTCN1|XCL1|ZBTB7B
56	GO:0050672	negative regulation of lymphocyte proliferation	1.09E-05	2.15E-03	54	ARG1|ARG2|BMP4|BTK|BTN2A2|CASP3|CD274|CD300A|CD86|CEBPB|CLEC4G|CTLA4|FCGR2B|FOXJ1|FOXP3|GAL|GLMN|GNRH1|GPNMB|HAVCR2|HLA-G|IHH|IL10|IL20RB|IL2RA|INPP5D|KIAA0922|LGALS9|LILRB1|LILRB2|LRRC32|LST1|LYN|MAD1L1|MNDA|PAWR|PDCD1LG2|PDE5A|PLA2G2D|PTPN6|SCGB1A1|SFTPD|SHH|SOX11|SPN|TGFB1|TNFRSF13B|TNFRSF14|TWSG1|TYROBP|VSIG4|VTCN1|XCL1|ZBTB7B
57	GO:0048285	organelle fission	1.25E-05	2.39E-03	185	AIM1|AKAP8|ANKRD31|ANKRD53|APITD1|ASPM|ASZ1|AURKA|AURKC|BIRC5|BOD1|BRCA2|BRDT|BRIP1|BTBD18|BUB1|BUB1B|C11orf20|C11orf80|C14orf39|C15orf23|C16orf73|C17orf104|C18orf2|C19orf21|C22orf41|C2orf65|C8orf45|C9orf84|CCDC36|CCDC79|CCDC99|CCNA1|CCNB1|CCNB1IP1|CCNE1|CCNE2|CDC20|CDC23|CDCA5|CDCA8|CDT1|CENPC1|CENPE|CENPK|CEP192|CEP55|CHEK2|CHMP4C|CHMP6|CKS2|CNTD1|COX10|CTDP1|DAZL|DDX4|DIS3L2|DLGAP5|DMC1|DPEP3|…
58	GO:0070286	axonemal dynein complex assembly	1.26E-05	2.39E-03	28	ARMC4|C14orf104|C19orf51|C2orf39|CCDC103|CCDC114|CCDC151|CCDC37|CCDC39|CCDC40|CCDC42B|CCDC65|CXorf41|DNAH5|DNAH7|DNAH8|DNAI1|DNAI2|DNALI1|DYX1C1|HEATR2|LRRC50|LRRC6|LRRC61|SPAG1|TEKT2|WDR63|ZMYND10
59	GO:0046135	pyrimidine nucleoside catabolic process	1.50E-05	2.80E-03	21	AICDA|APOBEC2|APOBEC3A|APOBEC3B|APOBEC3C|APOBEC3D|APOBEC3F|APOBEC3G|APOBEC3H|CDA|CDADC1|DPYD|DPYS|NT5C|NT5C1A|NT5C3|NT5M|TYMP|UPB1|UPP1|UPP2
60	GO:2000484	positive regulation of interleukin-8 secretion	1.65E-05	3.04E-03	15	CD14|CD2|CD244|CD58|F2R|F2RL1|FCN1|FFAR2|HYAL2|LGALS9|NLRP10|PYCARD|TLR1|TLR2|WNT5A
61	GO:0002700	regulation of production of molecular mediator of immune response	1.71E-05	3.09E-03	92	ANGPT1|APLF|APOA1|APOA2|ARG1|ATAD5|BCL10|BST2|BTK|C20orf196|C6orf150|CCR2|CD160|CD226|CD244|CD28|CD36|CD40|CD40LG|CD96|CLC|CLCF1|DDX21|DDX58|EXOSC3|EXOSC6|F2RL1|FAM35A|FCER1G|FCGR2B|FCRL3|FFAR2|FFAR3|FOXP3|FZD5|GATA3|HFE|HLA-F|HLA-G|HMOX1|HPX|IFNA2|IL10|IL13|IL13RA2|IL18|IL18R1|IL1B|IL1R1|IL27RA|IL4R|IL5|IL6|IRAK3|JAK3|KLK5|LILRB1|MAD2L2|MALT1|MLH1|MZB1|NLRP3|NOD2|PARP3|PGC|PTPRC|RAET1G|RSAD2|SAS…
62	GO:0006260	DNA replication	1.92E-05	3.39E-03	132	APITD1|ATAD5|ATRIP|BARD1|BAZ1A|BLM|BRCA1|BRCA2|BRIP1|C10orf2|C12orf32|C15orf42|C16orf75|C17orf42|C1orf55|C20orf72|C8orf45|CCDC111|CCNE1|CCNE2|CDC45|CDC6|CDK1|CDK2|CDT1|CHAF1A|CHAF1B|CHEK1|CHTF18|CINP|CLSPN|DBF4|DDX11|DNA2|DNAJC2|DONSON|DSCC1|DTL|EME1|EME2|ETAA1|EXO1|FAM111A|FANCM|FEN1|GEMC1|GEN1|GINS1|GINS2|GINS3|GINS4|GMNN|GRWD1|HELB|HUS1|KIAA0101|KIN|LIG1|LIG3|MCM10|MCM2|MCM3|MCM5|MCM6|MCM8|MCM…
63	GO:1903038	negative regulation of leukocyte cell-cell adhesion	1.94E-05	3.39E-03	81	ANXA1|ARG1|ARG2|BMP4|BTN2A2|C6orf105|CASP3|CBFB|CCL25|CCL28|CD274|CD300A|CD86|CEACAM1|CEBPB|CLEC4G|CTLA4|CXCL12|DUSP22|FCGR2B|FGL1|FOXJ1|FOXP3|GLI3|GLMN|GNRH1|GPNMB|HAVCR2|HFE|HLA-G|HLX|IFNA2|IHH|IL10|IL20RB|IL2RA|IL4R|IRF1|JAK3|KIAA0922|LAG3|LAX1|LGALS9|LILRB1|LILRB2|LOXL3|LRRC32|MAD1L1|MDK|NFKBID|NRARP|PAWR|PDCD1LG2|PDE5A|PLA2G2D|PTPN2|PTPN22|PTPN6|RC3H2|RUNX1|RUNX3|SCGB1A1|SFTPD|SHH|SMAD7|SOCS…
64	GO:0070192	chromosome organization involved in meiotic cell cycle	1.98E-05	3.39E-03	48	ANKRD31|BRIP1|BUB1|BUB1B|C14orf39|C16orf73|C17orf104|C22orf41|C8orf45|CCDC36|CCDC79|CCNB1IP1|CCNE1|CCNE2|DMC1|EIF2C4|FANCD2|HORMAD1|HORMAD2|LEPREL4|MAEL|MEI1|MLH1|MLH3|MRE11A|MSH4|NCAPD2|NCAPD3|NCAPH|RAD21L1|RAD51|RAD51C|REC8|RNF212|SGOL2|SMC2|SMC4|SPATA22|STAG3|SYCE1|SYCE1L|SYCE2|SYCP2|TEX11|TEX12|TEX15|TMEM48|TRIP13
65	GO:1902105	regulation of leukocyte differentiation	2.03E-05	3.39E-03	163	ADA|ADAM8|ADIPOQ|AGER|ANXA1|ATP11C|BGLAP|BMP4|BTK|BTN2A2|C1QC|C20orf123|CARD11|CARTPT|CASP8|CBFB|CCL19|CCL3|CCR1|CCR2|CD101|CD2|CD27|CD28|CD4|CD86|CEACAM1|CEBPB|CLDN18|CR1|CSF1|CTLA4|DUSP10|EVI2B|FADD|FANCA|FANCD2|FBN1|FCGR2B|FCRL3|FES|FLT3LG|FOXJ1|FOXP3|FSTL3|GATA2|GATA3|GLI2|GLI3|GPR55|HCLS1|HLA-DOA|HLA-G|HLX|HMGB3|IFNA2|IFNG|IHH|IKZF3|IL12A|IL12B|IL12RB1|IL15|IL18|IL1RL2|IL23A|IL23R|IL2RA|IL4R…
66	GO:0022407	regulation of cell-cell adhesion	2.03E-05	3.39E-03	231	ADA|ADAM8|ADIPOQ|AGER|AIF1|AKNA|ALOX12|ALOX15|ANXA1|APOA1|ARG1|ARG2|BCL10|BMP2|BMP4|BMP6|BTLA|BTN2A2|C20orf160|C6orf105|CARD11|CASP3|CAV1|CBFB|CCL19|CCL2|CCL25|CCL28|CCL5|CCR2|CCR7|CD160|CD1D|CD209|CD27|CD274|CD276|CD28|CD300A|CD3E|CD4|CD40LG|CD5|CD55|CD6|CD70|CD86|CDH1|CDSN|CEACAM1|CEBPB|CLEC4G|CTLA4|CXCL12|CXCL13|DOCK8|DPP4|DUSP10|DUSP22|EBI3|EFNB1|ELANE|EPCAM|EPHB3|EPO|ETS1|FADD|FCGR2B|FERMT3|…
67	GO:0050729	positive regulation of inflammatory response	2.37E-05	3.89E-03	91	ABCC1|ADAM8|ADORA2B|AGTR1|AMAC1|BTK|C2CD4A|C2CD4B|CCL1|CCL14|CCL3|CCL3L3|CCR2|CCR7|CD28|CD6|CEBPA|CEBPB|CLEC7A|CREB3L3|CTSC|EGFR|ETS1|F12|FABP4|FAM19A3|FCER1G|FFAR2|FFAR3|GBP5|GPSM3|HYAL2|IL12B|IL15|IL17B|IL17RB|IL17RC|IL18|IL1B|IL1RL1|IL23A|IL6|ITGA2|JAK2|KLKB1|LILRA5|LTA|MAPK13|MDK|MGST2|MYD88|NFKBIA|NFKBIZ|NLRP10|NLRP12|NOD2|NPPA|NPY5R|OSM|OSMR|PIK3CG|PLA2G2A|PLA2G7|PTGER3|PTGER4|PTGS2|S100A8|…
68	GO:0046637	regulation of alpha-beta T cell differentiation	2.40E-05	3.89E-03	46	ADA|ANXA1|CBFB|CCL19|CD86|FOXP3|GATA3|GLI3|HLX|IFNG|IHH|IL12B|IL12RB1|IL18|IL23A|IL23R|IL4R|IRF4|JAK3|LGALS9|LOXL3|MALT1|MYB|NCKAP1L|NFKBID|NFKBIZ|NKAP|NLRP3|PNP|PRDM1|RC3H2|RIPK2|RUNX1|RUNX3|SASH3|SHH|SMAD7|SOCS1|SYK|TBX21|TNFSF4|ZAP70|ZBTB16|ZBTB7B|ZC3H12A|ZNF683
69	GO:0046638	positive regulation of alpha-beta T cell differentiation	2.57E-05	4.04E-03	36	ADA|ANXA1|CBFB|CCL19|CD86|FOXP3|GLI3|HLX|IFNG|IHH|IL12B|IL12RB1|IL18|IL23A|IL23R|IL4R|LGALS9|MALT1|MYB|NCKAP1L|NFKBID|NFKBIZ|NKAP|NLRP3|PNP|RIPK2|RUNX1|RUNX3|SASH3|SHH|SOCS1|SYK|TNFSF4|ZAP70|ZBTB16|ZBTB7B
70	GO:0007129	synapsis	2.57E-05	4.04E-03	36	ANKRD31|BRIP1|C14orf39|C16orf73|C17orf104|C22orf41|C8orf45|CCDC36|CCDC79|CCNB1IP1|CCNE1|CCNE2|DMC1|EIF2C4|FANCD2|HORMAD1|LEPREL4|MAEL|MLH1|MLH3|MRE11A|MSH4|RAD21L1|REC8|RNF212|SPATA22|STAG3|SYCE1|SYCE1L|SYCE2|SYCP2|TEX11|TEX12|TEX15|TMEM48|TRIP13
71	GO:0002521	leukocyte differentiation	2.94E-05	4.55E-03	194	ADA|ADAM17|AICDA|AIRE|ANXA1|ANXA2P2|ATP11C|ATP7A|BAK1|BATF|BATF2|BATF3|BAX|BCL3|BLNK|BMP4|BTK|C20orf123|CARD11|CASP8|CBFB|CCL19|CCR6|CCR7|CCR9|CD109|CD19|CD1D|CD28|CD3D|CD3E|CD3G|CD4|CD40LG|CD79A|CD79B|CD8A|CDH17|CEBPA|CEBPE|CLCF1|CLEC4E|CMTM7|CR2|CSF1|CSF1R|CSF3|DCLRE1C|DHRS2|DHRS7B|DLL1|DLL4|DOCK11|DOCK2|EFNA2|EFNA4|EPHA2|F2RL1|FADD|FCER1G|FCGR2B|FLT3|FLT3LG|FOXP3|FUT7|FZD5|FZD8|FZD9|GAB3|GATA1…
72	GO:0002718	regulation of cytokine production involved in immune response	2.97E-05	4.55E-03	59	ANGPT1|APOA1|APOA2|ARG1|BCL10|BST2|BTK|CCR2|CD160|CD226|CD36|CD96|CLC|DDX21|DDX58|F2RL1|FCER1G|FFAR2|FFAR3|FOXP3|FZD5|GATA3|HFE|HLA-F|HLA-G|HMOX1|IFNA2|IL10|IL18|IL18R1|IL1B|IL1R1|IL6|IRAK3|JAK3|LILRB1|MALT1|NLRP3|NOD2|RAET1G|RSAD2|SASH3|SMAD7|SPON2|TBX21|TGFB1|TICAM1|TLR3|TLR4|TNF|TNFRSF14|TNFRSF1B|TNFSF4|TRAF2|TRAF6|TRIM6|TRPM4|WNT5A|XCL1
73	GO:0070664	negative regulation of leukocyte proliferation	3.09E-05	4.61E-03	56	ARG1|ARG2|BMP4|BTK|BTN2A2|CASP3|CD274|CD300A|CD86|CEBPB|CLEC4G|CTLA4|ENPP3|FCGR2B|FOXJ1|FOXP3|GAL|GLMN|GNRH1|GPNMB|HAVCR2|HLA-G|IHH|IL10|IL20RB|IL2RA|INPP5D|KIAA0922|LGALS9|LILRB1|LILRB2|LRRC32|LST1|LYN|MAD1L1|MNDA|PAWR|PDCD1LG2|PDE5A|PLA2G2D|PTPN6|SCGB1A1|SFTPD|SHH|SOX11|SPN|TGFB1|TNFAIP3|TNFRSF13B|TNFRSF14|TWSG1|TYROBP|VSIG4|VTCN1|XCL1|ZBTB7B
74	GO:0034656	nucleobase-containing small molecule catabolic process	3.10E-05	4.61E-03	39	ADA|ADAL|AICDA|APOBEC2|APOBEC3A|APOBEC3B|APOBEC3C|APOBEC3D|APOBEC3F|APOBEC3G|APOBEC3H|C17orf48|CDA|CDADC1|CECR1|DERA|DPYD|DPYS|ENTPD2|ENTPD5|ENTPD7|ENTPD8|GALT|HDDC3|MTAP|NT5C|NT5C1A|NT5C3|NT5M|NUDT1|NUDT15|NUDT18|NUDT5|PNP|PRTFDC1|TYMP|UPB1|UPP1|UPP2
75	GO:0002823	negative regulation of adaptive immune response based on somatic recombination of immune receptors built from immunoglobulin superfamily domains	3.28E-05	4.81E-03	32	ARG1|CEACAM1|CLEC4G|CR1|DUSP22|FCGR2B|FOXJ1|FOXP3|HAVCR2|HFE|HLA-F|HLA-G|IFNA2|IL1RL1|IL20RB|IL27RA|IL4R|IL7R|JAK3|LILRB1|LOXL3|PARP3|PTPN6|PTPRC|RC3H2|SMAD7|TBX21|THOC1|TNFSF4|XCL1|ZBTB7B|ZC3H12A
76	GO:0034587	piRNA metabolic process	3.75E-05	5.43E-03	17	ASZ1|BTBD18|C1orf59|DDX4|EXD1|FKBP6|GPAT2|MAEL|MOV10L1|MYBL1|PIWIL1|PIWIL2|PIWIL4|PLD6|TDRD1|TDRD12|TDRD9
77	GO:0002724	regulation of T cell cytokine production	3.96E-05	5.67E-03	26	ARG1|CCR2|CLC|FOXP3|FZD5|GATA3|HFE|HLA-F|IFNA2|IL18|IL18R1|IL1B|IL1R1|IL6|MALT1|NLRP3|RSAD2|SASH3|SMAD7|TBX21|TNFRSF1B|TNFSF4|TRAF2|TRAF6|TRPM4|XCL1
78	GO:0008015	blood circulation	4.17E-05	5.89E-03	223	ACE|ACE2|ACSM3|ACTC1|ACVRL1|ADAMTS16|ADIPOQ|ADM|ADM2|ADORA2B|ADRA1A|ADRA2B|ADRB1|ADRB2|ADRB3|AGTR1|AGTR2|AGTRAP|ALOX12|ANGPT1|AR|ARHGAP42|AVP|AVPR1A|AVPR1B|AVPR2|AZU1|BBS4|BDKRB1|BDKRB2|BMP6|BRS3|C12orf39|C2CD4A|C2CD4B|C3AR1|C5orf23|C9orf3|CARTPT|CASQ2|CASR|CAV1|CAV3|CD38|CEACAM1|CES1|CHRM3|COL1A2|COL4A3|CORIN|CPS1|CRH|CXCL10|CXCL12|CXCR2|CXCR4|CYBA|CYP4A11|CYP4F12|CYP4F2|DBH|DLL1|DLL4|DRD1|DRD3|…
79	GO:1901658	glycosyl compound catabolic process	4.23E-05	5.90E-03	35	ADA|ADAL|AICDA|APOBEC2|APOBEC3A|APOBEC3B|APOBEC3C|APOBEC3D|APOBEC3F|APOBEC3G|APOBEC3H|CDA|CDADC1|CECR1|DERA|DPYD|DPYS|FUCA1|FUCA2|GLA|GUSB|HDDC3|MTAP|NAGA|NT5C|NT5C1A|NT5C3|NT5M|NUDT18|PNP|PRTFDC1|TYMP|UPB1|UPP1|UPP2
80	GO:0042108	positive regulation of cytokine biosynthetic process	4.81E-05	6.52E-03	49	AGER|APOA2|AZU1|BCL10|BCL3|CARD11|CCR2|CD276|CD28|CD3E|CD4|CD86|CLEC7A|CYBB|EBI3|ELANE|EREG|GLMN|HMOX1|IFNG|IL12B|IL1A|IL1B|IL6|IRF1|IRF4|JAK2|LTB|PRKCQ|PTAFR|PTPRC|SPN|SYK|THBS1|TICAM1|TIRAP|TLR1|TLR3|TLR4|TLR6|TLR7|TLR9|TNF|TNFRSF13C|TNFRSF8|TRAF6|TYROBP|WNT5A|ZFPM1
81	GO:0046649	lymphocyte activation	4.86E-05	6.52E-03	220	ADA|ADAM17|AICDA|AIRE|AMICA1|ANXA1|APBB1IP|ATAD5|ATP11C|ATP7A|BAK1|BANK1|BATF|BAX|BCL3|BLNK|BST2|BTK|BTN3A1|CARD11|CASP8|CBFB|CCL19|CCR6|CCR7|CCR9|CD180|CD19|CD1D|CD2|CD244|CD276|CD28|CD3D|CD3E|CD3G|CD4|CD40|CD40LG|CD6|CD7|CD70|CD79A|CD79B|CD8A|CD8B|CDH17|CDH26|CLCF1|CLEC4A|CLEC4E|CLEC7A|CMTM7|CR2|CTPS|CXADR|CXCR5|DCLRE1C|DLL1|DLL4|DOCK11|DOCK2|DOCK8|DPP4|EBI3|ELF4|EXO1|EXOSC3|EXOSC6|F2RL1|FADD|F…
82	GO:0006399	tRNA metabolic process	4.91E-05	6.52E-03	120	AARS2|ADAT1|ADAT2|ADAT3|AIMP1|AIMP2|ALKBH1|ALKBH8|ANKRD16|BCDIN3D|C14orf126|C1orf25|C2orf49|C2orf60|C3orf75|C4orf23|C9orf156|C9orf64|CARS2|CCDC76|CDK5RAP1|CDKAL1|CLP1|CSTF2|CTU1|CTU2|DARS2|DPH3P1|DUS2L|DUS3L|DUS4L|EEF1E1|ELAC1|ELP2|ELP4|EXOSC2|EXOSC3|EXOSC7|EXOSC8|EXOSC9|FAM98B|FARS2|FTSJ1|GTPBP3|HARS2|HSD17B10|KIAA0391|KTI12|LCMT2|LSM6|MARS2|METTL1|METTL2A|METTL2B|METTL6|METTL8|MOCS3|MTFMT|MTO1|…
83	GO:0051607	defense response to virus	4.91E-05	6.52E-03	120	AGBL4|AGBL5|AICDA|AIMP1|APOBEC3A|APOBEC3B|APOBEC3C|APOBEC3D|APOBEC3F|APOBEC3G|APOBEC3H|AZU1|BST2|C17orf85|C6orf150|CARD9|CD40|CXCL10|CXCL9|DDX21|DDX58|DDX60|DHX58|DMBT1|DTX3L|EIF2AK2|ELMOD2|EXOSC4|EXOSC5|F2RL1|FADD|FAM111A|FCN3|GBP1|GBP3|HERC5|HYAL2|IFI16|IFI44L|IFIH1|IFIT1B|IFIT3|IFIT5|IFITM2|IFNA1|IFNA2|IFNA21|IFNA6|IFNA8|IFNAR2|IFNE|IFNG|IFNW1|IL10RB|IL12B|IL23A|IL28B|IL28RA|IL6|IRF1|IRF2|IRF3…
84	GO:0002699	positive regulation of immune effector process	5.05E-05	6.62E-03	132	ADORA2B|ANXA1|ARG1|ATAD5|BCL10|BTK|C20orf196|C6|CCL19|CCR2|CD160|CD177|CD1D|CD226|CD244|CD28|CD300A|CD36|CD40|CD84|CD86|CLCF1|DDX21|DDX58|DDX60|DHX58|EMR2|ENPP3|EXOSC3|EXOSC6|F2RL1|FADD|FAM35A|FCER1G|FCER2|FER|FES|FFAR2|FFAR3|FGR|FOXF1|FOXP3|FZD5|GATA2|GATA3|HLA-DMB|HLA-F|HLA-G|HLA-H|HLX|HMOX1|HPX|IFNG|IL12A|IL12B|IL12RB1|IL13|IL13RA2|IL18|IL18R1|IL18RAP|IL1B|IL1R1|IL23A|IL23R|IL4R|IL5|IL6|ITGAM|…
85	GO:0050727	regulation of inflammatory response	5.15E-05	6.67E-03	196	ABCC1|ABCD1|ACE2|ACP5|ADA|ADAM8|ADAMTS12|ADIPOQ|ADORA2B|AGER|AGTR1|AHSG|AKNA|AMAC1|ANXA1|APOA1|BIRC3|BST1|BTK|C1QTNF3|C2CD4A|C2CD4B|CALCRL|CCL1|CCL14|CCL3|CCL3L3|CCL5|CCR2|CCR7|CD200R1|CD200R1L|CD28|CD6|CEBPA|CEBPB|CLEC7A|CREB3L3|CST7|CTSC|CYP19A1|DNASE1|DNASE1L3|DUOXA1|DUSP10|EGFR|ELANE|ENPP3|ESR1|ETS1|F12|F2|FABP4|FAM105B|FAM132A|FAM19A3|FANCA|FANCD2|FCER1G|FCGR2B|FFAR2|FFAR3|FOXF1|FOXP3|FPR2|G…
86	GO:0030198	extracellular matrix organization	5.30E-05	6.79E-03	197	ABI3BP|ACAN|ADAM12|ADAM8|ADAMTS14|ADAMTS2|ADAMTS20|ADAMTS3|ADAMTS5|ADAMTS9|ADAMTSL4|ANXA2P2|ATP7A|B4GALT1|BCL3|BMP1|C4orf31|CAPG|CCDC80|CDH1|COL10A1|COL14A1|COL15A1|COL17A1|COL1A1|COL1A2|COL22A1|COL23A1|COL25A1|COL28A1|COL2A1|COL3A1|COL4A1|COL4A3|COL4A4|COL4A6|COL5A1|COL6A2|COL6A3|COL8A1|COL8A2|COL9A1|COLQ|CREB3L1|CRISPLD2|CTRB1|CTSK|CTSL2|CTSS|CYP1B1|DDR2|DMP1|DPT|ECM2|EGFL6|EGFLAM|ELANE|ELF3|EM…
87	GO:0070098	chemokine-mediated signaling pathway	5.49E-05	6.82E-03	56	AMAC1|CCBP2|CCL1|CCL14|CCL16|CCL17|CCL19|CCL2|CCL22|CCL25|CCL26|CCL3|CCL3L3|CCL4|CCL4L1|CCL5|CCR1|CCR10|CCR2|CCR5|CCR6|CCR7|CCR9|CCRL1|CCRL2|CMKLR1|CX3CR1|CXCL1|CXCL10|CXCL11|CXCL12|CXCL13|CXCL2|CXCL3|CXCL5|CXCL6|CXCL9|CXCR1|CXCR2|CXCR3|CXCR4|CXCR5|CXCR6|CXCR7|FOXC1|GPR35|GPR75|IL8|MPL|PF4|PF4V1|RBM15|SH2B3|THPO|XCL1|XCL2
88	GO:0009072	aromatic amino acid family metabolic process	5.51E-05	6.82E-03	31	AADAT|AMDHD1|ATP7A|C9orf41|CCBL1|DCT|FAH|FTCD|GCDH|GSTZ1|HAAO|HAL|HDC|HGD|HNMT|HPD|HPDL|IDO2|IL4I1|IYD|KMO|KYNU|MTHFD2L|PAH|TAT|TDO2|TH|TPH1|TPH2|TYR|UROC1
89	GO:0030488	tRNA methylation	5.51E-05	6.82E-03	31	ALKBH8|BCDIN3D|C1orf25|C4orf23|C9orf156|CCDC76|FTSJ1|GTPBP3|HSD17B10|KIAA0391|LCMT2|METTL1|METTL2A|METTL2B|METTL6|METTL8|MTO1|NSUN3|NSUN6|RG9MTD2|RG9MTD3|THADA|THUMPD2|THUMPD3|TRDMT1|TRMT11|TRMT12|TRMT5|TRMT6|TRMT61B|WDR4
90	GO:0003013	circulatory system process	5.74E-05	7.03E-03	227	ACE|ACE2|ACSM3|ACTC1|ACVRL1|ADAMTS16|ADIPOQ|ADM|ADM2|ADORA2B|ADRA1A|ADRA2B|ADRB1|ADRB2|ADRB3|AGTR1|AGTR2|AGTRAP|ALOX12|ANGPT1|AR|ARHGAP42|AVP|AVPR1A|AVPR1B|AVPR2|AZU1|BBS4|BDKRB1|BDKRB2|BMP6|BRS3|C12orf39|C2CD4A|C2CD4B|C3AR1|C5orf23|C9orf3|CARTPT|CASQ2|CASR|CAV1|CAV3|CD38|CEACAM1|CES1|CHRM3|COL1A2|COL4A3|CORIN|CPS1|CRH|CXCL10|CXCL12|CXCR2|CXCR4|CYBA|CYP4A11|CYP4F12|CYP4F2|DBH|DLL1|DLL4|DRD1|DRD3|…
91	GO:0032649	regulation of interferon-gamma production	5.87E-05	7.11E-03	67	BCL3|CCR2|CCR7|CD14|CD160|CD2|CD226|CD244|CD274|CD276|CD3E|CD96|CLEC7A|EBI3|FADD|FOXP3|FZD5|GATA3|HAVCR2|HLA-DPA1|HLA-DPB1|IL10|IL12A|IL12B|IL12RB1|IL12RB2|IL18|IL18R1|IL1B|IL1R1|IL1RL1|IL20RB|IL23A|IL23R|IL27RA|IL6R|INHA|INHBA|IRF8|KLRK1|LGALS9|LILRB1|LTA|NR1H4|PDCD1LG2|PGLYRP1|PTPN22|PYCARD|RIPK2|RIPK3|SASH3|SCGB1A1|SLAMF6|SLC11A1|TLR3|TLR4|TLR7|TLR9|TNF|TNFRSF13C|TNFSF4|TXK|WNT5A|XCL1|ZC3H12A|…
92	GO:0001510	RNA methylation	6.48E-05	7.73E-03	57	ALKBH8|BCDIN3D|C1orf25|C1orf59|C1orf66|C4orf23|C7orf60|C9orf156|CCDC76|DIMT1L|EMG1|FAM103A1|FDXACB1|FTSJ1|FTSJ2|FTSJ3|FTSJD1|GTPBP3|HSD17B10|KIAA0391|LCMT2|METT10D|METT5D1|METTL1|METTL14|METTL2A|METTL2B|METTL3|METTL6|METTL8|MRM1|MTO1|NOP2|NSUN3|NSUN4|NSUN5|NSUN5P2|NSUN6|RBM15|RG9MTD2|RG9MTD3|RNMTL1|TFB1M|TFB2M|TGS1|THADA|THUMPD2|THUMPD3|TRDMT1|TRMT11|TRMT12|TRMT2B|TRMT5|TRMT6|TRMT61B|WDR4|ZCCHC4
93	GO:2000482	regulation of interleukin-8 secretion	6.53E-05	7.73E-03	21	ANXA1|ANXA4|CD14|CD2|CD244|CD58|F2R|F2RL1|FCN1|FFAR2|GPR77|HYAL2|LGALS9|NLRP10|PTPN22|PYCARD|SSC5D|TLR1|TLR2|TLR6|WNT5A
94	GO:0007131	reciprocal meiotic recombination	6.64E-05	7.79E-03	39	ANKRD31|APITD1|BRIP1|C11orf80|C14orf39|C16orf73|C22orf41|C8orf45|C9orf84|CCNB1IP1|CNTD1|DMC1|EME1|EME2|ERCC4|FANCM|HELQ|HFM1|MLH1|MLH3|MND1|MRE11A|MSH3|MSH4|MSH5|PSMC3IP|RAD51|RAD51C|RAD51L1|RAD51L3|RAD54B|RAD54L|REC8|RMI1|RNF212|STRA13|TEX11|TOP2A|TRIP13
95	GO:0002825	regulation of T-helper 1 type immune response	6.99E-05	8.10E-03	23	ANXA1|CCL19|CCR2|HAVCR2|HLX|IL12B|IL12RB1|IL18|IL18R1|IL1B|IL1R1|IL1RL1|IL23A|IL23R|IL27RA|IL4R|IL6R|JAK3|NLRP10|RIPK2|SLC11A1|TNFSF4|XCL1
96	GO:0045143	homologous chromosome segregation	7.11E-05	8.16E-03	42	ANKRD31|BRIP1|C14orf39|C16orf73|C17orf104|C22orf41|C8orf45|CCDC36|CCDC79|CCNB1IP1|CCNE1|CCNE2|CENPC1|DMC1|EIF2C4|ESPL1|FANCD2|HORMAD1|LEPREL4|MAEL|MEI1|MLH1|MLH3|MRE11A|MSH4|PLK1|PTTG1|PTTG2|RAD21L1|REC8|RNF212|SPATA22|STAG3|SYCE1|SYCE1L|SYCE2|SYCP2|TEX11|TEX12|TEX15|TMEM48|TRIP13
97	GO:0043062	extracellular structure organization	7.60E-05	8.64E-03	220	ABCG1|ABI3BP|ACAN|ADAM12|ADAM8|ADAMTS14|ADAMTS2|ADAMTS20|ADAMTS3|ADAMTS5|ADAMTS9|ADAMTSL4|AGTR1|ALB|ANXA2P2|APOA1|APOA2|APOA5|APOB|APOC4|APOM|ATP7A|B4GALT1|BCL3|BMP1|C4orf31|CAPG|CCDC80|CDH1|CETP|COL10A1|COL14A1|COL15A1|COL17A1|COL1A1|COL1A2|COL22A1|COL23A1|COL25A1|COL28A1|COL2A1|COL3A1|COL4A1|COL4A3|COL4A4|COL4A6|COL5A1|COL6A2|COL6A3|COL8A1|COL8A2|COL9A1|COLQ|CREB3L1|CRISPLD2|CTRB1|CTSK|CTSL2|CT…
98	GO:0002687	positive regulation of leukocyte migration	8.80E-05	9.90E-03	83	ADAM17|ADAM8|AGER|AIF1|ANO6|BDKRB1|C3AR1|C5AR1|CCL1|CCL19|CCL27|CCL3|CCL4|CCL5|CCR1|CCR2|CCR6|CCR7|CMKLR1|CSF1|CXCL10|CXCL12|CXCL13|CXCR2|DAPK2|DOCK8|DYSF|EDN1|EDN3|ELANE|F2RL1|F7|FADD|FIGF|FPR2|GPSM3|ICAM1|IL12A|IL1R1|IL23A|IL6|IL6R|IL8|ITGA2|ITGA2B|ITGA4|LGALS9|MADCAM1|MDK|MMP14|MOSPD2|MSTN|NCKAP1L|P2RX4|P2RY12|PDGFD|PGF|PLA2G7|PLVAP|PTAFR|PYCARD|RAC2|S100A14|S100A7|SERPINE1|SPN|TGFB1|THBS1|TIR…
99	GO:0005929	cilium	3.50E-09	5.28E-06	369	ABCA4|ADCY10|AGBL2|AGBL4|AK7|AK8|AKAP14|AKAP3|ALMS1|ALS2CR12|ANO2|ANXA1|ARL13A|ARL13B|ARL6|ARMC4|ARMC9|AURKA|AZI1|B9D1|B9D2|BBIP1|BBS10|BBS12|BBS4|BBS9|BEST2|C10orf107|C10orf79|C10orf93|C10orf96|C11orf20|C11orf70|C11orf74|C14orf145|C14orf179|C14orf45|C19orf20|C1orf101|C1orf114|C1orf192|C1orf88|C1orf89|C20orf26|C21orf29|C21orf59|C2CD3|C2orf39|C2orf71|C2orf86|C3orf15|C3orf34|C6orf165|C6orf170|C7orf…
100	GO:0005887	integral component of plasma membrane	9.29E-08	6.99E-05	890	ABCA4|ABCB11|ABCB4|ABCB5|ABCC1|ABCC11|ABCC2|ABCC3|ABCG5|ABCG8|ACCN3|ACCN4|ACVR1|ACVRL1|ADAM17|ADAM29|ADAM8|ADCY4|ADCY8|ADORA2B|ADORA3|ADRA1A|ADRA1D|ADRA2B|ADRB1|ADRB2|ADRB3|AGER|AGTR1|AGTR2|AJAP1|ALK|ANO1|APH1B|AQP5|AQP6|AQP7|AQP8|AQP9|ASAH2|ASGR1|ATP12A|ATP1A4|ATP1B4|ATP4A|ATP7B|ATP8B1|AVPR1A|AVPR1B|AVPR2|BDKRB1|BDKRB2|BFAR|BMP2|BMPR1A|BOC|BRS3|BSND|BTLA|BTN1A1|C17orf60|C1orf130|C20orf54|C2orf89…
101	GO:0031226	intrinsic component of plasma membrane	1.65E-07	8.27E-05	929	ABCA4|ABCB11|ABCB4|ABCB5|ABCC1|ABCC11|ABCC2|ABCC3|ABCG5|ABCG8|ACCN3|ACCN4|ACVR1|ACVRL1|ADAM17|ADAM29|ADAM8|ADCY4|ADCY8|ADORA2B|ADORA3|ADRA1A|ADRA1D|ADRA2B|ADRB1|ADRB2|ADRB3|AGER|AGTR1|AGTR2|AJAP1|ALK|ANO1|APH1B|AQP5|AQP6|AQP7|AQP8|AQP9|ART3|ASAH2|ASGR1|ATP12A|ATP1A4|ATP1B4|ATP4A|ATP7B|ATP8B1|AVPR1A|AVPR1B|AVPR2|BDKRB1|BDKRB2|BFAR|BMP2|BMPR1A|BOC|BRS3|BSND|BTLA|BTN1A1|C17orf60|C1orf130|C20orf54|C2…
102	GO:0044447	axoneme part	1.29E-06	4.84E-04	34	ARL6|C20orf26|C2orf39|C2orf86|C3orf15|C6orf165|CCDC103|CCDC114|CCDC37|CCDC42B|CCDC65|DNAH11|DNAH2|DNAH3|DNAH5|DNAH7|DNAH8|DNAH9|DNAI1|DNAI2|FAM154B|HYDIN|KIAA1009|RPGRIP1L|RSPH4A|RSPH6A|RSPH9|SPAG17|TTC30A|TTC30B|TXNDC3|WDR63|WDR66|WDR78
103	GO:0031514	motile cilium	2.97E-06	8.94E-04	117	ADCY10|AK7|AK8|AKAP3|ALS2CR12|ANXA1|ARL13B|BBS4|C10orf107|C10orf79|C10orf96|C11orf20|C11orf70|C19orf20|C1orf101|C1orf114|C20orf26|C2orf39|C3orf15|C6orf165|C7orf63|C9orf9|CABYR|CATSPER1|CATSPER2|CATSPER3|CATSPERG|CCDC103|CCDC108|CCDC123|CCDC135|CCDC37|CCDC42B|CCDC65|CCR6|CD52|DNAH11|DNAH2|DNAH5|DNAH9|DNAI2|DNAJB13|DNALI1|DYNC2H1|EFCAB2|ENKUR|FAM154B|FBXL13|GLI2|HAVCR1|HEATR2|HYAL3|IFT20|IFT27|IFT5…
104	GO:0044441	ciliary part	4.63E-06	1.16E-03	272	ABCA4|AGBL2|AGBL4|AK8|AKAP14|AKAP3|ALS2CR12|ARL13A|ARL13B|ARL6|ARMC4|ARMC9|AZI1|B9D1|B9D2|BBIP1|BBS4|BBS9|C10orf79|C10orf93|C10orf96|C11orf20|C14orf145|C14orf179|C14orf45|C1orf101|C1orf192|C1orf88|C1orf89|C20orf26|C21orf29|C2CD3|C2orf39|C2orf71|C2orf86|C3orf15|C3orf34|C6orf165|C7orf63|C8orf37|C9orf117|C9orf9|CABYR|CACNA1F|CATSPERG|CBY1|CBY3|CC2D2A|CCDC103|CCDC114|CCDC120|CCDC123|CCDC151|CCDC37|CC…
105	GO:0043020	NADPH oxidase complex	1.65E-05	3.11E-03	15	CYBA|CYBB|DUOX1|DUOX2|NCF1|NCF1B|NCF1C|NCF2|NCF4|NOX1|NOX3|NOX4|NOX5|NOXA1|NOXO1
106	GO:0000778	condensed nuclear chromosome kinetochore	1.65E-05	3.11E-03	15	BUB1|BUB1B|C14orf106|CCNB1|CENPA|CENPC1|CENPK|CENPO|DSN1|MIS12|NDC80|NUF2|PLK1|PMF1|REC8
107	GO:0097014	ciliary plasm	2.44E-05	3.71E-03	83	AK8|AKAP14|ARL13B|ARL6|ARMC4|C10orf79|C10orf93|C20orf26|C2orf39|C2orf86|C3orf15|C6orf165|CCDC103|CCDC114|CCDC151|CCDC37|CCDC39|CCDC40|CCDC42B|CCDC65|CENPF|DCDC2|DCX|DNAH10|DNAH11|DNAH2|DNAH3|DNAH5|DNAH7|DNAH8|DNAH9|DNAI1|DNAI2|DNAJB13|DNALI1|DYNC2H1|EFHC1|FAM154B|GLI1|GLI2|GLI3|HYDIN|IQCA1|KIAA1009|KIAA1751|KIF19|LCA5|LCA5L|LRRC48|LRRC50|MAK|MAPK15|MNS1|NEK4|PCDP1|PIK3C3|PRKAR2A|RP1|RP1L1|RPGRIP1…
108	GO:0000794	condensed nuclear chromosome	2.47E-05	3.71E-03	68	AIM1|AURKA|AURKC|BLM|BRCA1|BRCA2|BUB1|BUB1B|C14orf106|C14orf39|C22orf41|C9orf84|CCDC36|CCNB1|CCNB1IP1|CENPA|CENPC1|CENPK|CENPO|CHEK1|DMC1|DSN1|EIF2C3|FAM9A|FAM9C|FKBP6|HORMAD1|HORMAD2|HUS1|HUS1B|INCENP|LEPREL4|MIS12|MKI67IP|MLH1|MLH3|MSH4|NCAPD2|NCAPD3|NCAPH|NDC80|NEK2|NUF2|PLK1|PMF1|RAD21L1|RAD51|RAD9A|RAD9B|RCC1|REC8|RNF212|RRS1|RSPH1|SGOL1|SMC1B|STAG3|SUV39H1|SUV420H2|SYCE1|SYCE1L|SYCE2|SYCP2|…
109	GO:0005930	axoneme	3.42E-05	4.64E-03	82	AK8|AKAP14|ARL13B|ARL6|ARMC4|C10orf79|C10orf93|C20orf26|C2orf39|C2orf86|C3orf15|C6orf165|CCDC103|CCDC114|CCDC151|CCDC37|CCDC39|CCDC40|CCDC42B|CCDC65|CENPF|DCDC2|DCX|DNAH10|DNAH11|DNAH2|DNAH3|DNAH5|DNAH7|DNAH8|DNAH9|DNAI1|DNAI2|DNAJB13|DNALI1|DYNC2H1|EFHC1|FAM154B|GLI1|GLI2|GLI3|HYDIN|IQCA1|KIAA1009|KIAA1751|KIF19|LCA5|LCA5L|LRRC48|LRRC50|MAK|MAPK15|MNS1|PCDP1|PIK3C3|PRKAR2A|RP1|RP1L1|RPGRIP1|RPGR…
110	GO:0000793	condensed chromosome	3.70E-05	4.64E-03	138	AIM1|AKAP8|APITD1|AURKA|AURKC|BIRC5|BLM|BOD1|BRCA1|BRCA2|BUB1|BUB1B|C14orf106|C14orf39|C15orf23|C22orf41|C9orf114|C9orf84|CASC5|CCDC36|CCDC75|CCDC99|CCNB1|CCNB1IP1|CDCA5|CDK2|CDT1|CEBPB|CENPA|CENPC1|CENPE|CENPF|CENPH|CENPK|CENPM|CENPN|CENPO|CENPV|CENPW|CHEK1|DDX11|DMC1|DSN1|EID3|EIF2C3|ERCC6L|ESRRB|FAM9A|FAM9C|FANCD2|FKBP6|HJURP|HMGB2|HORMAD1|HORMAD2|HUS1|HUS1B|INCENP|ITGB3BP|KIF2B|KIF2C|KNTC1|L3…
111	GO:0003700	DNA-binding transcription factor activity	0.00E+00	9.00E-10	965	ADNP2|AHR|AHRR|AIRE|AKNA|AKNAD1|ALS2CR8|ALX1|ALX3|ALX4|ANKRD30A|AR|ARGFX|ARID3A|ARID3B|ARID3C|ARID5A|ARNTL2|ARX|ASCL2|ASCL4|ATF1|ATF3|ATF5|ATF6|ATOH7|ATOH8|BACH1|BACH2|BARHL2|BARX1|BARX2|BATF|BATF2|BATF3|BCL3|BCL6B|BHLHA15|BHLHA9|BLZF1|BMPR1A|BNC1|BNC2|C10orf12|C14orf106|C1orf85|C2orf3|C9orf40|CASZ1|CBFB|CDX1|CEBPA|CEBPB|CEBPD|CEBPE|CHCHD3|CITED1|CREB3L1|CREB3L2|CREB3L3|CREB3L4|CRX|CSDA|CSRNP1|DA…
112	GO:0000981	DNA-binding transcription factor activity, RNA polymerase II-specific	0.00E+00	0.00E+00	924	ADNP2|AHR|AHRR|AIRE|AKNA|AKNAD1|ALS2CR8|ALX1|ALX3|ALX4|AR|ARGFX|ARID3A|ARID3B|ARID3C|ARID5A|ARNTL2|ARX|ASCL2|ASCL4|ATF1|ATF3|ATF5|ATF6|ATOH7|ATOH8|BACH1|BACH2|BARHL2|BARX1|BARX2|BATF|BATF2|BATF3|BCL6B|BHLHA15|BHLHA9|BMPR1A|BNC1|BNC2|C10orf12|C14orf106|C2orf3|C9orf40|CASZ1|CBFB|CDX1|CEBPA|CEBPB|CEBPD|CEBPE|CHCHD3|CREB3L1|CREB3L2|CREB3L3|CREB3L4|CRX|CSDA|CSRNP1|DACH2|DBX2|DLX2|DLX3|DLX4|DLX5|DLX6|D…
113	GO:0008528	G protein-coupled peptide receptor activity	3.00E-10	2.28E-07	108	AGTR1|AGTR2|AGTRAP|AVPR1A|AVPR1B|AVPR2|BDKRB1|BDKRB2|BRS3|C5orf23|CALCR|CALCRL|CCBP2|CCKAR|CCR1|CCR10|CCR2|CCR5|CCR6|CCR7|CCR9|CCRL1|CCRL2|CMKLR1|CX3CR1|CXCR1|CXCR2|CXCR3|CXCR4|CXCR5|CXCR6|CXCR7|CYSLTR1|CYSLTR2|EDNRA|F2R|F2RL1|F2RL2|F2RL3|FPR1|FPR2|FPR3|FSHR|GAL|GALR1|GALR2|GALR3|GCGR|GIPR|GLP1R|GLP2R|GP1BA|GPR143|GPR35|GPR75|GPR84|GRPR|HCRTR1|HCRTR2|KISS1R|LGR5|LHCGR|LTB4R|LTB4R2|MAS1|MC1R|MC4R|…
114	GO:0001653	peptide receptor activity	5.00E-10	3.44E-07	111	AGTR1|AGTR2|AGTRAP|AVPR1A|AVPR1B|AVPR2|BDKRB1|BDKRB2|BRS3|C5orf23|CALCR|CALCRL|CCBP2|CCKAR|CCR1|CCR10|CCR2|CCR5|CCR6|CCR7|CCR9|CCRL1|CCRL2|CMKLR1|CRHR2|CX3CR1|CXCR1|CXCR2|CXCR3|CXCR4|CXCR5|CXCR6|CXCR7|CYSLTR1|CYSLTR2|EDNRA|F2R|F2RL1|F2RL2|F2RL3|FPR1|FPR2|FPR3|FSHR|GAL|GALR1|GALR2|GALR3|GCGR|GIPR|GLP1R|GLP2R|GP1BA|GPR143|GPR35|GPR75|GPR84|GRPR|GUCY2C|GUCY2D|HCRTR1|HCRTR2|KISS1R|LGR5|LHCGR|LTB4R|LT…
115	GO:0003677	DNA binding	3.37E-08	1.74E-05	1341	ABT1|ACD|ACR|ACTL6A|ADNP2|AHR|AHRR|AIFM1|AIFM2|AIM2|AIRE|AKAP8|AKNA|AKNAD1|ALB|ALS2CR8|ALX1|ALX3|ALX4|ANG|ANKRD1|ANKRD30A|ANXA1|APEX2|APITD1|APTX|AR|ARGFX|ARID3A|ARID3B|ARID3C|ARID5A|ARNTL2|ARX|ASCL2|ASCL4|ASXL2|ASXL3|ATAD5|ATF1|ATF3|ATF5|ATF6|ATOH7|ATOH8|BACH1|BACH2|BANP|BARHL2|BARX1|BARX2|BATF|BATF2|BATF3|BCL3|BCL6B|BCOR|BEND3|BHLHA15|BHLHA9|BLM|BLZF1|BNC1|BNC2|BRCA1|BRCA2|BRF2|BRIP1|BRPF1|C10o…
116	GO:0004896	cytokine receptor activity	1.24E-07	5.35E-05	72	CCBP2|CCR1|CCR10|CCR2|CCR5|CCR6|CCR7|CCR9|CCRL1|CCRL2|CD4|CMKLR1|CSF2RA|CSF2RB|CSF3R|CX3CR1|CXCR1|CXCR2|CXCR3|CXCR4|CXCR5|CXCR6|CXCR7|EBI3|EPOR|FLT3|FZD4|GFRA4|GFRAL|GHR|GPR35|GPR75|IFNAR2|IL10RA|IL10RB|IL11RA|IL12B|IL12RB1|IL12RB2|IL13RA1|IL13RA2|IL15RA|IL17RB|IL17RC|IL17RE|IL17REL|IL18R1|IL18RAP|IL1R1|IL1RAP|IL1RAPL2|IL1RL1|IL1RL2|IL20RA|IL20RB|IL21R|IL23R|IL27RA|IL28RA|IL2RA|IL2RB|IL2RG|IL3RA|…
117	GO:0019955	cytokine binding	1.09E-06	4.00E-04	89	ACVR1|ACVRL1|CCBP2|CCR1|CCR10|CCR2|CCR5|CCR6|CCR7|CCR9|CCRL1|CCRL2|CD109|CD36|CD4|CER1|CSF1R|CSF2RA|CSF3R|CX3CR1|CXCR1|CXCR2|CXCR3|CXCR4|CXCR5|CXCR6|CXCR7|EBI3|ELANE|FZD4|GBP1|GDF5|GHR|HFE2|HYAL2|IL10RA|IL11RA|IL12A|IL12B|IL12RB1|IL12RB2|IL13RA1|IL13RA2|IL18BP|IL18R1|IL1R1|IL1RAPL1|IL1RL1|IL1RN|IL20RA|IL20RB|IL23R|IL27RA|IL2RA|IL2RB|IL2RG|IL3RA|IL5RA|IL6R|ITGA4|ITGB3|KLHL20|LEPR|LRRC32|LRRC33|LTB…
118	GO:0140110	transcription regulator activity	3.58E-06	1.16E-03	1093	ABT1|ACTL6A|ADNP2|AHR|AHRR|AIRE|AKNA|AKNAD1|ALS2CR8|ALX1|ALX3|ALX4|ANKRD1|ANKRD30A|AR|ARGFX|ARID3A|ARID3B|ARID3C|ARID5A|ARNTL2|ARX|ASCL2|ASCL4|ATF1|ATF3|ATF5|ATF6|ATOH7|ATOH8|BACH1|BACH2|BARHL2|BARX1|BARX2|BATF|BATF2|BATF3|BCL10|BCL3|BCL6B|BCOR|BHLHA15|BHLHA9|BLZF1|BMPR1A|BNC1|BNC2|BRCA1|BRDT|C10orf12|C10orf78|C14orf106|C1orf85|C20orf191|C2orf3|C6orf142|C9orf40|CASP8AP2|CASZ1|CBFB|CCDC101|CCDC62|…
119	GO:0005044	scavenger receptor activity	8.24E-06	2.37E-03	40	AGER|C8orf84|CCBP2|CCRL1|CD163|CD163L1|CD36|CD5|CD6|CFI|CXCL16|CXCR7|DMBT1|ENDOU|ENPP1|ENPP3|HHIPL1|LOXL2|LOXL3|LOXL4|MARCO|MSR1|PGBD1|PRG4|PRSS12|SCARA5|SCARF1|SRCRB4D|SSC5D|STAB1|STAB2|SUSD2|TINAG|TINAGL1|TMPRSS13|TMPRSS15|TMPRSS2|TMPRSS3|TMPRSS5|VTN
120	GO:0048018	receptor ligand activity	1.07E-05	2.77E-03	279	ADIPOQ|ADM|ADM2|AGRP|AIMP1|ALKBH1|AMAC1|AMBN|AMH|ANGPTL3|APOA1|AREG|ARTN|AVP|BMP1|BMP2|BMP3|BMP4|BMP5|BMP6|BMP8A|BMP8B|BTC|C12orf39|C1QTNF9|C5|CALCA|CALCB|CARTPT|CCL1|CCL14|CCL16|CCL17|CCL19|CCL2|CCL22|CCL25|CCL26|CCL27|CCL28|CCL3|CCL3L3|CCL4|CCL4L1|CCL5|CD40LG|CD70|CDC42EP2|CDNF|CECR1|CER1|CGB2|CGB7|CKLF|CLCF1|CLEC11A|CMTM1|CMTM2|CMTM3|CMTM7|CMTM8|CNTF|COLEC10|CRH|CSF1|CSF3|CTF1|CXCL1|CXCL10|CXC…
121	GO:0008173	RNA methyltransferase activity	1.27E-05	2.97E-03	49	ALKBH8|BCDIN3D|C1orf25|C1orf59|C1orf66|C4orf23|C7orf60|C9orf156|CCDC76|DIMT1L|EMG1|FAM103A1|FDXACB1|FTSJ1|FTSJ2|FTSJ3|FTSJD1|LCMT2|METT10D|METT5D1|METTL1|METTL14|METTL2A|METTL2B|METTL3|METTL6|METTL8|MRM1|NOP2|NSUN3|NSUN4|NSUN6|RG9MTD2|RG9MTD3|RNMTL1|TFB1M|TFB2M|TGS1|THUMPD2|THUMPD3|TRDMT1|TRMT11|TRMT12|TRMT2B|TRMT5|TRMT6|TRMT61B|WDR4|ZCCHC4
122	GO:0043169	cation binding	1.62E-05	3.29E-03	2193	AARS2|ABCG5|ABCG8|ABO|ACAN|ACAP1|ACE|ACE2|ACER1|ACER2|ACP5|ACR|ACSM1|ACSM3|ACSM4|ACSM5|ACTN3|ACVR1|ACVRL1|ACY1|ACY3|ADA|ADAL|ADAM12|ADAM17|ADAM20|ADAM21|ADAM28|ADAM33|ADAM8|ADAMTS12|ADAMTS13|ADAMTS14|ADAMTS15|ADAMTS16|ADAMTS17|ADAMTS19|ADAMTS2|ADAMTS20|ADAMTS3|ADAMTS5|ADAMTS6|ADAMTS7|ADAMTS9|ADAP2|ADARB2|ADAT1|ADAT2|ADAT3|ADCY10|ADCY4|ADCY8|ADH1B|ADH4|ADK|ADNP2|ADPGK|ADPRH|ADPRHL1|ADPRHL2|ADSSL1|…
123	GO:0004953	icosanoid receptor activity	1.65E-05	3.29E-03	15	CYSLTR1|CYSLTR2|GPR44|HPGD|LTB4R|LTB4R2|PPARG|PTGDR|PTGER1|PTGER2|PTGER3|PTGER4|PTGFR|PTGIR|TBXA2R
124	GO:0046872	metal ion binding	2.32E-05	4.28E-03	2145	AARS2|ABCG5|ABCG8|ABO|ACAN|ACAP1|ACE|ACE2|ACER1|ACER2|ACP5|ACR|ACSM1|ACSM3|ACSM4|ACSM5|ACTN3|ACVR1|ACVRL1|ACY1|ACY3|ADA|ADAL|ADAM12|ADAM17|ADAM20|ADAM21|ADAM28|ADAM33|ADAM8|ADAMTS12|ADAMTS13|ADAMTS14|ADAMTS15|ADAMTS16|ADAMTS17|ADAMTS19|ADAMTS2|ADAMTS20|ADAMTS3|ADAMTS5|ADAMTS6|ADAMTS7|ADAMTS9|ADAP2|ADARB2|ADAT1|ADAT2|ADAT3|ADCY10|ADCY4|ADCY8|ADH1B|ADH4|ADK|ADNP2|ADPGK|ADPRH|ADPRHL1|ADPRHL2|ADSSL1|…
125	GO:0030546	signaling receptor activator activity	3.13E-05	5.10E-03	280	ADIPOQ|ADM|ADM2|AGRP|AIMP1|ALKBH1|AMAC1|AMBN|AMH|ANGPT4|ANGPTL3|APOA1|AREG|ARTN|AVP|BMP1|BMP2|BMP3|BMP4|BMP5|BMP6|BMP8A|BMP8B|BTC|C12orf39|C1QTNF9|C5|CALCA|CALCB|CARTPT|CCL1|CCL14|CCL16|CCL17|CCL19|CCL2|CCL22|CCL25|CCL26|CCL27|CCL28|CCL3|CCL3L3|CCL4|CCL4L1|CCL5|CD40LG|CD70|CDC42EP2|CDNF|CECR1|CER1|CGB2|CGB7|CKLF|CLCF1|CLEC11A|CMTM1|CMTM2|CMTM3|CMTM7|CMTM8|CNTF|COLEC10|CRH|CSF1|CSF3|CTF1|CXCL1|CXC…
126	GO:0005125	cytokine activity	3.16E-05	5.10E-03	135	ADIPOQ|AIMP1|AMAC1|AREG|BMP1|BMP2|BMP3|BMP4|BMP5|BMP6|BMP8A|BMP8B|C5|CCL1|CCL14|CCL16|CCL17|CCL19|CCL2|CCL22|CCL25|CCL26|CCL27|CCL28|CCL3|CCL3L3|CCL4|CCL4L1|CCL5|CD40LG|CD70|CER1|CKLF|CLCF1|CMTM1|CMTM2|CMTM3|CMTM7|CMTM8|CNTF|CSF1|CSF3|CTF1|CXCL1|CXCL10|CXCL11|CXCL12|CXCL13|CXCL16|CXCL2|CXCL3|CXCL5|CXCL6|CXCL9|EBI3|EDN1|EPO|FAM3B|FAM3D|FASLG|FLT3LG|GDF10|GDF15|GDF5|GDF6|GDF7|GDF9|IFNA1|IFNA2|IFNA2…
127	GO:0038024	cargo receptor activity	3.83E-05	5.83E-03	54	AGER|APOB48R|ASGR1|ASGR2|C8orf84|CCBP2|CCRL1|CD163|CD163L1|CD36|CD5|CD6|CFI|CUBN|CXCL16|CXCR7|DAB2|DMBT1|ENDOU|ENPP1|ENPP3|FOLR1|FOLR2|FPR2|HHIPL1|ILDR1|ITGAM|ITGB2|LOXL2|LOXL3|LOXL4|MARCO|MRC1|MSR1|PGBD1|PRG4|PRSS12|SCARA5|SCARF1|SRCRB4D|SSC5D|STAB1|STAB2|SUSD2|TFR2|TINAG|TINAGL1|TMPRSS13|TMPRSS15|TMPRSS2|TMPRSS3|TMPRSS5|VLDLR|VTN
