# Supplementary material for: A Transcriptome Community-and-Module Approach of the Human Mesoconnectome
Source: Entropy (Basel). 2021 Aug 11;23(8):1031. doi: 10.3390/e23081031 (PMC8393183; doi:10.3390/e23081031)
Supplement: Supplementary file 1 [file entropy-23-01031-s001.zip › entropy-1291561-supplementary/Supplementary Table S3.csv]

	GO_term_ID	GO_term_def	P	P_FDR_adj	NofGenes	Genes
1	GO:0006954	inflammatory response	0.00E+00	1.00E-10	329	ACVR1|ADAM8|ADCY8|ADM|ADORA3|AGER|AGTR1|AGTR2|AHSG|AIF1|AIM2|AIMP1|ALOX15|AMAC1|ANO6|ANXA1|AOC3|APOA2|APOL3|AZU1|B4GALT1|BACE2|BDKRB1|BDKRB2|BLNK|BMP2|BMP6|BMPR1B|BTK|C1QA|C1orf38|C2CD4A|C2CD4B|C3AR1|C4A|C4B|C5|C5AR1|C9orf46|CASP4|CCBP2|CCL1|CCL14|CCL16|CCL17|CCL19|CCL2|CCL20|CCL22|CCL25|CCL26|CCL3|CCL3L3|CCL4|CCL4L1|CCL5|CCL8|CCR1|CCR2|CCR3|CCR5|CCR6|CCR7|CCRL2|CD14|CD163|CD180|CD36|CD40|CD40LG|…
2	GO:0032944	regulation of mononuclear cell proliferation	1.00E-10	6.37E-07	149	ADA|AGER|AHR|AIF1|ANXA1|ARG1|ARG2|ATAD5|BCL2|BMP4|BST1|BTK|BTN2A2|CARD11|CASP3|CCL19|CCL5|CCR2|CD1D|CD209|CD274|CD276|CD28|CD300A|CD38|CD3E|CD4|CD40|CD40LG|CD6|CD70|CD80|CD86|CDKN1A|CEBPB|CLC|CLCF1|CLEC4G|CLECL1|CSF1|CTLA4|EBI3|EFNB1|EPO|ERBB2|FADD|FCGR2B|FCRL3|FGF10|FLT3LG|FOXJ1|FOXP3|GAL|GLMN|GNRH1|GPNMB|GPR183|HAVCR2|HES1|HHLA2|HLA-DMB|HLA-DPB1|HLA-G|IGF1|IGF2|IHH|IKZF3|IL10|IL12A|IL12B|IL12RB…
3	GO:0070663	regulation of leukocyte proliferation	2.00E-10	6.37E-07	155	ADA|AGER|AHR|AIF1|ANXA1|ARG1|ARG2|ATAD5|BCL2|BMP4|BST1|BST2|BTK|BTN2A2|C20orf123|CARD11|CASP3|CCL19|CCL5|CCL8|CCR2|CD1D|CD209|CD274|CD276|CD28|CD300A|CD38|CD3E|CD4|CD40|CD40LG|CD6|CD70|CD80|CD86|CDKN1A|CEBPB|CLC|CLCF1|CLEC4G|CLECL1|CSF1|CTLA4|EBI3|EFNB1|ENPP3|EPO|ERBB2|FADD|FCGR2B|FCRL3|FGF10|FLT3LG|FOXJ1|FOXP3|GAL|GLMN|GNRH1|GPNMB|GPR183|HAVCR2|HES1|HHEX|HHLA2|HLA-DMB|HLA-DPB1|HLA-G|IGF1|IGF2|IH…
4	GO:0050670	regulation of lymphocyte proliferation	2.00E-10	6.37E-07	148	ADA|AGER|AHR|AIF1|ANXA1|ARG1|ARG2|ATAD5|BCL2|BMP4|BST1|BTK|BTN2A2|CARD11|CASP3|CCL19|CCL5|CCR2|CD1D|CD209|CD274|CD276|CD28|CD300A|CD38|CD3E|CD4|CD40|CD40LG|CD6|CD70|CD80|CD86|CDKN1A|CEBPB|CLC|CLCF1|CLEC4G|CLECL1|CTLA4|EBI3|EFNB1|EPO|ERBB2|FADD|FCGR2B|FCRL3|FGF10|FLT3LG|FOXJ1|FOXP3|GAL|GLMN|GNRH1|GPNMB|GPR183|HAVCR2|HES1|HHLA2|HLA-DMB|HLA-DPB1|HLA-G|IGF1|IGF2|IHH|IKZF3|IL10|IL12A|IL12B|IL12RB1|IL1…
5	GO:0003341	cilium movement	2.30E-09	4.42E-06	52	ADCY10|ARMC4|C10orf79|C10orf93|C20orf26|C3orf15|C6orf165|CABYR|CCDC103|CCDC11|CCDC114|CCDC151|CCDC37|CCDC39|CCDC40|CCDC42B|CXorf41|DNAH11|DNAH3|DNAH5|DNAH7|DNAH9|DNAI1|DNAI2|DPCD|DYX1C1|HEATR2|HYDIN|KIF27|LRRC50|LRRC6|NME5|NPHP3|OFD1|PCDP1|RFX3|ROPN1L|RSPH4A|RSPH6A|RSPH9|SPA17|SPAG17|TEKT1|TEKT2|TEKT3|TEKT4|TEKT5|TTLL1|WDR63|WDR66|WDR78|ZBBX
6	GO:1903037	regulation of leukocyte cell-cell adhesion	2.40E-09	4.42E-06	196	ADA|ADAM8|AGER|AIF1|ANXA1|ARG1|ARG2|BCL10|BMP4|BTLA|BTN2A2|C6orf105|CARD11|CASP3|CAV1|CBFB|CCL19|CCL2|CCL25|CCL28|CCL5|CCR2|CCR7|CD160|CD1D|CD209|CD27|CD274|CD276|CD28|CD300A|CD3E|CD4|CD40LG|CD44|CD5|CD6|CD70|CD80|CD86|CEACAM1|CEBPB|CLEC4G|CLECL1|CTLA4|CXCL12|DOCK8|DPP4|DUSP10|DUSP22|EBI3|EFNB1|ELANE|EPO|ERBB2|ETS1|FADD|FCGR2B|FGL1|FOXJ1|FOXP3|GATA3|GLI2|GLI3|GLMN|GNRH1|GPNMB|GRAP2|HAS2|HAVCR2|HE…
7	GO:0042129	regulation of T cell proliferation	1.09E-08	1.71E-05	112	AGER|AIF1|ANXA1|ARG1|ARG2|BMP4|BTN2A2|CARD11|CASP3|CCL19|CCL5|CCR2|CD1D|CD209|CD274|CD276|CD28|CD3E|CD4|CD40LG|CD6|CD70|CD80|CD86|CEBPB|CLC|CLEC4G|CLECL1|CTLA4|EBI3|EFNB1|EPO|ERBB2|FADD|FOXJ1|FOXP3|GLMN|GNRH1|GPNMB|HAVCR2|HES1|HHLA2|HLA-DMB|HLA-DPB1|HLA-G|IGF1|IGF2|IHH|IL10|IL12A|IL12B|IL12RB1|IL15|IL18|IL1B|IL20RB|IL23A|IL23R|IL27|IL2RA|IL6|IL6R|IRF1|JAK3|KIAA0922|LEP|LGALS3|LGALS9|LILRB1|LILRB2…
8	GO:0050863	regulation of T cell activation	1.33E-08	1.82E-05	204	ADA|ADAM8|AGER|AIF1|ANXA1|ARG1|ARG2|BCL10|BMP4|BTLA|BTN2A2|C6orf150|CARD11|CASP3|CAV1|CBFB|CCL19|CCL2|CCL5|CCR2|CCR7|CD160|CD1D|CD2|CD209|CD27|CD274|CD276|CD28|CD300A|CD3E|CD4|CD40LG|CD5|CD6|CD70|CD80|CD86|CEACAM1|CEBPB|CLC|CLEC4G|CLECL1|CR1|CTLA4|DOCK8|DPP4|DUSP10|DUSP22|EBI3|EFNB1|EPO|ERBB2|FADD|FANCA|FANCD2|FCGR2B|FGL1|FOXJ1|FOXP3|GATA3|GLI2|GLI3|GLMN|GNRH1|GPNMB|GRAP2|HAVCR2|HES1|HFE|HHLA2|HL…
9	GO:0035082	axoneme assembly	1.49E-08	1.82E-05	53	ARMC4|C10orf79|C10orf93|C11orf63|C14orf104|C19orf20|C19orf51|C2orf39|C6orf165|C9orf117|CC2D2A|CCDC103|CCDC114|CCDC151|CCDC37|CCDC39|CCDC40|CCDC42B|CCDC65|CXorf41|DCX|DNAH5|DNAH7|DNAH8|DNAI1|DNAI2|DNAJB13|DNALI1|DYX1C1|HEATR2|HYDIN|IQCG|KIAA1751|LRGUK|LRRC50|LRRC6|LRRC61|PLA2G3|RP1|RP1L1|RSPH1|RSPH4A|RSPH9|SPAG1|SPAG16|SPAG17|TEKT2|TTC26|TTLL1|TTLL3|WDR52|WDR63|ZMYND10
10	GO:0002819	regulation of adaptive immune response	4.26E-08	4.69E-05	113	ADA|ADCY7|AGER|ALOX15|ANXA1|APLF|ARG1|ATAD5|BTK|C20orf196|CCL19|CCR2|CD160|CD1D|CD226|CD274|CD28|CD4|CD40|CD48|CD80|CEACAM1|CLC|CLCF1|CLEC4G|CR1|DUSP10|DUSP22|EXOSC3|EXOSC6|FADD|FAM35A|FCER1G|FCER2|FCGR2B|FOXJ1|FOXP3|FZD5|GATA3|HAVCR2|HFE|HLA-F|HLA-G|HLA-H|HLX|HPX|IFNA2|IFNB1|IL10|IL12A|IL12B|IL12RB1|IL18|IL18R1|IL1B|IL1R1|IL1RL1|IL20RB|IL23A|IL23R|IL27|IL27RA|IL33|IL4R|IL6|IL6R|IL7R|IRF1|IRF7|JA…
11	GO:0051250	negative regulation of lymphocyte activation	9.85E-08	9.86E-05	103	ANXA1|ARG1|ARG2|BANK1|BMP4|BTK|BTN2A2|CASP3|CBFB|CD274|CD300A|CD80|CD86|CEACAM1|CEBPB|CLEC4G|CTLA4|DUSP22|ERBB2|FCGR2B|FGL1|FOXJ1|FOXP3|GAL|GLI3|GLMN|GNRH1|GPNMB|HAVCR2|HFE|HLA-F|HLA-G|HLX|HMGB3|IFNA2|IFNB1|IHH|IL10|IL20RB|IL2RA|IL4R|INHA|INHBA|INPP5D|IRF1|JAK3|KIAA0922|LAG3|LAX1|LGALS3|LGALS9|LILRB1|LILRB2|LOXL3|LRRC32|LST1|LYN|MDK|MERTK|MICA|MNDA|NFKBID|NRARP|PAR4|PARP3|PDCD1LG2|PDE5A|PGLYRP1|P…
12	GO:0050953	sensory perception of light stimulus	1.39E-07	1.26E-04	149	ABCA4|ABCC6|AIPL1|AOC2|ARL6|ATF6|ATXN7|BBS10|BBS4|BBS9|BFSP2|C2orf71|CABP4|CACNA1F|CACNA2D4|CCDC66|CDH3|CLDN19|CLIC5|CLN6|CNGA1|CNGA3|CNGB3|COL1A1|COL2A1|CRX|CRYAA|CRYBA1|CRYBA2|CRYBA4|CRYBB1|CRYBB2|CRYBB3|CRYGA|CRYGB|CRYGD|CRYGN|CRYGS|CRYZ|CYP1B1|DHRS3|DLL4|DRAM2|EYA3|EYA4|EYS|FAM161A|FSCN2|GABRR2|GJA3|GJC1|GJD2|GLRA1|GNAT1|GNAT2|GPR143|GPR179|GRK1|GRK7|GRM6|GRM8|GUCA1A|GUCA1B|GUCA1C|GUCY2D|HMCN…
13	GO:0002695	negative regulation of leukocyte activation	1.48E-07	1.26E-04	120	ANXA1|ARG1|ARG2|BANK1|BMP4|BPI|BTK|BTN2A2|C17orf60|CASP3|CBFB|CCR2|CD274|CD300A|CD300LF|CD80|CD84|CD86|CEACAM1|CEBPB|CLEC4G|CST7|CTLA4|DUSP22|ENPP3|ERBB2|FAM19A3|FCGR2B|FER|FGL1|FOXF1|FOXJ1|FOXP3|GAL|GLI3|GLMN|GNRH1|GPER|GPNMB|HAVCR2|HFE|HLA-F|HLA-G|HLX|HMGB3|HMOX1|IFNA2|IFNB1|IHH|IL10|IL13RA2|IL20RB|IL2RA|IL31RA|IL4R|INHA|INHBA|INPP5D|IRF1|JAK3|KIAA0922|LAG3|LAX1|LGALS3|LGALS9|LILRB1|LILRB2|LOXL…
14	GO:1903039	positive regulation of leukocyte cell-cell adhesion	1.76E-07	1.39E-04	144	ADA|ADAM8|AGER|AIF1|ANXA1|BCL10|BTLA|BTN2A2|CARD11|CAV1|CBFB|CCL19|CCL2|CCL5|CCR2|CCR7|CD160|CD1D|CD209|CD27|CD274|CD276|CD28|CD3E|CD4|CD40LG|CD44|CD5|CD6|CD70|CD80|CD86|CLECL1|CTLA4|DOCK8|DPP4|DUSP10|EBI3|EFNB1|ELANE|EPO|ETS1|FADD|FOXP3|GATA3|GLI2|GLI3|GRAP2|HAS2|HAVCR2|HES1|HHLA2|HLA-DMB|HLA-DPB1|HLA-G|HLX|ICAM1|ICOS|IFNG|IGF1|IGF2|IHH|IL12A|IL12B|IL12RB1|IL15|IL18|IL1B|IL1RL2|IL23A|IL23R|IL2RA…
15	GO:0007601	visual perception	2.27E-07	1.66E-04	146	ABCA4|ABCC6|AIPL1|AOC2|ARL6|ATF6|ATXN7|BBS10|BBS4|BBS9|BFSP2|C2orf71|CABP4|CACNA1F|CACNA2D4|CCDC66|CDH3|CLDN19|CLIC5|CLN6|CNGA1|CNGA3|CNGB3|COL1A1|COL2A1|CRX|CRYAA|CRYBA1|CRYBA2|CRYBA4|CRYBB1|CRYBB2|CRYBB3|CRYGA|CRYGB|CRYGD|CRYGN|CRYGS|CRYZ|CYP1B1|DHRS3|DLL4|DRAM2|EYA3|EYA4|EYS|FAM161A|FSCN2|GABRR2|GJA3|GJC1|GJD2|GLRA1|GNAT1|GNAT2|GPR143|GPR179|GRK1|GRK7|GRM6|GRM8|GUCA1A|GUCA1B|GUCA1C|GUCY2D|HMCN…
16	GO:0002703	regulation of leukocyte mediated immunity	2.67E-07	1.79E-04	137	ADORA2B|AGER|APLF|ARG1|ATAD5|BST2|BTK|C20orf196|CCR2|CD160|CD177|CD1D|CD226|CD28|CD300A|CD40|CD84|CD96|CEACAM1|CLC|CLCF1|CLEC12B|CLEC4G|CR1|CXCL6|DDX21|DDX58|DNASE1|DNASE1L3|DUSP22|EMR2|EXOSC3|EXOSC6|F2RL1|FADD|FAM35A|FCER1G|FCER2|FCGR2B|FER|FES|FGR|FOXF1|FOXJ1|FOXP3|FZD5|GATA2|GATA3|HAVCR2|HFE|HLA-F|HLA-G|HLA-H|HMOX1|HPX|IFNA2|IFNB1|IL10|IL12A|IL12B|IL12RB1|IL13|IL13RA2|IL18|IL18R1|IL18RAP|IL1B|…
17	GO:0042035	regulation of cytokine biosynthetic process	2.75E-07	1.79E-04	78	AGER|APOA2|AZU1|BCL10|BCL3|CARD11|CARD9|CCR2|CD276|CD28|CD3E|CD4|CD80|CD86|CEBPB|CLEC7A|CYBB|EBI3|ELANE|EREG|FOXJ1|FOXP3|GATA3|GHRL|GHSR|GLMN|HMOX1|IFNG|IGF2BP2|IGF2BP3|IL10|IL12B|IL1A|IL1B|IL27|IL6|IL9|INHA|INHBA|INHBB|INPP5D|IRF1|IRF4|JAK2|KLF4|LAG3|LILRB1|LTB|MAP2K3|NFKB1|NLRP12|NMI|PTAFR|PTPRC|RELA|RNF128|SFTPD|SIGIRR|SPN|SYK|THBS1|TICAM1|TIRAP|TLR1|TLR3|TLR4|TLR6|TLR7|TLR8|TLR9|TNF|TNFRSF13C…
18	GO:0032946	positive regulation of mononuclear cell proliferation	4.02E-07	2.46E-04	93	ADA|AGER|AIF1|ANXA1|ATAD5|BCL2|BST1|CARD11|CCL19|CCL5|CCR2|CD1D|CD209|CD274|CD276|CD28|CD38|CD3E|CD4|CD40|CD40LG|CD6|CD70|CD80|CD86|CDKN1A|CLCF1|CLECL1|CSF1|EBI3|EFNB1|EPO|FADD|FCRL3|FGF10|FLT3LG|FOXP3|GPR183|HAVCR2|HES1|HHLA2|HLA-DMB|HLA-DPB1|IGF1|IGF2|IL12A|IL12B|IL12RB1|IL13|IL15|IL18|IL1B|IL23A|IL23R|IL2RA|IL5|IL6|IL6R|IL7|JAK3|LEP|LGALS9|LILRB2|MPL|NCK1|NCKAP1L|NFATC2|PDCD1LG2|PNP|PTPRC|PYCA…
19	GO:0050671	positive regulation of lymphocyte proliferation	5.82E-07	3.36E-04	92	ADA|AGER|AIF1|ANXA1|ATAD5|BCL2|BST1|CARD11|CCL19|CCL5|CCR2|CD1D|CD209|CD274|CD276|CD28|CD38|CD3E|CD4|CD40|CD40LG|CD6|CD70|CD80|CD86|CDKN1A|CLCF1|CLECL1|EBI3|EFNB1|EPO|FADD|FCRL3|FGF10|FLT3LG|FOXP3|GPR183|HAVCR2|HES1|HHLA2|HLA-DMB|HLA-DPB1|IGF1|IGF2|IL12A|IL12B|IL12RB1|IL13|IL15|IL18|IL1B|IL23A|IL23R|IL2RA|IL5|IL6|IL6R|IL7|JAK3|LEP|LGALS9|LILRB2|MPL|NCK1|NCKAP1L|NFATC2|PDCD1LG2|PNP|PTPRC|PYCARD|RA…
20	GO:0002822	regulation of adaptive immune response based on somatic recombination of immune receptors built from immunoglobulin superfamily domains	6.10E-07	3.36E-04	101	ADA|AGER|ANXA1|APLF|ARG1|ATAD5|BTK|C20orf196|CCL19|CCR2|CD1D|CD226|CD274|CD28|CD4|CD40|CD80|CEACAM1|CLC|CLCF1|CLEC4G|CR1|DUSP22|EXOSC3|EXOSC6|FADD|FAM35A|FCER1G|FCER2|FCGR2B|FOXJ1|FOXP3|FZD5|GATA3|HAVCR2|HFE|HLA-F|HLA-G|HLA-H|HLX|HPX|IFNA2|IFNB1|IL10|IL12A|IL12B|IL12RB1|IL18|IL18R1|IL1B|IL1R1|IL1RL1|IL20RB|IL23A|IL23R|IL27|IL27RA|IL33|IL4R|IL6|IL6R|IL7R|JAK3|LILRB1|LOXL3|LTA|MAD2L2|MALT1|MLH1|NFK…
21	GO:0008033	tRNA processing	7.08E-07	3.61E-04	93	ADAT1|ADAT2|ADAT3|ALKBH1|ALKBH8|ANKRD16|BCDIN3D|C1orf25|C2orf49|C2orf60|C3orf75|C4orf23|C9orf156|C9orf64|CCDC76|CDK5RAP1|CDKAL1|CLP1|CSTF2|CTU1|CTU2|DPH3P1|DUS2L|DUS3L|DUS4L|ELAC1|ELP2|ELP4|FAM98B|FARS2|FTSJ1|GTPBP3|HSD17B10|KIAA0391|KTI12|LCMT2|LSM6|METTL1|METTL2A|METTL2B|METTL6|METTL8|MOCS3|MTFMT|MTO1|NSUN3|NSUN6|OSGEPL1|POLR3K|POP1|POP4|POP5|PTCD1|PUS1|PUS10|PUS3|PUS7|PUSL1|QTRTD1|RG9MTD1|RG9M…
22	GO:0070665	positive regulation of leukocyte proliferation	7.20E-07	3.61E-04	96	ADA|AGER|AIF1|ANXA1|ATAD5|BCL2|BST1|BST2|C20orf123|CARD11|CCL19|CCL5|CCR2|CD1D|CD209|CD274|CD276|CD28|CD38|CD3E|CD4|CD40|CD40LG|CD6|CD70|CD80|CD86|CDKN1A|CLCF1|CLECL1|CSF1|EBI3|EFNB1|EPO|FADD|FCRL3|FGF10|FLT3LG|FOXP3|GPR183|HAVCR2|HES1|HHLA2|HLA-DMB|HLA-DPB1|IGF1|IGF2|IL12A|IL12B|IL12RB1|IL13|IL15|IL18|IL1B|IL23A|IL23R|IL2RA|IL5|IL6|IL6R|IL7|JAK3|LEP|LGALS9|LILRB2|LYN|MPL|NCK1|NCKAP1L|NFATC2|PDCD…
23	GO:0042102	positive regulation of T cell proliferation	9.56E-07	4.58E-04	70	AGER|AIF1|ANXA1|CARD11|CCL19|CCL5|CCR2|CD1D|CD209|CD274|CD276|CD28|CD3E|CD4|CD40LG|CD6|CD70|CD80|CD86|CLECL1|EBI3|EFNB1|EPO|FADD|FOXP3|HAVCR2|HES1|HHLA2|HLA-DMB|HLA-DPB1|IGF1|IGF2|IL12A|IL12B|IL12RB1|IL15|IL18|IL1B|IL23A|IL23R|IL2RA|IL6|IL6R|JAK3|LEP|LGALS9|LILRB2|NCK1|NCKAP1L|PDCD1LG2|PNP|PTPRC|PYCARD|RASAL3|RIPK2|SASH3|SELK|SHH|SYK|TMIGD2|TNFRSF13C|TNFSF13B|TNFSF4|TNFSF9|TRAF6|VCAM1|VTCN1|XCL1|…
24	GO:0050870	positive regulation of T cell activation	1.39E-06	6.40E-04	133	ADA|ADAM8|AGER|AIF1|ANXA1|BCL10|BTLA|BTN2A2|CARD11|CAV1|CBFB|CCL19|CCL2|CCL5|CCR2|CCR7|CD160|CD1D|CD209|CD27|CD274|CD276|CD28|CD3E|CD4|CD40LG|CD5|CD6|CD70|CD80|CD86|CLECL1|CTLA4|DOCK8|DPP4|DUSP10|EBI3|EFNB1|EPO|FADD|FOXP3|GATA3|GLI2|GLI3|GRAP2|HAVCR2|HES1|HHLA2|HLA-DMB|HLA-DPB1|HLA-G|HLX|ICOS|IFNG|IGF1|IGF2|IHH|IL12A|IL12B|IL12RB1|IL15|IL18|IL1B|IL1RL2|IL23A|IL23R|IL2RA|IL4R|IL6|IL6R|IL7|IL7R|JAK…
25	GO:0140013	meiotic nuclear division	1.66E-06	7.19E-04	104	ANKRD31|APITD1|ASPM|ASZ1|AURKA|BRCA2|BRDT|BRIP1|BTBD18|BUB1|BUB1B|C11orf20|C11orf80|C14orf39|C16orf73|C17orf104|C22orf41|C2orf65|C8orf45|C9orf84|CCDC155|CCDC36|CCDC79|CCNA1|CCNE1|CCNE2|CENPC1|CKS2|CNTD1|DAZL|DDX4|DMC1|DPEP3|EIF2C4|EME1|EME2|ERCC4|EREG|ESPL1|FANCA|FANCD2|FANCM|FBXO5|FIGNL1|HELQ|HFM1|HORMAD1|HORMAD2|ING2|KIF18A|LEPREL4|MAEL|MASTL|MEI1|MLH1|MLH3|MND1|MOV10L1|MRE11A|MSH3|MSH4|MSH5|MY…
26	GO:0006261	DNA-dependent DNA replication	1.70E-06	7.19E-04	86	APITD1|ATAD5|BAZ1A|BLM|BRCA2|C10orf2|C17orf42|C20orf72|C8orf45|CCDC111|CCNE1|CCNE2|CDC45|CDC6|CDT1|DDX11|DNA2|DONSON|EME1|EME2|ETAA1|FANCM|FEN1|GEMC1|GEN1|GINS1|GINS2|GINS3|GINS4|GMNN|HELB|LIG1|LIG3|MCM10|MCM2|MCM3|MCM5|MCM6|MCM9|MCMBP|MMS22L|MRE11A|MSH3|ORC1|ORC2|ORC5|ORC6|PCNA|PNKP|POLA1|POLA2|POLD1|POLD3|POLD4|POLE2|POLG2|POLN|POLQ|PRIM1|PRIM2|RAD51|RECQL|RECQL4|RFC2|RFC3|RFC4|RFC5|RFWD3|RPA3|…
27	GO:0042108	positive regulation of cytokine biosynthetic process	1.85E-06	7.53E-04	53	AGER|APOA2|AZU1|BCL10|BCL3|CARD11|CCR2|CD276|CD28|CD3E|CD4|CD80|CD86|CLEC7A|CYBB|EBI3|ELANE|EREG|GLMN|HMOX1|IFNG|IL12B|IL1A|IL1B|IL27|IL6|IL9|IRF1|IRF4|JAK2|LTB|PTAFR|PTPRC|RELA|SPN|SYK|THBS1|TICAM1|TIRAP|TLR1|TLR3|TLR4|TLR6|TLR7|TLR8|TLR9|TNF|TNFRSF13C|TNFRSF8|TRAF6|TYROBP|WNT5A|ZFPM1
28	GO:0050866	negative regulation of cell activation	2.01E-06	7.89E-04	129	ALOX12|ANXA1|ARG1|ARG2|BANK1|BMP4|BPI|BTK|BTN2A2|C17orf60|C1QTNF1|CASP3|CBFB|CCR2|CD274|CD300A|CD300LF|CD80|CD84|CD86|CEACAM1|CEBPB|CLEC4G|CST7|CTLA4|DUSP22|EMILIN1|ENPP3|ERBB2|F2|FAM19A3|FCGR2B|FER|FGL1|FOXF1|FOXJ1|FOXP3|GAL|GLI3|GLMN|GNRH1|GPER|GPNMB|HAVCR2|HFE|HLA-F|HLA-G|HLX|HMGB3|HMOX1|IFNA2|IFNB1|IHH|IL10|IL13RA2|IL20RB|IL2RA|IL31RA|IL4R|INHA|INHBA|INPP5D|IRF1|JAK3|KIAA0922|LAG3|LAX1|LGALS3…
29	GO:0002687	positive regulation of leukocyte migration	2.08E-06	7.89E-04	90	ADAM17|ADAM8|AGER|AIF1|ANO6|BDKRB1|C3AR1|C5AR1|CCL1|CCL19|CCL20|CCL27|CCL3|CCL4|CCL5|CCL8|CCR1|CCR2|CCR6|CCR7|CMKLR1|CSF1|CXCL10|CXCL12|CXCL13|CXCR2|DAPK2|DOCK8|EDN1|EDN2|EDN3|ELANE|F2RL1|F7|FADD|FIGF|FPR2|GPSM3|ICAM1|IL12A|IL1R1|IL23A|IL6|IL6R|IL8|ITGA2B|ITGA4|LGALS3|LGALS9|MADCAM1|MDK|MMP14|MSTN|NCKAP1L|P2RX4|PDGFD|PGF|PLA2G7|PLVAP|PTAFR|PYCARD|RAC2|RARRES2|S100A14|S100A7|SELK|SELP|SERPINE1|SPN…
30	GO:0050868	negative regulation of T cell activation	2.30E-06	8.44E-04	79	ANXA1|ARG1|ARG2|BMP4|BTN2A2|CASP3|CBFB|CD274|CD300A|CD80|CD86|CEACAM1|CEBPB|CLEC4G|CTLA4|DUSP22|ERBB2|FCGR2B|FGL1|FOXJ1|FOXP3|GLI3|GLMN|GNRH1|GPNMB|HAVCR2|HFE|HLA-G|HLX|IFNA2|IFNB1|IHH|IL10|IL20RB|IL2RA|IL4R|IRF1|JAK3|KIAA0922|LAG3|LAX1|LGALS3|LGALS9|LILRB1|LILRB2|LOXL3|LRRC32|MDK|NFKBID|NRARP|PAR4|PDCD1LG2|PDE5A|PLA2G2D|PTPN2|PTPN22|PTPN6|RUNX1|RUNX3|SCGB1A1|SFTPD|SHH|SMAD7|SOCS1|SOCS6|SPN|TBX21…
31	GO:0002825	regulation of T-helper 1 type immune response	2.67E-06	9.22E-04	25	ANXA1|CCL19|CCR2|CD80|HAVCR2|HLX|IL12B|IL12RB1|IL18|IL18R1|IL1B|IL1R1|IL1RL1|IL23A|IL23R|IL27|IL27RA|IL33|IL4R|IL6R|JAK3|RIPK2|SLC11A1|TNFSF4|XCL1
32	GO:0046135	pyrimidine nucleoside catabolic process	2.72E-06	9.22E-04	22	AICDA|APOBEC2|APOBEC3A|APOBEC3B|APOBEC3C|APOBEC3D|APOBEC3F|APOBEC3G|APOBEC3H|CDA|CDADC1|DPYD|DPYS|NT5C|NT5C1A|NT5C3|NT5E|NT5M|TYMP|UPB1|UPP1|UPP2
33	GO:0002237	response to molecule of bacterial origin	2.76E-06	9.22E-04	202	ABCC2|ACP5|ADAM17|ADAMTS13|ADM|AICDA|AKAP8|ALPL|ANKRD1|APOB|ARG1|BCL10|BDKRB1|BPI|C1orf106|C4B|C5AR1|C8orf80|CARD16|CARD9|CASP1|CASP3|CASP8|CASP9|CCL2|CCL3|CCL5|CCR5|CCR7|CCRN4L|CD14|CD180|CD274|CD36|CD6|CD68|CD80|CD86|CD96|CDC73|CDK4|CEBPB|CEBPE|CHUK|CITED1|CLDN1|CMPK2|CSF2RB|CXCL1|CXCL10|CXCL11|CXCL13|CXCL2|CXCL3|CXCL5|CXCL6|CXCL9|CYP1A1|CYP1A2|CYP27B1|DEFA5|DUSP10|EDN1|ELANE|EPO|F2R|FASLG|FCGR…
34	GO:0045580	regulation of T cell differentiation	2.91E-06	9.42E-04	95	ADA|ADAM8|ANXA1|BMP4|BTN2A2|CARD11|CBFB|CCL19|CCR2|CD2|CD27|CD28|CD80|CD86|CR1|CTLA4|DUSP10|ERBB2|FANCA|FANCD2|FOXJ1|FOXP3|GATA3|GLI2|GLI3|HLA-DOA|HLA-G|HLX|IFNA2|IFNB1|IFNG|IHH|IL12A|IL12B|IL12RB1|IL15|IL18|IL1RL2|IL23A|IL23R|IL27|IL2RA|IL4R|IL7|IL7R|IRF1|IRF4|JAK3|KIAA0922|LAG3|LGALS9|LILRB2|LILRB4|LOXL3|MALT1|MDK|MYB|NCKAP1L|NFATC2|NFKBID|NFKBIZ|NKAP|NLRP3|NRARP|PIK3R6|PNP|PRDM1|PTPN2|PTPRC|RA…
35	GO:0001819	positive regulation of cytokine production	3.11E-06	9.77E-04	269	ADAM17|ADAM8|ADIPOQ|ADORA2B|ADRA2A|AGER|AGPAT2|AGTR2|AIF1|AIM2|ALOX15B|ANXA1|APOA2|AZU1|BCL10|BCL3|BRCA1|C1QTNF3|C1orf106|C1orf190|C20orf160|C3AR1|C5|C5AR1|C6orf150|C7orf68|CARD11|CARD8|CARD9|CASP1|CASP8|CCBE1|CCL1|CCL19|CCL3|CCR2|CCR7|CD14|CD160|CD2|CD226|CD244|CD274|CD276|CD28|CD36|CD3E|CD4|CD40|CD40LG|CD58|CD6|CD80|CD86|CEBPB|CHUK|CLEC4E|CLEC5A|CLEC7A|CLEC9A|CYBA|CYBB|CYP1B1|DDX21|DDX58|DDX60|…
36	GO:0030198	extracellular matrix organization	3.21E-06	9.83E-04	209	ABI3BP|ACAN|ADAM12|ADAM19|ADAM8|ADAMTS14|ADAMTS2|ADAMTS20|ADAMTS3|ADAMTS5|ADAMTS9|ADAMTSL4|ANXA2|ANXA2P2|ATP7A|B4GALT1|BCL3|BMP1|C4orf31|CAPG|CAPNS2|CCDC80|CD44|CDH1|COL10A1|COL13A1|COL14A1|COL15A1|COL17A1|COL1A1|COL1A2|COL22A1|COL23A1|COL25A1|COL28A1|COL2A1|COL3A1|COL4A1|COL4A3|COL4A4|COL4A6|COL5A1|COL6A2|COL6A3|COL8A1|COL8A2|COL9A1|COLQ|COMP|CREB3L1|CRISPLD2|CTRB1|CTRB2|CTSK|CTSL2|CTSS|CYP1B1|D…
37	GO:1903038	negative regulation of leukocyte cell-cell adhesion	4.20E-06	1.25E-03	85	ANXA1|ARG1|ARG2|BMP4|BTN2A2|C6orf105|CASP3|CBFB|CCL25|CCL28|CD274|CD300A|CD80|CD86|CEACAM1|CEBPB|CLEC4G|CTLA4|CXCL12|DUSP22|ERBB2|FCGR2B|FGL1|FOXJ1|FOXP3|GLI3|GLMN|GNRH1|GPNMB|HAVCR2|HFE|HLA-G|HLX|IFNA2|IFNB1|IHH|IL10|IL20RB|IL2RA|IL4R|IRF1|JAK3|KIAA0922|KLF4|LAG3|LAX1|LGALS3|LGALS9|LILRB1|LILRB2|LOXL3|LRRC32|MDK|NFKBID|NRARP|PAR4|PDCD1LG2|PDE5A|PLA2G2D|PPARA|PTPN2|PTPN22|PTPN6|RUNX1|RUNX3|SCGB1A…
38	GO:0002706	regulation of lymphocyte mediated immunity	4.46E-06	1.29E-03	101	AGER|APLF|ARG1|ATAD5|BTK|C20orf196|CCR2|CD160|CD1D|CD226|CD28|CD40|CD96|CEACAM1|CLC|CLCF1|CLEC12B|CLEC4G|CR1|DUSP22|EXOSC3|EXOSC6|FADD|FAM35A|FCER1G|FCER2|FCGR2B|FOXJ1|FOXP3|FZD5|GATA3|HAVCR2|HFE|HLA-F|HLA-G|HLA-H|HPX|IFNA2|IFNB1|IL10|IL12A|IL12B|IL12RB1|IL18|IL18R1|IL18RAP|IL1B|IL1R1|IL20RB|IL23A|IL23R|IL27RA|IL6|IL7R|KLRK1|LAG3|LEP|LGALS9|LILRB1|LTA|MAD2L2|MALT1|MICA|MICB|MLH1|NCR1|NCR3|NLRP3|P…
39	GO:0002700	regulation of production of molecular mediator of immune response	5.54E-06	1.57E-03	96	ANGPT1|APLF|APOA1|APOA2|ARG1|ATAD5|BCL10|BST2|BTK|C20orf196|C6orf150|CCR2|CD160|CD226|CD244|CD28|CD36|CD40|CD40LG|CD96|CLC|CLCF1|DDX21|DDX58|EXOSC3|EXOSC6|F2RL1|FAM35A|FCER1G|FCGR2B|FCRL3|FFAR2|FFAR3|FOXP3|FZD5|GATA3|HFE|HLA-F|HLA-G|HMOX1|HPX|IFNA2|IFNB1|IL10|IL13|IL13RA2|IL18|IL18R1|IL1B|IL1R1|IL27RA|IL33|IL4R|IL5|IL6|IRAK3|JAK3|KLK5|LILRB1|MAD2L2|MALT1|MLH1|NLRP3|NOD2|NR4A3|PARP3|PGC|PTPRC|RAET…
40	GO:0007127	meiosis I	5.88E-06	1.62E-03	78	ANKRD31|APITD1|AURKA|BRCA2|BRDT|BRIP1|BTBD18|C11orf80|C14orf39|C16orf73|C17orf104|C22orf41|C2orf65|C8orf45|C9orf84|CCDC155|CCDC36|CCDC79|CCNA1|CCNE1|CCNE2|CENPC1|CKS2|CNTD1|DDX4|DMC1|EIF2C4|EME1|EME2|ERCC4|ESPL1|FANCD2|FANCM|FBXO5|HELQ|HFM1|HORMAD1|ING2|LEPREL4|MAEL|MEI1|MLH1|MLH3|MND1|MOV10L1|MRE11A|MSH3|MSH4|MSH5|MYBL1|PLK1|PSMC3IP|PTTG1|PTTG2|RAD21L1|RAD51|RAD51C|RAD51L1|RAD51L3|RAD54B|RAD54L|…
41	GO:0001817	regulation of cytokine production	6.16E-06	1.66E-03	399	ABCD1|ABCD2|ACE2|ACP5|ADAM17|ADAM8|ADCY7|ADIPOQ|ADORA2B|ADRA2A|AGER|AGPAT2|AGTR2|AIF1|AIM2|AKAP8|ALOX15B|ANGPT1|ANKRD2|ANXA1|ANXA4|APOA1|APOA2|ARG1|ARG2|AZU1|BANK1|BCL10|BCL3|BIRC3|BPI|BRCA1|BST2|BTK|BTN2A2|C1QTNF3|C1orf106|C1orf190|C20orf160|C3AR1|C5|C5AR1|C6orf150|C7orf68|CARD11|CARD16|CARD8|CARD9|CASP1|CASP8|CCBE1|CCL1|CCL19|CCL3|CCR2|CCR7|CD14|CD160|CD2|CD200R1|CD226|CD244|CD274|CD276|CD28|CD…
42	GO:0002718	regulation of cytokine production involved in immune response	6.51E-06	1.71E-03	62	ANGPT1|APOA1|APOA2|ARG1|BCL10|BST2|BTK|CCR2|CD160|CD226|CD36|CD96|CLC|DDX21|DDX58|F2RL1|FCER1G|FFAR2|FFAR3|FOXP3|FZD5|GATA3|HFE|HLA-F|HLA-G|HMOX1|IFNA2|IFNB1|IL10|IL18|IL18R1|IL1B|IL1R1|IL6|IRAK3|JAK3|LILRB1|MALT1|NLRP3|NOD2|NR4A3|RAET1G|RSAD2|SASH3|SMAD7|TBX21|TGFB1|TGFB2|TGFB3|TICAM1|TLR3|TLR4|TNF|TNFRSF14|TNFRSF1B|TNFSF4|TRAF2|TRAF6|TRIM6|TRPM4|WNT5A|XCL1
43	GO:0045619	regulation of lymphocyte differentiation	6.83E-06	1.73E-03	111	ADA|ADAM8|ANXA1|ATP11C|BMP4|BTK|BTN2A2|CARD11|CBFB|CCL19|CCR2|CD2|CD27|CD28|CD80|CD86|CR1|CTLA4|DUSP10|ERBB2|FANCA|FANCD2|FCRL3|FLT3LG|FOXJ1|FOXP3|GATA3|GLI2|GLI3|HLA-DOA|HLA-G|HLX|HMGB3|IFNA2|IFNB1|IFNG|IHH|IKZF3|IL12A|IL12B|IL12RB1|IL15|IL18|IL1RL2|IL23A|IL23R|IL27|IL2RA|IL4R|IL7|IL7R|INHA|INHBA|INPP5D|IRF1|IRF4|JAK3|KIAA0922|LAG3|LGALS9|LILRB2|LILRB4|LOXL3|MALT1|MDK|MMP14|MYB|NCKAP1L|NFAM1|NFA…
44	GO:0002820	negative regulation of adaptive immune response	7.12E-06	1.73E-03	37	ALOX15|ARG1|CD160|CEACAM1|CLEC4G|CR1|DUSP22|FCGR2B|FOXJ1|FOXP3|HAVCR2|HFE|HLA-F|HLA-G|IFNA2|IFNB1|IL1RL1|IL20RB|IL27RA|IL33|IL4R|IL7R|JAK3|LILRB1|LOXL3|PARP3|PTPN6|PTPRC|SAMSN1|SMAD7|TBX21|THOC1|TNFRSF14|TNFSF4|XCL1|ZBTB7B|ZC3H12A
45	GO:0032729	positive regulation of interferon-gamma production	7.12E-06	1.73E-03	50	BCL3|CCR2|CD14|CD160|CD2|CD226|CD244|CD276|CD3E|CLEC7A|EBI3|FADD|FZD5|HAVCR2|HLA-DPB1|IL12A|IL12B|IL12RB1|IL12RB2|IL18|IL18R1|IL1B|IL1R1|IL23A|IL23R|IL27|IL27RA|IL6R|IRF8|KLRK1|LGALS9|LTA|PTPN22|PYCARD|RIPK2|SASH3|SLAMF6|SLC11A1|TLR3|TLR4|TLR7|TLR8|TLR9|TNF|TNFRSF13C|TNFSF4|TXK|WNT5A|ZFPM1|ZP3
46	GO:0043372	positive regulation of CD4-positive, alpha-beta T cell differentiation	7.20E-06	1.73E-03	26	ANXA1|CCL19|CD80|CD86|FOXP3|HLX|IFNG|IL12B|IL12RB1|IL18|IL23A|IL23R|IL4R|LGALS9|MALT1|MYB|NCKAP1L|NFKBID|NFKBIZ|NLRP3|RARA|RIPK2|SASH3|SOCS1|TNFSF4|ZBTB7B
47	GO:0032649	regulation of interferon-gamma production	8.01E-06	1.88E-03	71	BCL3|CCR2|CCR7|CD14|CD160|CD2|CD226|CD244|CD274|CD276|CD3E|CD96|CLEC7A|EBI3|FADD|FOXP3|FZD5|GATA3|HAVCR2|HLA-DPB1|IL10|IL12A|IL12B|IL12RB1|IL12RB2|IL18|IL18R1|IL1B|IL1R1|IL1RL1|IL20RB|IL23A|IL23R|IL27|IL27RA|IL33|IL6R|INHA|INHBA|IRF8|ISG15|KLRK1|LGALS9|LILRB1|LTA|NR1H4|PDCD1LG2|PGLYRP1|PTPN22|PYCARD|RARA|RIPK2|RIPK3|SASH3|SCGB1A1|SLAMF6|SLC11A1|TLR3|TLR4|TLR7|TLR8|TLR9|TNF|TNFRSF13C|TNFSF4|TXK|WN…
48	GO:0051321	meiotic cell cycle	8.25E-06	1.89E-03	143	ANKRD31|APITD1|ASPM|ASZ1|AURKA|AURKC|BRCA2|BRDT|BRIP1|BTBD18|BUB1|BUB1B|C11orf20|C11orf80|C14orf39|C15orf60|C16orf73|C17orf104|C22orf41|C2orf65|C8orf45|C9orf84|CCDC155|CCDC36|CCDC79|CCNA1|CCNB3|CCNE1|CCNE2|CDK2|CENPC1|CKS2|CNTD1|DAZL|DDX4|DMC1|DPEP3|EIF2C4|EME1|EME2|ERCC4|EREG|ESPL1|EXD1|EXO1|FAM9A|FAM9C|FANCA|FANCD2|FANCM|FBXO43|FBXO5|FIGNL1|FKBP6|HELQ|HFM1|HORMAD1|HORMAD2|HUS1|HUS1B|ING2|KIF18A…
49	GO:0050727	regulation of inflammatory response	8.48E-06	1.89E-03	206	ABCC1|ABCD1|ABCD2|ACE2|ACP5|ADA|ADAM8|ADAMTS12|ADCY7|ADIPOQ|ADORA2B|AGER|AGTR1|AHSG|AKNA|AMAC1|ANXA1|APOA1|BIRC3|BST1|BTK|C1QTNF3|C2CD4A|C2CD4B|CALCRL|CCL1|CCL14|CCL3|CCL3L3|CCL5|CCR2|CCR7|CD200R1|CD200R1L|CD28|CD6|CDH5|CEBPA|CEBPB|CLEC7A|CREB3L3|CST7|CTSC|CYP19A1|DNASE1|DNASE1L3|DUOXA1|DUOXA2|DUSP10|EGFR|ELANE|ENPP3|ESR1|ETS1|F12|F2|FABP4|FAM105B|FAM132A|FAM19A3|FANCA|FANCD2|FCER1G|FCGR2B|FFAR2|…
50	GO:0032496	response to lipopolysaccharide	8.72E-06	1.89E-03	192	ABCC2|ACP5|ADAM17|ADAMTS13|ADM|AICDA|AKAP8|ALPL|ANKRD1|APOB|ARG1|BCL10|BDKRB1|BPI|C5AR1|C8orf80|CARD16|CASP1|CASP3|CASP8|CASP9|CCL2|CCL3|CCL5|CCR5|CCR7|CCRN4L|CD14|CD180|CD274|CD36|CD6|CD68|CD80|CD86|CD96|CDC73|CDK4|CEBPB|CEBPE|CHUK|CITED1|CLDN1|CMPK2|CSF2RB|CXCL1|CXCL10|CXCL11|CXCL13|CXCL2|CXCL3|CXCL5|CXCL6|CXCL9|CYP1A1|CYP1A2|CYP27B1|DEFA5|DUSP10|EDN1|ELANE|EPO|F2R|FASLG|FER|FGF10|FMO1|GCH1|GFI…
51	GO:0043062	extracellular structure organization	8.77E-06	1.89E-03	232	ABI3BP|ACAN|ADAM12|ADAM19|ADAM8|ADAMTS14|ADAMTS2|ADAMTS20|ADAMTS3|ADAMTS5|ADAMTS9|ADAMTSL4|AGTR1|ALB|ANXA2|ANXA2P2|APOA1|APOA2|APOA5|APOB|APOC2|APOC4|APOM|ATP7A|B4GALT1|BCL3|BMP1|C4orf31|CAPG|CAPNS2|CCDC80|CD44|CDH1|CETP|COL10A1|COL13A1|COL14A1|COL15A1|COL17A1|COL1A1|COL1A2|COL22A1|COL23A1|COL25A1|COL28A1|COL2A1|COL3A1|COL4A1|COL4A3|COL4A4|COL4A6|COL5A1|COL6A2|COL6A3|COL8A1|COL8A2|COL9A1|COLQ|COM…
52	GO:0002719	negative regulation of cytokine production involved in immune response	9.24E-06	1.92E-03	23	ANGPT1|APOA1|APOA2|ARG1|BST2|CD96|FOXP3|HFE|HLA-F|HMOX1|IFNA2|IFNB1|IL10|IRAK3|JAK3|LILRB1|SMAD7|TBX21|TGFB1|TGFB2|TGFB3|TNF|XCL1
53	GO:0009451	RNA modification	9.25E-06	1.92E-03	110	A1CF|ADAD2|ADAT2|ADAT3|AICDA|ALKBH1|ALKBH3|ALKBH8|ANKRD16|APOBEC2|APOBEC3A|APOBEC3B|APOBEC3C|APOBEC3D|APOBEC3F|APOBEC3G|APOBEC3H|BCDIN3D|C1orf25|C1orf59|C1orf66|C2orf60|C3orf75|C4orf23|C7orf60|C9orf156|C9orf64|CBLL1|CCDC76|CDK5RAP1|CDKAL1|CTU1|CTU2|DIMT1L|DKC1|DPH3P1|DUS2L|DUS3L|DUS4L|ELP2|ELP4|EMG1|FAM103A1|FDXACB1|FTSJ1|FTSJ2|FTSJ3|FTSJD1|GAR1|GTPBP3|HSD17B10|KIAA0391|KTI12|LCMT2|METT10D|METT5D…
54	GO:0022407	regulation of cell-cell adhesion	9.98E-06	2.04E-03	240	ADA|ADAM19|ADAM8|ADIPOQ|AGER|AIF1|AKNA|ALOX12|ALOX15|ANXA1|APOA1|ARG1|ARG2|BCL10|BMP2|BMP4|BMP6|BTLA|BTN2A2|C1QTNF1|C20orf160|C6orf105|CARD11|CASP3|CAV1|CBFB|CCL19|CCL2|CCL25|CCL28|CCL5|CCR2|CCR7|CD160|CD1D|CD209|CD27|CD274|CD276|CD28|CD300A|CD3E|CD4|CD40LG|CD44|CD5|CD6|CD70|CD80|CD86|CDH1|CEACAM1|CEBPB|CLEC4G|CLECL1|CTLA4|CXCL12|CXCL13|DOCK8|DPP4|DUSP10|DUSP22|EBI3|EFNB1|ELANE|EPCAM|EPHB3|EPO|ER…
55	GO:0002701	negative regulation of production of molecular mediator of immune response	1.05E-05	2.04E-03	30	ANGPT1|APOA1|APOA2|ARG1|BST2|CD96|FCGR2B|FCRL3|FOXP3|HFE|HLA-F|HMOX1|IFNA2|IFNB1|IL10|IL13RA2|IL33|IRAK3|JAK3|LILRB1|PARP3|SMAD7|SPINK5|TBX21|TGFB1|TGFB2|TGFB3|THOC1|TNF|XCL1
56	GO:0009164	nucleoside catabolic process	1.05E-05	2.04E-03	30	ADA|ADAL|AICDA|APOBEC2|APOBEC3A|APOBEC3B|APOBEC3C|APOBEC3D|APOBEC3F|APOBEC3G|APOBEC3H|CDA|CDADC1|CECR1|DERA|DPYD|DPYS|HDDC3|MTAP|NT5C|NT5C1A|NT5C3|NT5E|NT5M|NUDT18|PNP|TYMP|UPB1|UPP1|UPP2
57	GO:0045132	meiotic chromosome segregation	1.05E-05	2.04E-03	64	ANKRD31|APITD1|BRIP1|BUB1|BUB1B|C14orf39|C16orf73|C17orf104|C22orf41|C2orf65|C8orf45|C9orf84|CCDC155|CCDC36|CCDC79|CCNE1|CCNE2|CENPC1|DMC1|EIF2C4|EME1|EME2|ERCC4|ESPL1|FANCD2|FANCM|HELQ|HFM1|HORMAD1|HORMAD2|LEPREL4|MAEL|MEI1|MLH1|MLH3|MRE11A|MSH4|NCAPH|NUF2|PLK1|PTTG1|PTTG2|RAD21L1|RAD51C|RMI1|RNF212|SGOL1|SGOL2|SMC2|SMC4|SPATA22|STAG3|STRA13|SYCE1|SYCE1L|SYCE2|SYCP2|TEX11|TEX12|TEX15|TMEM48|TOP2…
58	GO:0022409	positive regulation of cell-cell adhesion	1.09E-05	2.07E-03	159	ADA|ADAM19|ADAM8|AGER|AIF1|ALOX15|ANXA1|BCL10|BTLA|BTN2A2|CARD11|CAV1|CBFB|CCL19|CCL2|CCL5|CCR2|CCR7|CD160|CD1D|CD209|CD27|CD274|CD276|CD28|CD3E|CD4|CD40LG|CD44|CD5|CD6|CD70|CD80|CD86|CLECL1|CTLA4|CXCL13|DOCK8|DPP4|DUSP10|EBI3|EFNB1|ELANE|EPO|ETS1|FADD|FAM116A|FGB|FOXA1|FOXP3|FSTL3|GATA3|GCNT2|GLI2|GLI3|GRAP2|HAS2|HAVCR2|HES1|HHLA2|HLA-DMB|HLA-DPB1|HLA-G|HLX|ICAM1|ICOS|IFNG|IGF1|IGF2|IHH|IL10|IL1…
59	GO:0045621	positive regulation of lymphocyte differentiation	1.12E-05	2.09E-03	67	ADA|ADAM8|ANXA1|ATP11C|BTK|BTN2A2|CBFB|CCL19|CD27|CD80|CD86|DUSP10|FLT3LG|FOXP3|GATA3|GLI2|GLI3|HLA-G|HLX|IFNG|IHH|IL12A|IL12B|IL12RB1|IL15|IL18|IL1RL2|IL23A|IL23R|IL2RA|IL4R|IL7|IL7R|INPP5D|LGALS9|LILRB2|LILRB4|MALT1|MDK|MMP14|MYB|NCKAP1L|NFKBID|NFKBIZ|NKAP|NLRP3|PCID2|PIK3R6|PNP|PTPRC|RAG1|RARA|RIPK2|RUNX1|RUNX3|SASH3|SHH|SOCS1|SYK|TGFB1|TNFSF4|TNFSF9|VNN1|XBP1|ZAP70|ZBTB1|ZBTB7B
60	GO:0045582	positive regulation of T cell differentiation	1.45E-05	2.66E-03	60	ADA|ADAM8|ANXA1|BTN2A2|CBFB|CCL19|CD27|CD80|CD86|DUSP10|FOXP3|GATA3|GLI2|GLI3|HLA-G|HLX|IFNG|IHH|IL12A|IL12B|IL12RB1|IL18|IL1RL2|IL23A|IL23R|IL2RA|IL4R|IL7|IL7R|LGALS9|LILRB2|LILRB4|MALT1|MDK|MYB|NCKAP1L|NFKBID|NFKBIZ|NKAP|NLRP3|PIK3R6|PNP|PTPRC|RAG1|RARA|RIPK2|RUNX1|RUNX3|SASH3|SHH|SOCS1|SYK|TGFB1|TNFSF4|TNFSF9|VNN1|XBP1|ZAP70|ZBTB1|ZBTB7B
61	GO:0050672	negative regulation of lymphocyte proliferation	1.52E-05	2.71E-03	55	ARG1|ARG2|BMP4|BTK|BTN2A2|CASP3|CD274|CD300A|CD80|CD86|CEBPB|CLEC4G|CTLA4|ERBB2|FCGR2B|FOXJ1|FOXP3|GAL|GLMN|GNRH1|GPNMB|HAVCR2|HLA-G|IHH|IL10|IL20RB|IL2RA|INPP5D|KIAA0922|LGALS9|LILRB1|LILRB2|LRRC32|LST1|LYN|MNDA|PAR4|PDCD1LG2|PDE5A|PLA2G2D|PTPN6|SCGB1A1|SFTPD|SHH|SOX11|SPN|TGFB1|TNFRSF13B|TNFRSF14|TWSG1|TYROBP|VSIG4|VTCN1|XCL1|ZBTB7B
62	GO:0032945	negative regulation of mononuclear cell proliferation	1.52E-05	2.71E-03	55	ARG1|ARG2|BMP4|BTK|BTN2A2|CASP3|CD274|CD300A|CD80|CD86|CEBPB|CLEC4G|CTLA4|ERBB2|FCGR2B|FOXJ1|FOXP3|GAL|GLMN|GNRH1|GPNMB|HAVCR2|HLA-G|IHH|IL10|IL20RB|IL2RA|INPP5D|KIAA0922|LGALS9|LILRB1|LILRB2|LRRC32|LST1|LYN|MNDA|PAR4|PDCD1LG2|PDE5A|PLA2G2D|PTPN6|SCGB1A1|SFTPD|SHH|SOX11|SPN|TGFB1|TNFRSF13B|TNFRSF14|TWSG1|TYROBP|VSIG4|VTCN1|XCL1|ZBTB7B
63	GO:0006400	tRNA modification	1.55E-05	2.72E-03	63	ADAT2|ADAT3|ALKBH1|ALKBH8|ANKRD16|BCDIN3D|C1orf25|C2orf60|C3orf75|C4orf23|C9orf156|C9orf64|CCDC76|CDK5RAP1|CDKAL1|CTU1|CTU2|DPH3P1|DUS2L|DUS3L|DUS4L|ELP2|ELP4|FTSJ1|GTPBP3|HSD17B10|KIAA0391|KTI12|LCMT2|METTL1|METTL2A|METTL2B|METTL6|METTL8|MOCS3|MTFMT|MTO1|NSUN3|NSUN6|OSGEPL1|PUS1|PUS10|PUS3|PUS7|PUSL1|QTRTD1|RG9MTD1|RG9MTD2|RG9MTD3|THADA|THG1L|THUMPD2|THUMPD3|TPRKB|TRDMT1|TRIT1|TRMT11|TRMT12|TRMT…
64	GO:0002724	regulation of T cell cytokine production	1.60E-05	2.76E-03	27	ARG1|CCR2|CLC|FOXP3|FZD5|GATA3|HFE|HLA-F|IFNA2|IFNB1|IL18|IL18R1|IL1B|IL1R1|IL6|MALT1|NLRP3|RSAD2|SASH3|SMAD7|TBX21|TNFRSF1B|TNFSF4|TRAF2|TRAF6|TRPM4|XCL1
65	GO:0046634	regulation of alpha-beta T cell activation	1.63E-05	2.76E-03	66	ADA|AGER|ANXA1|ARG2|CBFB|CCL19|CCR2|CD160|CD274|CD28|CD300A|CD3E|CD80|CD86|EBI3|FOXP3|GATA3|GLI3|HFE|HLX|IFNG|IHH|IL12A|IL12B|IL12RB1|IL18|IL23A|IL23R|IL27|IL4R|IL6R|IRF1|IRF4|JAK3|LGALS9|LILRB1|LOXL3|MALT1|MYB|NCKAP1L|NFKBID|NFKBIZ|NKAP|NLRP3|PNP|PRDM1|PTPRC|RARA|RASAL3|RIPK2|RUNX1|RUNX3|SASH3|SHH|SMAD7|SOCS1|SYK|TBX21|TNFRSF14|TNFSF4|TWSG1|XCL1|ZAP70|ZBTB7B|ZC3H12A|ZNF683
66	GO:0070664	negative regulation of leukocyte proliferation	1.69E-05	2.82E-03	58	ARG1|ARG2|BMP4|BTK|BTN2A2|CASP3|CCL8|CD274|CD300A|CD80|CD86|CEBPB|CLEC4G|CTLA4|ENPP3|ERBB2|FCGR2B|FOXJ1|FOXP3|GAL|GLMN|GNRH1|GPNMB|HAVCR2|HLA-G|IHH|IL10|IL20RB|IL2RA|INPP5D|KIAA0922|LGALS9|LILRB1|LILRB2|LRRC32|LST1|LYN|MNDA|PAR4|PDCD1LG2|PDE5A|PLA2G2D|PTPN6|SCGB1A1|SFTPD|SHH|SOX11|SPN|TGFB1|TNFAIP3|TNFRSF13B|TNFRSF14|TWSG1|TYROBP|VSIG4|VTCN1|XCL1|ZBTB7B
67	GO:0000003	reproduction	1.73E-05	2.84E-03	778	AAAS|ABCC2|ACR|ACRBP|ACSBG2|ACVR1|ADA|ADAM19|ADAM20|ADAM21|ADAM28|ADAM29|ADAMTS16|ADAMTS2|ADCY10|ADCY7|ADM|ADRA2B|AFP|AGRP|AKAP3|AKR1C3|ALKBH1|ALOX15B|ALPL|AMBP|AMH|ANG|ANGPT2|ANKRD31|ANKRD49|ANTXR2|ANXA1|APITD1|APOB|AR|AREG|ARG1|ASCL2|ASF1B|ASPM|ASTL|ASZ1|ATP1A4|ATP8B3|AURKA|AURKC|AVP|AVPR1A|AZI1|B4GALT1|BAK1|BAX|BBS4|BCL2|BCL2L10|BCL2L11|BIK|BIRC3|BMP4|BMP5|BMP6|BMPR1A|BMPR1B|BNC1|BRCA2|BRDT|BR…
68	GO:1903046	meiotic cell cycle process	1.88E-05	2.97E-03	109	ANKRD31|APITD1|ASPM|ASZ1|AURKA|BRCA2|BRDT|BRIP1|BTBD18|BUB1|BUB1B|C11orf20|C11orf80|C14orf39|C16orf73|C17orf104|C22orf41|C2orf65|C8orf45|C9orf84|CCDC155|CCDC36|CCDC79|CCNA1|CCNE1|CCNE2|CENPC1|CKS2|CNTD1|DAZL|DDX4|DMC1|DPEP3|EIF2C4|EME1|EME2|ERCC4|EREG|ESPL1|FANCA|FANCD2|FANCM|FBXO5|FIGNL1|HELQ|HFM1|HORMAD1|HORMAD2|HUS1|HUS1B|ING2|KIF18A|LEPREL4|MAEL|MASTL|MEI1|MLH1|MLH3|MND1|MOS|MOV10L1|MRE11A|MS…
69	GO:0046638	positive regulation of alpha-beta T cell differentiation	1.89E-05	2.97E-03	37	ADA|ANXA1|CBFB|CCL19|CD80|CD86|FOXP3|GLI3|HLX|IFNG|IHH|IL12B|IL12RB1|IL18|IL23A|IL23R|IL4R|LGALS9|MALT1|MYB|NCKAP1L|NFKBID|NFKBIZ|NKAP|NLRP3|PNP|RARA|RIPK2|RUNX1|RUNX3|SASH3|SHH|SOCS1|SYK|TNFSF4|ZAP70|ZBTB7B
70	GO:0043370	regulation of CD4-positive, alpha-beta T cell differentiation	1.89E-05	2.97E-03	37	ANXA1|CBFB|CCL19|CD80|CD86|FOXP3|GATA3|HLX|IFNG|IL12B|IL12RB1|IL18|IL23A|IL23R|IL27|IL4R|IRF4|JAK3|LGALS9|LOXL3|MALT1|MYB|NCKAP1L|NFKBID|NFKBIZ|NLRP3|RARA|RIPK2|RUNX1|RUNX3|SASH3|SMAD7|SOCS1|TBX21|TNFSF4|ZBTB7B|ZC3H12A
71	GO:0046635	positive regulation of alpha-beta T cell activation	1.94E-05	2.99E-03	46	ADA|ANXA1|CBFB|CCL19|CCR2|CD28|CD3E|CD80|CD86|EBI3|FOXP3|GLI3|HLX|IFNG|IHH|IL12A|IL12B|IL12RB1|IL18|IL23A|IL23R|IL4R|IL6R|LGALS9|MALT1|MYB|NCKAP1L|NFKBID|NFKBIZ|NKAP|NLRP3|PNP|PTPRC|RARA|RASAL3|RIPK2|RUNX1|RUNX3|SASH3|SHH|SOCS1|SYK|TNFSF4|XCL1|ZAP70|ZBTB7B
72	GO:0002823	negative regulation of adaptive immune response based on somatic recombination of immune receptors built from immunoglobulin superfamily domains	1.98E-05	2.99E-03	33	ARG1|CEACAM1|CLEC4G|CR1|DUSP22|FCGR2B|FOXJ1|FOXP3|HAVCR2|HFE|HLA-F|HLA-G|IFNA2|IFNB1|IL1RL1|IL20RB|IL27RA|IL33|IL4R|IL7R|JAK3|LILRB1|LOXL3|PARP3|PTPN6|PTPRC|SMAD7|TBX21|THOC1|TNFSF4|XCL1|ZBTB7B|ZC3H12A
73	GO:0045005	DNA-dependent DNA replication maintenance of fidelity	1.98E-05	2.99E-03	33	APITD1|BLM|BRCA2|CCDC111|DDX11|DNA2|DONSON|EME1|EME2|ETAA1|FANCM|GEN1|MCM9|MMS22L|MRE11A|MSH3|PCNA|POLD1|RAD51|RFWD3|SAMHD1|SETMAR|SLFN11|SMARCAL1|STRA13|THOC1|THOC4|TIMELESS|TIPIN|TONSL|WRN|ZNF830|ZRANB3
74	GO:0022414	reproductive process	2.44E-05	3.63E-03	775	AAAS|ABCC2|ACR|ACRBP|ACSBG2|ACVR1|ADA|ADAM19|ADAM20|ADAM21|ADAM28|ADAM29|ADAMTS16|ADAMTS2|ADCY10|ADCY7|ADM|ADRA2B|AFP|AGRP|AKAP3|AKR1C3|ALKBH1|ALOX15B|ALPL|AMBP|AMH|ANG|ANGPT2|ANKRD31|ANKRD49|ANTXR2|ANXA1|APITD1|APOB|AR|AREG|ARG1|ASCL2|ASF1B|ASPM|ASTL|ASZ1|ATP1A4|ATP8B3|AURKA|AURKC|AVP|AVPR1A|AZI1|B4GALT1|BAK1|BAX|BBS4|BCL2|BCL2L10|BCL2L11|BIK|BIRC3|BMP4|BMP5|BMP6|BMPR1A|BMPR1B|BNC1|BRCA2|BRDT|BR…
75	GO:0046637	regulation of alpha-beta T cell differentiation	2.65E-05	3.89E-03	47	ADA|ANXA1|CBFB|CCL19|CD80|CD86|FOXP3|GATA3|GLI3|HLX|IFNG|IHH|IL12B|IL12RB1|IL18|IL23A|IL23R|IL27|IL4R|IRF4|JAK3|LGALS9|LOXL3|MALT1|MYB|NCKAP1L|NFKBID|NFKBIZ|NKAP|NLRP3|PNP|PRDM1|RARA|RIPK2|RUNX1|RUNX3|SASH3|SHH|SMAD7|SOCS1|SYK|TBX21|TNFSF4|ZAP70|ZBTB7B|ZC3H12A|ZNF683
76	GO:0061982	meiosis I cell cycle process	2.83E-05	4.10E-03	78	ANKRD31|APITD1|AURKA|BRCA2|BRDT|BRIP1|BTBD18|C11orf80|C14orf39|C16orf73|C17orf104|C22orf41|C2orf65|C8orf45|C9orf84|CCDC155|CCDC36|CCDC79|CCNA1|CCNE1|CCNE2|CENPC1|CKS2|CNTD1|DDX4|DMC1|EIF2C4|EME1|EME2|ERCC4|ESPL1|FANCD2|FANCM|FBXO5|HELQ|HFM1|HORMAD1|ING2|LEPREL4|MAEL|MEI1|MLH1|MLH3|MND1|MOV10L1|MRE11A|MSH3|MSH4|MSH5|MYBL1|PLK1|PSMC3IP|PTTG1|PTTG2|RAD21L1|RAD51|RAD51C|RAD51L1|RAD51L3|RAD54B|RAD54L|…
77	GO:1901658	glycosyl compound catabolic process	3.07E-05	4.39E-03	36	ADA|ADAL|AICDA|APOBEC2|APOBEC3A|APOBEC3B|APOBEC3C|APOBEC3D|APOBEC3F|APOBEC3G|APOBEC3H|CDA|CDADC1|CECR1|DERA|DPYD|DPYS|FUCA1|FUCA2|GBA3|GLA|GUSB|HDDC3|MTAP|NAGA|NT5C|NT5C1A|NT5C3|NT5E|NT5M|NUDT18|PNP|TYMP|UPB1|UPP1|UPP2
78	GO:0070286	axonemal dynein complex assembly	3.13E-05	4.42E-03	28	ARMC4|C14orf104|C19orf51|C2orf39|CCDC103|CCDC114|CCDC151|CCDC37|CCDC39|CCDC40|CCDC42B|CCDC65|CXorf41|DNAH5|DNAH7|DNAH8|DNAI1|DNAI2|DNALI1|DYX1C1|HEATR2|LRRC50|LRRC6|LRRC61|SPAG1|TEKT2|WDR63|ZMYND10
79	GO:0030488	tRNA methylation	3.30E-05	4.60E-03	32	ALKBH8|BCDIN3D|C1orf25|C4orf23|C9orf156|CCDC76|FTSJ1|GTPBP3|HSD17B10|KIAA0391|LCMT2|METTL1|METTL2A|METTL2B|METTL6|METTL8|MTO1|NSUN3|NSUN6|RG9MTD1|RG9MTD2|RG9MTD3|THADA|THUMPD2|THUMPD3|TRDMT1|TRMT11|TRMT12|TRMT5|TRMT6|TRMT61B|WDR4
80	GO:0050729	positive regulation of inflammatory response	3.56E-05	4.91E-03	93	ABCC1|ADAM8|ADORA2B|AGTR1|AMAC1|BTK|C2CD4A|C2CD4B|CCL1|CCL14|CCL3|CCL3L3|CCR2|CCR7|CD28|CD6|CEBPA|CEBPB|CLEC7A|CREB3L3|CTSC|EGFR|ETS1|F12|FABP4|FAM19A3|FCER1G|FFAR2|FFAR3|GBP5|GPSM3|HYAL2|IL12B|IL15|IL17B|IL17RB|IL17RC|IL18|IL1B|IL1RL1|IL23A|IL33|IL6|JAK2|KLKB1|LILRA5|LTA|MAPK13|MDK|MGST2|MYD88|NFKBIA|NFKBIZ|NLRP12|NOD2|NPPA|NPY5R|NUPR1|OSM|OSMR|PIK3CG|PLA2G2A|PLA2G7|PTGER3|PTGER4|PTGS2|S100A8|S1…
81	GO:0002710	negative regulation of T cell mediated immunity	3.67E-05	4.99E-03	18	ARG1|CEACAM1|CLEC4G|DUSP22|FCGR2B|FOXP3|HFE|HLA-F|HLA-G|IFNA2|IFNB1|IL20RB|IL7R|LILRB1|PTPRC|SMAD7|TBX21|XCL1
82	GO:0051607	defense response to virus	3.81E-05	5.11E-03	124	AGBL4|AGBL5|AICDA|AIMP1|APOBEC3A|APOBEC3B|APOBEC3C|APOBEC3D|APOBEC3F|APOBEC3G|APOBEC3H|AZU1|BCL2|BST2|C6orf150|CARD9|CD207|CD40|CXCL10|CXCL9|DDX21|DDX58|DDX60|DHX58|DMBT1|DTX3L|EIF2AK2|ELMOD2|EXOSC4|EXOSC5|F2RL1|FADD|FAM111A|FCN3|GBP1|GBP3|HERC5|HYAL2|IFI16|IFIH1|IFIT1B|IFIT3|IFIT5|IFITM1|IFITM2|IFNA1|IFNA2|IFNA21|IFNA6|IFNA8|IFNAR2|IFNB1|IFNE|IFNG|IFNW1|IL10RB|IL12B|IL23A|IL28A|IL28B|IL33|IL6|IR…
83	GO:0002521	leukocyte differentiation	5.03E-05	6.68E-03	199	ADA|ADAM17|AICDA|AIRE|ANXA1|ANXA2|ANXA2P2|ATP11C|ATP7A|BAK1|BATF|BATF2|BATF3|BAX|BCL2|BCL3|BLNK|BMP4|BTK|C20orf123|CARD11|CASP8|CBFB|CCL19|CCR6|CCR7|CCR9|CD109|CD19|CD1D|CD28|CD3D|CD3E|CD3G|CD4|CD40LG|CD79A|CD79B|CD8A|CDH17|CEBPA|CEBPE|CLCF1|CLEC4E|CMTM7|CR2|CSF1|DCLRE1C|DHRS2|DHRS7B|DLL1|DLL4|DOCK11|DOCK2|EFNA2|EFNA4|EOMES|EPHA2|F2RL1|FADD|FCER1G|FCGR2B|FLT3|FLT3LG|FOXP3|FUT7|FZD5|FZD8|FZD9|GAB3…
84	GO:0050777	negative regulation of immune response	5.66E-05	7.42E-03	97	ALOX15|AMBP|ANGPT1|ANXA1|APOA1|APOA2|ARG1|ARG2|BST2|CCR2|CD160|CD300A|CD84|CD96|CEACAM1|CLEC12B|CLEC4G|COL3A1|CR1|CTLA4|DCST1|DHX58|DUSP10|DUSP22|ENPP3|FCGR2B|FCRLB|FER|FOXF1|FOXJ1|FOXP3|GPR17|HAVCR2|HFE|HLA-F|HLA-G|HLX|HMOX1|IFI16|IFNA2|IFNB1|IL10|IL12B|IL13RA2|IL1RL1|IL20RB|IL27RA|IL2RA|IL33|IL4R|IL7R|INPP5D|IRAK3|JAK3|LGALS3|LGALS9|LILRB1|LOXL3|LYN|MICA|NLRC3|NLRC5|NLRP6|NLRX1|NMI|NPY5R|NR1H3|…
85	GO:0006260	DNA replication	6.02E-05	7.81E-03	134	APITD1|ATAD5|ATRIP|BARD1|BAZ1A|BLM|BRCA1|BRCA2|BRIP1|C10orf2|C12orf32|C15orf42|C16orf75|C17orf42|C1orf55|C20orf72|C8orf45|CCDC111|CCNE1|CCNE2|CDC45|CDC6|CDC7|CDK1|CDK2|CDT1|CHAF1A|CHAF1B|CHEK1|CHTF18|CINP|CLSPN|DBF4|DDX11|DNA2|DNAJC2|DONSON|DSCC1|DTL|EME1|EME2|ETAA1|EXO1|FAM111A|FANCM|FEN1|GEMC1|GEN1|GINS1|GINS2|GINS3|GINS4|GMNN|GRWD1|HELB|HUS1|KIAA0101|KIN|LIG1|LIG3|MCM10|MCM2|MCM3|MCM5|MCM6|MCM…
86	GO:0032642	regulation of chemokine production	6.79E-05	8.65E-03	56	ADAM17|ADIPOQ|ADORA2B|AGER|AIF1|ALOX15B|ARG2|AZU1|C1QTNF3|C5|CLEC7A|CXCL6|EIF2AK2|ELANE|EPHA2|F2RL1|FFAR2|FFAR3|HAVCR2|HMOX1|IFNG|IL10|IL1B|IL1RL1|IL33|IL4R|IL6|IL6R|IL7|KLF4|LGALS9|MCOLN2|MEFV|NR1H4|POSTN|PYCARD|RIPK2|SELK|SIGIRR|SNAI2|SYK|TICAM1|TIRAP|TLR2|TLR3|TLR4|TLR7|TLR9|TNF|TREM2|TRIM32|TRPV4|TSLP|TWIST1|WNT5A|ZFPM1
87	GO:0098813	nuclear chromosome segregation	6.96E-05	8.65E-03	136	AIM1|AKAP8|ANKRD31|ANKRD53|APITD1|AURKC|BRIP1|BUB1|BUB1B|C14orf39|C15orf23|C16orf73|C17orf104|C18orf2|C22orf41|C2orf65|C8orf45|C9orf84|CASC5|CCDC155|CCDC36|CCDC79|CCDC99|CCNB1|CCNE1|CCNE2|CDC20|CDC23|CDCA5|CDCA8|CDT1|CENPC1|CENPE|CENPF|CENPK|CENPQ|CEP55|CHMP4C|CHMP6|DDX11|DDX12|DIS3L2|DMC1|DSCC1|DSN1|EIF2C4|EME1|EME2|ERCC4|ESCO1|ESCO2|ESPL1|FAM175B|FAM83D|FANCD2|FANCM|GEM|GSG2|HDAC8|HELQ|HFM1|HOR…
88	GO:0002685	regulation of leukocyte migration	6.98E-05	8.65E-03	123	ADA|ADAM17|ADAM8|AGER|AIF1|AIRE|ANO6|ANXA1|BDKRB1|BMP5|BST1|C1orf150|C3AR1|C5|C5AR1|C6orf105|CCL1|CCL19|CCL2|CCL20|CCL25|CCL27|CCL28|CCL3|CCL4|CCL5|CCL8|CCR1|CCR2|CCR6|CCR7|CD200R1|CD300A|CMKLR1|CSF1|CXCL10|CXCL12|CXCL13|CXCR2|CXCR3|CYP19A1|DAPK2|DOCK8|EDN1|EDN2|EDN3|ELANE|EMILIN1|F2RL1|F7|FADD|FIGF|FPR2|GCET2|GPR18|GPR77|GPSM3|HMOX1|ICAM1|IL12A|IL1R1|IL23A|IL27RA|IL33|IL6|IL6R|IL8|ITGA2B|ITGA4|K…
89	GO:0034587	piRNA metabolic process	6.99E-05	8.65E-03	17	ASZ1|BTBD18|C1orf59|DDX4|EXD1|FKBP6|GPAT2|MAEL|MOV10L1|MYBL1|PIWIL1|PIWIL2|PIWIL4|PLD6|TDRD1|TDRD12|TDRD9
90	GO:0001818	negative regulation of cytokine production	7.73E-05	9.46E-03	166	ABCD1|ABCD2|ACP5|ADCY7|ADIPOQ|AGER|AKAP8|ANGPT1|ANXA1|ANXA4|APOA1|APOA2|ARG1|ARG2|BANK1|BCL3|BPI|BST2|BTK|BTN2A2|C1QTNF3|CARD16|CARD8|CD200R1|CD274|CD2AP|CD33|CD84|CD96|CDH3|CEACAM1|CHRNA7|CIDEA|CLEC4A|CMKLR1|CRYBA1|DDX58|DHX58|DLL1|ELANE|EPHA2|EPX|F2|F2RL1|FCGR2B|FOXJ1|FOXP3|GATA3|GATA6|GBP1|GHRL|GHSR|GPATCH3|GPNMB|GPR120|GPR18|GPR77|HAVCR2|HERC5|HFE|HGF|HLA-F|HMOX1|HOMER2|IFIH1|IFNA2|IFNB1|IFNG…
91	GO:0032655	regulation of interleukin-12 production	8.13E-05	9.85E-03	41	ACP5|AGER|CCL19|CCR7|CD36|CD40|CD40LG|CLEC7A|CMKLR1|HLA-G|IFNG|IL10|IL12B|IL23A|IL23R|IRAK3|IRF1|IRF5|IRF8|JAK3|LGALS9|LILRA5|LILRB1|LTB|MDK|MEFV|NFKB1|PIBF1|RELA|RIPK2|SYK|THBS1|TIGIT|TIRAP|TLR2|TLR3|TLR4|TLR8|TLR9|TNFSF4|TRAF6
92	GO:0070098	chemokine-mediated signaling pathway	8.32E-05	9.92E-03	57	AMAC1|CCBP2|CCL1|CCL14|CCL16|CCL17|CCL19|CCL2|CCL20|CCL22|CCL25|CCL26|CCL3|CCL3L3|CCL4|CCL4L1|CCL5|CCL8|CCR1|CCR10|CCR2|CCR3|CCR5|CCR6|CCR7|CCR9|CCRL1|CCRL2|CMKLR1|CXCL1|CXCL10|CXCL11|CXCL12|CXCL13|CXCL2|CXCL3|CXCL5|CXCL6|CXCL9|CXCR2|CXCR3|CXCR4|CXCR5|CXCR6|CXCR7|FOXC1|GPR17|GPR35|GPR75|IL8|MPL|PF4V1|RBM15|SH2B3|THPO|XCL1|XCL2
93	GO:0007200	phospholipase C-activating G protein-coupled receptor signaling pathway	8.37E-05	9.92E-03	66	ADRA1A|ADRA1B|ADRA2A|AGTR1|ANO1|C3AR1|C5AR1|C5orf23|CALCA|CASR|CCKAR|CHRM2|CMKLR1|CXCR2|DRD5|EDN1|ESR1|F2R|F2RL1|F2RL2|F2RL3|FPR1|FPR2|FPR3|GALR2|GNA14|GNA15|GPR157|GPR17|GPR174|GPR18|GPR20|GPR35|GPR4|GPR55|GPR65|GPR77|GRPR|HCRT|HCRTR2|HRH1|KISS1|LHCGR|LPAR3|LPAR4|LPAR6|LTB4R|MC3R|NMBR|NMUR1|NMUR2|OPRD1|OPRK1|OPRM1|P2RY1|P2RY11|P2RY2|P2RY4|P2RY6|P2RY8|PLCE1|PTGER3|PTH1R|TACR1|TGM2|TRHR
94	GO:0005929	cilium	1.10E-09	1.58E-06	383	ABCA4|ADCY10|AGBL2|AGBL4|AK7|AK8|AKAP14|AKAP3|ALMS1|ALS2CR12|ANO2|ANXA1|ARL13A|ARL13B|ARL6|ARMC4|ARMC9|AURKA|AZI1|B9D1|B9D2|BBIP1|BBS10|BBS12|BBS4|BBS9|BEST2|C10orf107|C10orf79|C10orf93|C10orf96|C11orf20|C11orf70|C11orf74|C14orf145|C14orf179|C14orf45|C16orf63|C19orf20|C1orf101|C1orf114|C1orf192|C1orf88|C1orf89|C20orf26|C21orf29|C21orf59|C2CD3|C2orf39|C2orf71|C2orf86|C3orf15|C3orf34|C6orf165|C6orf…
95	GO:0005887	integral component of plasma membrane	2.98E-08	1.57E-05	925	ABCA4|ABCB11|ABCB4|ABCB5|ABCC1|ABCC11|ABCC2|ABCC3|ABCG5|ABCG8|ACCN3|ACCN4|ACVR1|ACVRL1|ADAM17|ADAM29|ADAM8|ADCY4|ADCY7|ADCY8|ADORA2B|ADORA3|ADRA1A|ADRA1B|ADRA1D|ADRA2A|ADRA2B|ADRB1|ADRB2|ADRB3|AGER|AGTR1|AGTR2|AJAP1|ALK|ANO1|AQP5|AQP6|AQP7|AQP8|AQP9|ASAH2|ASGR1|ATP12A|ATP1A4|ATP1B4|ATP4A|ATP7B|ATP8B1|AVPR1A|AVPR1B|AVPR2|B3GNT3|BCAM|BDKRB1|BDKRB2|BFAR|BMP2|BMPR1A|BMPR1B|BOC|BRS3|BSND|BTLA|BTN1A1|C…
96	GO:0031514	motile cilium	3.13E-08	1.57E-05	126	ADCY10|AK7|AK8|AKAP3|ALS2CR12|ANXA1|ARL13B|BBS4|C10orf107|C10orf79|C10orf96|C11orf20|C11orf70|C16orf63|C19orf20|C1orf101|C1orf114|C20orf26|C2orf39|C3orf15|C6orf165|C7orf63|C9orf9|CABYR|CATSPER1|CATSPER2|CATSPER3|CATSPER4|CATSPERG|CCDC103|CCDC108|CCDC123|CCDC135|CCDC37|CCDC42B|CCDC65|CCR6|CD52|DEFB1|DNAH11|DNAH2|DNAH5|DNAH9|DNAI2|DNAJB13|DNALI1|DYNC2H1|DYNC2LI1|EFCAB2|ENKUR|FAM154A|FAM154B|FBXL13|…
97	GO:0044447	axoneme part	8.52E-08	3.21E-05	36	ARL6|C20orf26|C2orf39|C2orf86|C3orf15|C6orf165|CCDC103|CCDC114|CCDC37|CCDC42B|CCDC65|DNAH11|DNAH2|DNAH3|DNAH5|DNAH7|DNAH8|DNAH9|DNAI1|DNAI2|FAM154A|FAM154B|HYDIN|KIAA1009|RPGRIP1L|RSPH4A|RSPH6A|RSPH9|SPAG16|SPAG17|TTC30A|TTC30B|TXNDC3|WDR63|WDR66|WDR78
98	GO:0031226	intrinsic component of plasma membrane	1.11E-07	3.34E-05	963	ABCA4|ABCB11|ABCB4|ABCB5|ABCC1|ABCC11|ABCC2|ABCC3|ABCG5|ABCG8|ACCN3|ACCN4|ACVR1|ACVRL1|ADAM17|ADAM29|ADAM8|ADCY4|ADCY7|ADCY8|ADORA2B|ADORA3|ADRA1A|ADRA1B|ADRA1D|ADRA2A|ADRA2B|ADRB1|ADRB2|ADRB3|AGER|AGTR1|AGTR2|AJAP1|ALK|ANO1|AQP5|AQP6|AQP7|AQP8|AQP9|ART3|ASAH2|ASGR1|ATP12A|ATP1A4|ATP1B4|ATP4A|ATP7B|ATP8B1|AVPR1A|AVPR1B|AVPR2|B3GNT3|BCAM|BDKRB1|BDKRB2|BFAR|BMP2|BMPR1A|BMPR1B|BOC|BRS3|BSND|BTLA|BTN…
99	GO:0097014	ciliary plasm	9.94E-07	2.49E-04	89	AK8|AKAP14|ARL13B|ARL6|ARMC4|C10orf79|C10orf93|C20orf26|C2orf39|C2orf86|C3orf15|C6orf165|CCDC103|CCDC114|CCDC151|CCDC37|CCDC39|CCDC40|CCDC42B|CCDC65|CENPF|DCDC2|DCX|DNAH10|DNAH11|DNAH2|DNAH3|DNAH5|DNAH7|DNAH8|DNAH9|DNAI1|DNAI2|DNAJB13|DNALI1|DYNC2H1|DYNC2LI1|EFHC1|FAM154A|FAM154B|GLI1|GLI2|GLI3|HYDIN|IQCA1|KIAA1009|KIAA1751|KIF19|LCA5|LCA5L|LRRC48|LRRC50|MAK|MAPK15|MNS1|NEK4|PCDP1|PIK3C3|PRKAR2A|…
100	GO:0005930	axoneme	1.43E-06	3.08E-04	88	AK8|AKAP14|ARL13B|ARL6|ARMC4|C10orf79|C10orf93|C20orf26|C2orf39|C2orf86|C3orf15|C6orf165|CCDC103|CCDC114|CCDC151|CCDC37|CCDC39|CCDC40|CCDC42B|CCDC65|CENPF|DCDC2|DCX|DNAH10|DNAH11|DNAH2|DNAH3|DNAH5|DNAH7|DNAH8|DNAH9|DNAI1|DNAI2|DNAJB13|DNALI1|DYNC2H1|DYNC2LI1|EFHC1|FAM154A|FAM154B|GLI1|GLI2|GLI3|HYDIN|IQCA1|KIAA1009|KIAA1751|KIF19|LCA5|LCA5L|LRRC48|LRRC50|MAK|MAPK15|MNS1|PCDP1|PIK3C3|PRKAR2A|RP1|R…
101	GO:0044441	ciliary part	1.69E-06	3.18E-04	283	ABCA4|AGBL2|AGBL4|AK8|AKAP14|AKAP3|ALS2CR12|ARL13A|ARL13B|ARL6|ARMC4|ARMC9|AZI1|B9D1|B9D2|BBIP1|BBS4|BBS9|C10orf79|C10orf93|C10orf96|C11orf20|C14orf145|C14orf179|C14orf45|C16orf63|C1orf101|C1orf192|C1orf88|C1orf89|C20orf26|C21orf29|C2CD3|C2orf39|C2orf71|C2orf86|C3orf15|C3orf34|C6orf165|C7orf63|C8orf37|C9orf117|C9orf9|CABYR|CACNA1F|CATSPER4|CATSPERG|CBY1|CBY3|CC2D2A|CCDC103|CCDC114|CCDC120|CCDC123…
102	GO:0031012	extracellular matrix	5.88E-06	9.83E-04	313	A1BG|ABI3BP|ACAN|ADAM19|ADAMTS13|ADAMTS15|ADAMTS2|ADAMTS20|ADAMTS3|ADAMTS5|ADAMTS9|ADAMTSL4|ADAMTSL5|ADIPOQ|AHSG|ALPL|AMBP|AMELX|ANG|ANGPTL6|ANXA1|ANXA2|ANXA2P2|ANXA4|APOA1|ASPN|AZGP1|BCAM|C17orf58|C1QA|C1QC|C2orf82|C4orf31|C8orf84|CCBE1|CCDC80|CD180|CD248|CFP|CHAD|CHI3L1|CILP|CLC|CLEC14A|CLEC3B|COL10A1|COL13A1|COL14A1|COL15A1|COL17A1|COL1A1|COL1A2|COL20A1|COL21A1|COL22A1|COL23A1|COL25A1|COL28A1|…
103	GO:0043020	NADPH oxidase complex	2.95E-05	4.44E-03	15	CYBA|CYBB|DUOX1|DUOX2|NCF1|NCF1B|NCF1C|NCF2|NCF4|NOX1|NOX3|NOX4|NOX5|NOXA1|NOXO1
104	GO:0005581	collagen trimer	4.07E-05	5.57E-03	62	ADIPOQ|C1QA|C1QC|C1QL1|C1QL2|C1QL4|C1QTNF1|C1QTNF2|C1QTNF3|C1QTNF5|C1QTNF6|C1QTNF7|C1QTNF8|C1QTNF9|C1QTNF9B|CCBE1|COL10A1|COL13A1|COL14A1|COL15A1|COL17A1|COL1A1|COL1A2|COL20A1|COL21A1|COL22A1|COL23A1|COL25A1|COL28A1|COL2A1|COL3A1|COL4A1|COL4A3|COL4A4|COL4A6|COL5A1|COL6A2|COL6A3|COL6A5|COL6A6|COL8A1|COL8A2|COL9A1|COLEC10|COLEC11|COLEC12|COLQ|CTHRC1|EDA|EMILIN1|EMILIN2|FCN1|FCN2|FCN3|LOX|LUM|MARCO|…
105	GO:0003700	DNA-binding transcription factor activity	0.00E+00	0.00E+00	1008	ADNP2|AEBP2|AHR|AHRR|AIRE|AKNA|AKNAD1|ALS2CR8|ALX1|ALX3|ALX4|ANKRD30A|AR|ARGFX|ARID3A|ARID3B|ARID3C|ARID5A|ARNTL2|ARX|ASCL1|ASCL2|ASCL4|ATF1|ATF3|ATF5|ATF6|ATOH7|ATOH8|BACH1|BACH2|BARHL2|BARX1|BARX2|BATF|BATF2|BATF3|BCL3|BCL6B|BHLHA15|BHLHA9|BLZF1|BMPR1A|BNC1|BNC2|C10orf12|C14orf106|C1orf85|C2orf3|C9orf40|CASZ1|CBFB|CDX1|CEBPA|CEBPB|CEBPD|CEBPE|CEBPZ|CHCHD3|CIR1|CITED1|CREB3L1|CREB3L3|CREB3L4|CRE…
106	GO:0000981	DNA-binding transcription factor activity, RNA polymerase II-specific	8.86E-18	0.00E+00	966	ADNP2|AEBP2|AHR|AHRR|AIRE|AKNA|AKNAD1|ALS2CR8|ALX1|ALX3|ALX4|AR|ARGFX|ARID3A|ARID3B|ARID3C|ARID5A|ARNTL2|ARX|ASCL1|ASCL2|ASCL4|ATF1|ATF3|ATF5|ATF6|ATOH7|ATOH8|BACH1|BACH2|BARHL2|BARX1|BARX2|BATF|BATF2|BATF3|BCL6B|BHLHA15|BHLHA9|BMPR1A|BNC1|BNC2|C10orf12|C14orf106|C2orf3|C9orf40|CASZ1|CBFB|CDX1|CEBPA|CEBPB|CEBPD|CEBPE|CEBPZ|CHCHD3|CREB3L1|CREB3L3|CREB3L4|CREM|CRX|CSDA|CSRNP1|DACH2|DBX2|DLX2|DLX3|D…
107	GO:0008528	G protein-coupled peptide receptor activity	1.00E-10	4.37E-08	112	AGTR1|AGTR2|AGTRAP|AVPR1A|AVPR1B|AVPR2|BDKRB1|BDKRB2|BRS3|C5orf23|CALCR|CALCRL|CCBP2|CCKAR|CCR1|CCR10|CCR2|CCR3|CCR5|CCR6|CCR7|CCR9|CCRL1|CCRL2|CMKLR1|CXCR2|CXCR3|CXCR4|CXCR5|CXCR6|CXCR7|CYSLTR1|CYSLTR2|EDNRA|F2R|F2RL1|F2RL2|F2RL3|FPR1|FPR2|FPR3|FSHR|GAL|GALR1|GALR2|GALR3|GCGR|GIPR|GLP1R|GLP2R|GP1BA|GPR143|GPR17|GPR35|GPR75|GPR84|GRPR|HCRTR1|HCRTR2|KISS1R|LGR5|LHCGR|LTB4R|LTB4R2|MAS1|MC1R|MC3R|MC…
108	GO:0001653	peptide receptor activity	1.00E-10	8.13E-08	115	AGTR1|AGTR2|AGTRAP|AVPR1A|AVPR1B|AVPR2|BDKRB1|BDKRB2|BRS3|C5orf23|CALCR|CALCRL|CCBP2|CCKAR|CCR1|CCR10|CCR2|CCR3|CCR5|CCR6|CCR7|CCR9|CCRL1|CCRL2|CMKLR1|CRHR2|CXCR2|CXCR3|CXCR4|CXCR5|CXCR6|CXCR7|CYSLTR1|CYSLTR2|EDNRA|F2R|F2RL1|F2RL2|F2RL3|FPR1|FPR2|FPR3|FSHR|GAL|GALR1|GALR2|GALR3|GCGR|GIPR|GLP1R|GLP2R|GP1BA|GPR143|GPR17|GPR35|GPR75|GPR84|GRPR|GUCY2C|GUCY2D|HCRTR1|HCRTR2|KISS1R|LGR5|LHCGR|LTB4R|LTB4…
109	GO:0005125	cytokine activity	7.30E-09	3.79E-06	151	ADIPOQ|AIMP1|AMAC1|AREG|BMP1|BMP2|BMP3|BMP4|BMP5|BMP6|BMP8A|BMP8B|C5|CCL1|CCL14|CCL16|CCL17|CCL19|CCL2|CCL20|CCL22|CCL25|CCL26|CCL27|CCL28|CCL3|CCL3L3|CCL4|CCL4L1|CCL5|CCL8|CD40LG|CD70|CER1|CKLF|CLCF1|CMTM1|CMTM2|CMTM3|CMTM7|CMTM8|CNTF|CRLF1|CSF1|CTF1|CXCL1|CXCL10|CXCL11|CXCL12|CXCL13|CXCL16|CXCL2|CXCL3|CXCL5|CXCL6|CXCL9|EBI3|EDN1|EPO|FAM3B|FAM3D|FASLG|FLT3LG|GDF10|GDF11|GDF15|GDF2|GDF5|GDF6|GDF7…
110	GO:0003677	DNA binding	1.98E-08	8.53E-06	1391	ABT1|ACR|ACTL6A|ADNP2|AEBP2|AHR|AHRR|AIFM1|AIFM2|AIM2|AIRE|AKAP8|AKNA|AKNAD1|ALB|ALS2CR8|ALX1|ALX3|ALX4|ANG|ANKRD1|ANKRD30A|ANXA1|APEX2|APITD1|APTX|AR|ARGFX|ARID3A|ARID3B|ARID3C|ARID5A|ARNTL2|ARX|ASCL1|ASCL2|ASCL4|ASXL2|ASXL3|ATAD5|ATF1|ATF3|ATF5|ATF6|ATOH7|ATOH8|BACH1|BACH2|BANP|BARHL2|BARX1|BARX2|BATF|BATF2|BATF3|BCL2|BCL3|BCL6B|BCOR|BEND3|BHLHA15|BHLHA9|BLM|BLZF1|BNC1|BNC2|BRCA1|BRCA2|BRF2|BRI…
111	GO:0004896	cytokine receptor activity	2.56E-08	9.44E-06	75	CCBP2|CCR1|CCR10|CCR2|CCR3|CCR5|CCR6|CCR7|CCR9|CCRL1|CCRL2|CD4|CD44|CMKLR1|CRLF1|CSF2RA|CSF2RB|CSF3R|CXCR2|CXCR3|CXCR4|CXCR5|CXCR6|CXCR7|EBI3|EPOR|FLT3|FZD4|GFRA4|GFRAL|GHR|GPR17|GPR35|GPR75|IFNAR2|IL10RA|IL10RB|IL11RA|IL12B|IL12RB1|IL12RB2|IL13RA1|IL13RA2|IL15RA|IL17RB|IL17RC|IL17RD|IL17RE|IL17REL|IL18R1|IL18RAP|IL1R1|IL1RAP|IL1RAPL2|IL1RL1|IL1RL2|IL20RA|IL20RB|IL21R|IL22RA1|IL23R|IL27RA|IL2RA|I…
112	GO:0140110	transcription regulator activity	4.09E-08	1.32E-05	1151	ABT1|ACTL6A|ADNP2|AEBP2|AHR|AHRR|AIRE|AKNA|AKNAD1|ALS2CR8|ALX1|ALX3|ALX4|ANKRD1|ANKRD30A|AR|ARGFX|ARID3A|ARID3B|ARID3C|ARID5A|ARNTL2|ARX|ASCL1|ASCL2|ASCL4|ATF1|ATF3|ATF5|ATF6|ATF7IP|ATOH7|ATOH8|BACH1|BACH2|BARHL2|BARX1|BARX2|BATF|BATF2|BATF3|BCL10|BCL3|BCL6B|BCOR|BHLHA15|BHLHA9|BLZF1|BMPR1A|BNC1|BNC2|BRCA1|BRDT|C10orf12|C10orf78|C14orf106|C1D|C1orf85|C20orf191|C2orf3|C6orf142|C9orf40|CASP8AP2|CAS…
113	GO:0048018	receptor ligand activity	7.03E-08	2.02E-05	299	ADIPOQ|ADM|ADM2|AGRP|AIMP1|ALKBH1|AMAC1|AMBN|AMELX|AMH|ANGPTL3|APLN|APOA1|AREG|ARTN|AVP|BMP1|BMP2|BMP3|BMP4|BMP5|BMP6|BMP8A|BMP8B|BTC|C12orf39|C1QTNF9|C5|CALCA|CALCB|CCL1|CCL14|CCL16|CCL17|CCL19|CCL2|CCL20|CCL22|CCL25|CCL26|CCL27|CCL28|CCL3|CCL3L3|CCL4|CCL4L1|CCL5|CCL8|CD40LG|CD70|CDNF|CECR1|CER1|CGB7|CKLF|CLCF1|CLEC11A|CMTM1|CMTM2|CMTM3|CMTM7|CMTM8|CNTF|COLEC10|CRH|CRLF1|CSF1|CTF1|CXCL1|CXCL10|C…
114	GO:0030546	signaling receptor activator activity	2.92E-07	7.55E-05	300	ADIPOQ|ADM|ADM2|AGRP|AIMP1|ALKBH1|AMAC1|AMBN|AMELX|AMH|ANGPT4|ANGPTL3|APLN|APOA1|AREG|ARTN|AVP|BMP1|BMP2|BMP3|BMP4|BMP5|BMP6|BMP8A|BMP8B|BTC|C12orf39|C1QTNF9|C5|CALCA|CALCB|CCL1|CCL14|CCL16|CCL17|CCL19|CCL2|CCL20|CCL22|CCL25|CCL26|CCL27|CCL28|CCL3|CCL3L3|CCL4|CCL4L1|CCL5|CCL8|CD40LG|CD70|CDNF|CECR1|CER1|CGB7|CKLF|CLCF1|CLEC11A|CMTM1|CMTM2|CMTM3|CMTM7|CMTM8|CNTF|COLEC10|CRH|CRLF1|CSF1|CTF1|CXCL1|C…
115	GO:0005044	scavenger receptor activity	1.55E-06	3.64E-04	42	AGER|C8orf84|CCBP2|CCRL1|CD163|CD163L1|CD36|CD5|CD6|CFI|COLEC12|CXCL16|CXCR7|DMBT1|ENDOU|ENPP1|ENPP3|HHIPL1|LOXL2|LOXL3|LOXL4|MARCO|MSR1|PGBD1|PRG4|PRSS12|SCARA5|SCARF1|SRCRB4D|SSC5D|STAB1|STAB2|SUSD2|TINAG|TINAGL1|TMPRSS13|TMPRSS15|TMPRSS2|TMPRSS3|TMPRSS4|TMPRSS5|VTN
116	GO:0030545	receptor regulator activity	3.75E-06	8.08E-04	319	ADIPOQ|ADM|ADM2|AGRP|AGTR2|AIMP1|ALKBH1|AMAC1|AMBN|AMELX|AMH|ANGPT4|ANGPTL3|APLN|APOA1|AREG|ARTN|AVP|BMP1|BMP2|BMP3|BMP4|BMP5|BMP6|BMP8A|BMP8B|BTC|C12orf39|C1QTNF9|C5|CALCA|CALCB|CCL1|CCL14|CCL16|CCL17|CCL19|CCL2|CCL20|CCL22|CCL25|CCL26|CCL27|CCL28|CCL3|CCL3L3|CCL4|CCL4L1|CCL5|CCL8|CD40LG|CD70|CDNF|CECR1|CER1|CGB7|CKLF|CLCF1|CLEC11A|CLEC12B|CMTM1|CMTM2|CMTM3|CMTM7|CMTM8|CNTF|COLEC10|CRH|CRLF1|CSF…
117	GO:0005126	cytokine receptor binding	4.99E-06	9.91E-04	179	ADAM17|AMAC1|AMH|BAMBI|BMP2|BMP3|BMP4|BMP5|BMP6|BMP8A|BMP8B|C1orf186|C5|CASP3|CASP8|CASP8AP2|CCL1|CCL14|CCL16|CCL17|CCL19|CCL2|CCL20|CCL22|CCL25|CCL26|CCL27|CCL28|CCL3|CCL3L3|CCL4|CCL4L1|CCL5|CCL8|CCR2|CCRL2|CD2AP|CD300LF|CD40LG|CD70|CDH5|CKLF|CLCF1|CNIH4|CNTF|CRLF1|CSF1|CTF1|CXCL1|CXCL10|CXCL11|CXCL12|CXCL13|CXCL16|CXCL2|CXCL3|CXCL5|CXCL6|CXCL9|DEFB1|DEFB109P1B|EBI3|EDA|EPO|ERAP1|FADD|FASLG|FIGF…
118	GO:0019955	cytokine binding	8.18E-06	1.51E-03	89	ACVR1|ACVRL1|CCBP2|CCR1|CCR10|CCR2|CCR3|CCR5|CCR6|CCR7|CCR9|CCRL1|CCRL2|CD109|CD36|CD4|CER1|COMP|CRLF1|CSF2RA|CSF3R|CXCR2|CXCR3|CXCR4|CXCR5|CXCR6|CXCR7|EBI3|ELANE|FZD4|GBP1|GDF5|GHR|HFE2|HYAL2|IL10RA|IL11RA|IL12A|IL12B|IL12RB1|IL12RB2|IL13RA1|IL13RA2|IL18BP|IL18R1|IL1R1|IL1RAPL1|IL1RL1|IL1RN|IL20RA|IL20RB|IL22RA1|IL23R|IL27RA|IL2RA|IL2RB|IL2RG|IL31RA|IL3RA|IL6R|ITGA4|ITGB3|KLHL20|LEPR|LRRC32|LRRC…
119	GO:0004953	icosanoid receptor activity	2.95E-05	5.08E-03	15	CYSLTR1|CYSLTR2|GPR44|HPGD|LTB4R|LTB4R2|PPARG|PTGDR|PTGER1|PTGER2|PTGER3|PTGER4|PTGFR|PTGIR|TBXA2R
120	GO:0008173	RNA methyltransferase activity	4.65E-05	7.51E-03	49	ALKBH8|BCDIN3D|C1orf25|C1orf59|C1orf66|C4orf23|C7orf60|C9orf156|CCDC76|DIMT1L|EMG1|FAM103A1|FDXACB1|FTSJ1|FTSJ2|FTSJ3|FTSJD1|LCMT2|METT10D|METT5D1|METTL1|METTL14|METTL2A|METTL2B|METTL6|METTL8|MRM1|NOP2|NSUN3|NSUN4|NSUN6|RG9MTD1|RG9MTD2|RG9MTD3|RNMTL1|TFB1M|TFB2M|TGS1|THUMPD2|THUMPD3|TRDMT1|TRMT11|TRMT12|TRMT2B|TRMT5|TRMT6|TRMT61B|WDR4|ZCCHC4
121	GO:0008083	growth factor activity	4.94E-05	7.51E-03	107	AMBN|AMELX|AMH|ANGPTL3|AREG|ARTN|BMP1|BMP2|BMP3|BMP4|BMP5|BMP6|BMP8A|BMP8B|BTC|CDNF|CECR1|CLCF1|CLEC11A|CNTF|CSF1|CXCL1|CXCL12|DKK1|EGF|ENDOU|EREG|F2|FGF10|FGF11|FGF16|FGF17|FGF18|FGF20|FGF22|FGF5|FGF7|FGF8|FIGF|GDF10|GDF11|GDF15|GDF2|GDF5|GDF6|GDF7|GDF9|GDNF|GFER|GMFG|HBEGF|HGF|IGF1|IGF2|IL10|IL11|IL12A|IL12B|IL5|IL6|IL6R|IL7|IL9|INHA|INHBA|INHBB|INHBC|INHBE|JAG1|LEFTY1|LEFTY2|LIF|MACC1|MANF|MDK…
122	GO:0005201	extracellular matrix structural constituent	6.54E-05	9.38E-03	106	ABI3BP|ACAN|ADIPOQ|AMBN|AMELX|ASPN|C8orf84|CD4|CHI3L1|CILP|COL10A1|COL13A1|COL14A1|COL15A1|COL17A1|COL1A1|COL1A2|COL21A1|COL22A1|COL23A1|COL25A1|COL28A1|COL2A1|COL3A1|COL4A1|COL4A3|COL4A4|COL4A6|COL5A1|COL6A2|COL6A3|COL6A5|COL6A6|COL8A1|COL8A2|COL9A1|COLQ|COMP|CTHRC1|DPT|DSPP|EFEMP2|EMILIN1|EMILIN2|EMILIN3|ENAM|FBLN2|FBLN5|FBN2|FBN3|FGB|FMOD|HAPLN1|HMCN1|HSPG2|IMPG1|IMPG2|LAMA1|LAMA2|LAMA3|LAMA4|…
