# Supplementary material for: A Transcriptome Community-and-Module Approach of the Human Mesoconnectome
Source: Entropy (Basel). 2021 Aug 11;23(8):1031. doi: 10.3390/e23081031 (PMC8393183; doi:10.3390/e23081031)
Supplement: Supplementary file 1 [file entropy-23-01031-s001.zip › entropy-1291561-supplementary/Supplementary Table S5.csv]

	GO_term_ID	GO_term_def	P	P_FDR_adj	NofGenes	Genes
1	GO:0018205	peptidyl-lysine modification	0.00E+00	6.00E-10	176	ACTL6B|APBB1|ARID4A|ARID4B|ARRB1|ASH1L|ASH2L|ATAT1|ATF2|BAG6|BCL11A|BLOC1S1|BRD1|BRD8|BRPF3|C16orf53|CBX4|CHD5|CLOCK|CREBBP|CRTC2|CSRP2BP|CTR9|CXXC1|DHPS|DMAP1|DOHH|DOT1L|DPF1|DPF2|DR1|EHMT1|EHMT2|ELP3|EP300|EP400|EPC2|EYA1|EZH1|FAM119A|GLRX5|HCFC1|HDAC10|HDAC4|HDAC6|HDAC9|ING4|ING5|JMJD6|KAT2A|KAT2B|KAT5|KDM3A|KIAA1267|KIAA1310|LDB1|LEPREL2|MAP3K7|MBD3|MCM3AP|MCRS1|MDM2|MEAF6|MECP2|MEN1|MLL|MLL2…
2	GO:0042325	regulation of phosphorylation	0.00E+00	0.00E+00	754	ABCA7|ABI1|ABL1|ACE|ACSL1|ACTB|ACVR1B|ACVR2A|ACVR2B|ADAM9|ADAR|ADARB1|ADCY1|ADCY2|ADCY3|ADCY5|ADCY6|ADCY9|ADCYAP1|ADNP|ADORA1|ADORA2A|ADRA2C|AFAP1L2|AGAP2|AGT|AIDA|AK4|AKAP12|AKAP13|AKAP8L|AKAP9|AKT1|AKT1S1|AKT2|AKTIP|ALS2|AMBRA1|ANKLE2|ANKRD54|ANKRD6|APC|APLNR|APOE|APP|ARHGEF2|ARL2BP|ARL6IP5|ARNT|ARRB1|ARRB2|ASH1L|ATG13|ATG14|ATM|ATP2B4|ATP6AP1|ATP6AP2|AVPI1|BAD|BDNF|BMP7|BMPR2|BRD4|BTBD10|C10or…
3	GO:0051028	mRNA transport	0.00E+00	4.00E-10	100	AGFG1|AHCTF1|ALKBH5|ARC|BICD2|C17orf85|C1orf77|CASC3|CDC40|CETN2|CPSF1|CPSF2|CPSF4|DDX19A|DDX25|DHX38|DHX9|EIF4E|EIF5A|EIF5A2|ENY2|FIP1L1|FMR1|FYTTD1|G3BP2|HNRNPA1|HNRNPA2B1|HNRNPA3|HSF1|IWS1|KHSRP|KIF5C|LRPPRC|MCM3AP|MVP|NCBP1|NCBP2|NPIP|NUP133|NUP153|NUP188|NUP205|NUP210|NUP214|NUP50|NUP62|NUP85|NUP93|NUP98|NUPL1|NUTF2|NXF1|PABPN1|POLDIP3|POM121|POM121C|QKI|RANBP2|RBM15B|RBM8A|RNPS1|SARNP|SEC13…
4	GO:0071456	cellular response to hypoxia	0.00E+00	3.00E-10	117	ACAA2|AK4|AKT1|AQP1|ARNT|B3GAT1|BAD|BMP7|BNIP3|BNIP3L|C13orf15|CFLAR|CITED2|CPEB1|CPEB2|CREBBP|CUL2|EGLN1|EGLN2|EGLN3|EGR1|EP300|EPAS1|ERO1L|FAM162A|FMN2|FOXO3|GLTSCR2|GNB1|HIF1A|HIF1AN|HIGD1A|HIPK2|HP1BP3|HYOU1|IRAK1|KCND2|KCNK3|LMNA|MDM2|MDM4|MT3|MTOR|NDRG1|NFE2L2|NOTCH1|NPEPPS|OPA1|P4HB|PDK3|PGK1|PHB2|PINK1|PPARD|PPARGC1A|PRKAA1|PRKCE|PSMA1|PSMA2|PSMA3|PSMA4|PSMA5|PSMA6|PSMA7|PSMB1|PSMB10|PSMB…
5	GO:0010564	regulation of cell cycle process	0.00E+00	0.00E+00	392	ACTR1A|ADAMTS1|AHCTF1|AKAP9|AKT1|AKT2|ANAPC1|ANAPC11|ANAPC16|ANAPC2|ANAPC5|ANAPC7|ANKRD17|ANLN|APAF1|APC|APEX1|APP|ATM|ATP2B4|ATRX|AURKAIP1|BCL2L1|BCL6|BECN1|BID|BIN1|BIRC6|BMI1|BMP7|BRD4|BRD7|BRE|BRSK1|BTG2|BTRC|BUB3|C10orf90|C11orf51|C13orf15|C16orf53|C19orf62|C1orf96|CALM1|CALM2|CALM3|CALR|CARM1|CBX3|CBX5|CCDC21|CCND1|CCND2|CCND3|CDC14B|CDC16|CDC25B|CDC27|CDC42|CDK10|CDK13|CDK5|CDK5R1|CDK5RAP2…
6	GO:0010558	negative regulation of macromolecule biosynthetic process	0.00E+00	3.00E-10	682	AATF|ABCA7|ACD|ACOT8|ACVR2B|AEBP1|AES|AKIRIN2|AP2A1|APBB1|APEX1|ARID1A|ARID4A|ARID5B|ARNTL|ASB1|ATF2|ATF4|ATG7|ATN1|ATR|ATRX|ATXN1|ATXN1L|BAG3|BAHD1|BAP1|BASP1|BAZ2A|BCL11A|BCL6|BCL7A|BCLAF1|BEND5|BEND6|BHLHE40|BHLHE41|BMI1|BMP7|BMPR2|BPTF|BRD7|BRMS1L|BTAF1|BTG2|BTRC|C11orf95|C12orf52|C14orf4|C17orf68|C19orf2|C1QBP|C7orf70|CALR|CAPN3|CAPRIN1|CAPRIN2|CBFA2T2|CBFA2T3|CBX1|CBX3|CBX4|CBX5|CBX6|CBX7|C…
7	GO:0040008	regulation of growth	0.00E+00	2.00E-10	339	ABL1|ACACB|ACVR1B|ADAM10|ADAM15|ADIPOR1|ADIPOR2|ADNP|AES|AFG3L2|AGPAT6|AGRN|AGT|AKAP6|AKT1|ANAPC2|APBB1|APBB2|APOE|APP|ARHGEF11|ARMC10|ATP8A2|ATRN|BAP1|BASP1|BBS2|BCAR1|BCL11A|BCL2L1|BCL6|BDNF|BMPR2|BRD8|BRMS1L|BTG1|C11orf59|C19orf2|C7orf27|CACNA2D2|CACNG7|CAMK2D|CAPN3|CAPRIN2|CARM1|CCDC85B|CDC42|CDK11B|CDK5|CDK5R1|CDKL5|CDKN1B|CDKN2D|CHD7|CHPT1|CIB1|CLSTN1|CLSTN3|CPNE5|CPNE6|CPNE9|CREB1|CREG1|CR…
8	GO:0010508	positive regulation of autophagy	0.00E+00	1.00E-10	84	AMBRA1|ATG5|ATG7|ATPIF1|BAD|BAG3|BECN1|BNIP3|BNIP3L|C9orf72|CALCOCO2|CAMKK2|CDC37|CLEC16A|DAPK1|DCN|EIF2AK4|FBXO7|FLCN|FOXO1|FOXO3|GBA|GPSM1|GSK3A|GSK3B|HDAC6|HIF1A|HMGB1|HSPB8|HTT|IKBKG|KAT5|KIAA1324|LARP1|LRRK2|LRSAM1|MAP3K7|MAPK3|MFN2|MTDH|MUL1|OPTN|PAFAH1B2|PARK2|PARK7|PIK3CB|PINK1|PIP4K2A|PIP4K2B|PIP4K2C|PLK2|PRKAA1|PRKAA2|RAB12|RAB3GAP1|RAB3GAP2|RALB|ROCK1|SCOC|SESN1|SH3BP4|SH3GLB1|SMCR8|SM…
9	GO:0062012	regulation of small molecule metabolic process	0.00E+00	0.00E+00	234	ABCG1|ACACA|ACACB|ACADVL|ADCYAP1R1|ADIPOR1|ADIPOR2|AK4|AKT1|AKT2|AP2A1|APOC1|APOE|APP|APPL2|ARNT|ARPP19|ATCAY|ATP2B4|AZIN1|BAD|C20orf117|CBFA2T3|CD320|CD74|CLTC|CNR1|COMT|COX11|CPT1A|CRY1|CYP51A1|DDB1|DDIT4|DGAT2|DGKQ|DHCR7|DKK3|DNAJC30|EGR1|EIF6|ELOVL5|ENO1|EP300|EPM2AIP1|ERLIN2|FABP3|FAM3A|FAM3C|FASN|FDFT1|FDPS|FGF1|FLCN|FOXK1|FOXK2|FOXO1|GPAM|GPD1|GPLD1|GSK3A|GSK3B|HDAC4|HIF1A|HMGCR|HMGCS1|HPC…
10	GO:0071417	cellular response to organonitrogen compound	0.00E+00	5.00E-10	307	ABL1|ACTB|ACTN2|ACTR2|ADCY1|ADCY2|ADCY3|ADCY5|ADCY6|ADCY9|AGT|AHCYL1|AKAP6|AKAP9|AKR1B1|AKT1|AKT2|AMIGO1|ANXA5|AP3S1|APC|APEX1|APLP1|APP|APPL1|AQP1|ARHGEF2|ARID1B|ARRB2|ASS1|ATF4|ATG7|ATP1A3|ATP2B4|ATP6AP1|ATP6V0A1|ATP6V0B|ATP6V0C|ATP6V0D1|ATP6V0E1|ATP6V0E2|ATP6V1A|ATP6V1B2|ATP6V1C1|ATP6V1D|ATP6V1E1|ATP6V1F|ATP6V1G1|ATP6V1G2|ATP6V1H|BACE1|BAIAP2|BCAR1|BCL11A|BCL2L1|BCL2L2|C11orf59|C20orf117|C7orf…
11	GO:0051495	positive regulation of cytoskeleton organization	0.00E+00	0.00E+00	136	ABI2|ABL1|ACTN2|ACTR2|ACTR3|ACTR3B|AKAP9|ARF6|ARHGEF10|ARHGEF10L|ARL2|ARPC1A|ARPC2|ARPC3|ARPC4|ARPC5|ARPC5L|BAIAP2|BCAS3|BIN1|C13orf15|C3orf10|CD47|CDC42|CDC42EP1|CDC42EP2|CDC42EP4|CDK5|CDK5R1|CDK5RAP2|CDKN1B|CEP120|CFL1|CFL2|CLASP1|CLIP1|CTGF|CTTN|CX3CL1|CYFIP1|DCTN1|DLG1|DRG1|DSTN|DYNC1H1|EVL|FAM179B|FAM21C|FCHSD2|FLNA|FMN1|FMN2|GPSM2|GRB2|GSN|HAX1|HRAS|HSPA1A|HSPA1B|ITGB1BP1|JMY|KATNB1|LIMCH1|…
12	GO:0055085	transmembrane transport	0.00E+00	1.00E-09	607	ABCA1|ABCA2|ABCA3|ABCA5|ABCA7|ABCA8|ABCB1|ABCB6|ABCB8|ABCB9|ABCC10|ABCC5|ABCC8|ABCC9|ABCD3|ABCF1|ABCG1|ABCG2|ABCG4|ACACA|ACACB|ACCN1|ACCN2|ADAMTS8|ADD1|ADD2|ADD3|AFG3L2|AKT2|ANKH|ANO3|ANO4|ANO5|ANO8|ANXA5|ANXA6|AQP1|AQP4|ARL6IP5|ASPH|ATOX1|ATP11B|ATP13A1|ATP13A2|ATP1A1|ATP1A2|ATP1A3|ATP1B1|ATP1B2|ATP1B3|ATP2A2|ATP2A3|ATP2B1|ATP2B2|ATP2B3|ATP2B4|ATP2C1|ATP5A1|ATP5B|ATP5C1|ATP5D|ATP5E|ATP5F1|ATP5G1…
13	GO:0017157	regulation of exocytosis	0.00E+00	0.00E+00	144	ABR|ADCY1|ADORA2A|AP1G1|APBA1|APBA2|ARF1|ATP13A2|ATP2A2|ATP6AP1|BACE1|BAIAP3|BCR|C12orf4|CACNA1D|CACNA1G|CACNA1H|CACNA1I|CACNB2|CADPS|CADPS2|CALM3|CAMK2A|CASK|CDK5|CDK5R2|CHMP2A|CHRNA4|CHRNB2|CLASP1|CLASP2|CNR1|CPLX1|CPLX2|CPLX3|CRHR1|CSPG5|DNM1L|DOC2A|DRD1|DRD2|DTNBP1|DVL1|EXPH5|FBXL20|FMR1|GAB2|GIPC1|GIT1|GNAI2|GRIK5|GRIN3A|GSK3B|HGS|HTR2A|ITGB2|KCNB1|LAMP1|LGI3|LRRK2|MICAL1|NAPA|NAPB|NCS1|NOTC…
14	GO:0018209	peptidyl-serine modification	0.00E+00	5.00E-10	123	ADRBK1|AKT1|AKT2|AKT3|ATM|ATR|BGN|BRSK2|CAB39|CAMK2A|CAMK2D|CAMK4|CDK5|CDK5R1|CLK1|CSNK1A1|CSNK1D|CSNK1E|CSNK1G2|CSNK1G3|CSNK2A1|DCLK1|DCLK2|DCN|DGKQ|DMPK|DRD1|DYRK1A|DYRK1B|GALNT1|GALNT13|GALNT2|GALNTL1|GAS6|GSK3A|GSK3B|HIPK1|HIPK2|HIPK3|IKBKB|ILK|LMTK2|LRRK2|MAP2K2|MAP3K10|MAP3K12|MAPK1|MAPK12|MAPK14|MAPK3|MAPK8|MAPK9|MAPKAPK2|MARK1|MARK2|MARK3|MAST1|MAST2|MAST3|MAST4|METTL11A|MGAT5B|MKNK1|MKNK…
15	GO:0051668	localization within membrane	0.00E+00	1.00E-10	64	AGRN|APOE|ATP1B1|CACNG2|CACNG3|CACNG4|CACNG7|CACNG8|CD24|CDH13|CDH2|CDK5|CLIP1|CNIH2|DLG1|DLG2|DLG3|DLG4|DNAJA3|DVL1|ETV5|FLNA|FNTA|GLRB|GPHN|GRIK2|GRIK5|IFT122|ITGB1BP1|ITGB2|LHFPL4|LRP4|LRRC7|MAGI2|MAL|MIA3|NUP133|PICK1|PTN|RAB1A|RAC1|RALA|REEP2|RELN|RER1|RFTN1|RILPL1|SAR1A|SCRIB|SEC13|SEC23A|SEC23B|SEC24B|SEC24C|SEC31A|SEC31B|SHANK3|SHISA6|SSNA1|SYNGAP1|SYNJ2BP|TBC1D20|THY1|WDR19
16	GO:0032434	regulation of proteasomal ubiquitin-dependent protein catabolic process	0.00E+00	1.00E-10	86	AKT1|ANKIB1|ARIH1|ARIH2|BAG5|BAG6|BBS7|BCAP31|CAMLG|CBFA2T3|CLEC16A|CLU|CSNK1A1|CSNK1D|CSNK1E|DDA1|DDRGK1|DNAJB2|DVL1|GBA|GCLC|GIPC1|GLTSCR2|GNA12|GNB2L1|GSK3A|GSK3B|HERPUD1|HSP90AB1|HSPA1A|HSPA1B|HSPBP1|KEAP1|KIAA0776|KIAA1967|LRRK2|MAP1A|MAPK9|MDM2|N4BP1|NFE2L2|NUB1|OGT|PARK2|PARK7|PLK2|PRICKLE1|PSEN1|PSMD10|RAD23A|RAD23B|RBX1|RCHY1|RFWD2|RNF14|RNF144A|RNF19A|RNF19B|RPL11|RYBP|SDCBP|SGTA|SIRT2|…
17	GO:0016358	dendrite development	0.00E+00	0.00E+00	76	ABI1|ACSL4|APP|ARC|ARF4|ARID1B|BAIAP2|BMP7|BTBD3|CAMK2A|CDC42|CDK5|CELSR2|CRK|CRKL|CTNNA2|CTNND2|DCLK1|DLG4|DOCK10|DSCAM|DTNBP1|DVL1|EPHB1|FARP1|FEZF2|FYN|GRIN3A|HDAC2|HDAC6|HPRT1|ITGB1|KIDINS220|LRP4|MAP1A|MAP1B|MAP1S|MAP2|MAP6|MAPK8IP2|MCF2|MECP2|MEF2A|MINK1|NCK2|NRP1|PAK2|PAK3|PHACTR1|PICALM|PREX2|PTEN|PTN|RBFOX2|RELN|RERE|SDC2|SHANK1|SHANK2|SHANK3|SLC11A2|SLC12A5|SLC9A6|SLITRK5|SRGAP2|SS18L1|…
18	GO:0035304	regulation of protein dephosphorylation	0.00E+00	3.00E-10	93	ADORA1|ANKLE2|ARPP19|B3GAT3|BOD1|BOD1L|C19orf2|C7orf16|CABIN1|CALM1|CALM2|CALM3|CAMTA1|CRY2|DLC1|DMPK|DRD2|DUSP26|ELFN2|ENSA|FKBP1A|FKBP1B|GBA|GNAI2|GSK3B|HSP90AB1|HSP90B1|HTT|IGBP1|IKBKB|KIAA0649|LMTK2|MAGI2|MGAT5|MTOR|NELF|NUAK1|PDGFRB|PHACTR1|PHACTR3|PHACTR4|PIN1|PINK1|PPME1|PPP1R10|PPP1R11|PPP1R12A|PPP1R14A|PPP1R15A|PPP1R15B|PPP1R16A|PPP1R16B|PPP1R1A|PPP1R1B|PPP1R2|PPP1R7|PPP1R8|PPP1R9B|PPP2R…
19	GO:0060999	positive regulation of dendritic spine development	0.00E+00	0.00E+00	39	ACTR2|APOE|ARF1|BAIAP2|BHLHB9|C21orf91|CAMK1|CAMK2B|CAPRIN1|CAPRIN2|CDKL5|CPEB3|CUX2|DBN1|DBNL|DHX36|DLG5|DNM1L|EEF2K|FMR1|ITPKA|ITSN1|KALRN|LPAR1|LRP8|MAPK6|MTOR|NEURL|OPA1|PAFAH1B1|PAK3|PPP1R9A|PSEN1|RELN|SHANK1|SHANK2|SHANK3|TIAM1|ZMYND8
20	GO:0000165	MAPK cascade	0.00E+00	0.00E+00	214	ACTN2|AGT|ARHGEF6|BTRC|CALM1|CAMKK2|CCM2|CRKL|CRYAB|CTSH|CUL1|CUL3|DAB2IP|DAXX|DBNL|DLG1|DLG2|DLG3|DLG4|DUSP5|DUSP6|DUSP7|ERBB3|ERBB4|FBXW11|FGF1|FGF13|FGF2|FGF9|FGFR1|FGFR2|FGFR3|FRS2|FRS3|FYN|GFRA1|GFRA2|GPS1|GPS2|GRB2|GRIN1|HRAS|HSF1|IKBKB|IKBKG|ILK|IRAK1|IRS1|IRS2|ITGAV|ITPKB|JAK1|KARS|KIT|KITLG|KRAS|LRRC7|LRRK2|MAP2K1|MAP2K2|MAP2K4|MAP2K5|MAP2K7|MAP3K10|MAP3K11|MAP3K12|MAP3K3|MAP3K4|MAP3K5|M…
21	GO:0034976	response to endoplasmic reticulum stress	0.00E+00	0.00E+00	155	ACADVL|ADD1|AMFR|ANKZF1|APAF1|ARFGAP1|ASNA1|ASNS|ATF4|ATF6B|ATP2A2|ATP6V0D1|AUP1|BAG6|BRSK2|C19orf10|C19orf6|C5orf41|CALR|CANX|CCDC47|CCND1|CDK5RAP3|COL4A3BP|CREB3|CREB3L2|CTDSP2|CUL7|CXXC1|DAB2IP|DCTN1|DDRGK1|DERL1|DNAJB12|DNAJB14|DNAJB2|DNAJB9|DNAJC10|DNAJC18|DNAJC3|EDEM3|EEF2|EIF2AK4|EIF2B5|EIF2S1|EP300|ERLEC1|ERLIN2|ERO1L|EXTL1|EXTL2|EXTL3|FAF2|FBXO2|FBXO27|FBXO44|FLOT1|FOXRED2|GET4|GFPT1|GOR…
22	GO:0032886	regulation of microtubule-based process	0.00E+00	0.00E+00	141	ABL1|AKAP9|APC|APC2|ARHGEF2|ARL2|ATAT1|BBS2|BICD2|C10orf90|C16orf45|C16orf80|C1orf96|CAMSAP1|CAMSAP1L1|CCDC21|CDK5R1|CDK5RAP2|CDKN1B|CEP120|CEP250|CHMP1A|CHMP1B|CHMP2A|CHMP2B|CHMP4B|CHMP5|CHORDC1|CIB1|CLASP1|CLASP2|CLIP1|CLIP3|CLTC|CNIH2|CTNNB1|CYLD|DCTN1|DIAPH1|DIXDC1|DRG1|DYNC1H1|DYRK1A|EFNA5|EML2|FAM107A|FAM179B|FBXW5|FEZ1|FGF13|FKBP4|FSD1|GBA2|GNAI1|GPSM2|GSK3A|GSK3B|HDAC6|HDGFRP3|HNRNPU|HSPA…
23	GO:0051270	regulation of cellular component movement	0.00E+00	0.00E+00	491	AAMP|ABHD2|ABHD6|ABL1|ABL2|ABR|ACE|ACTN1|ACTN4|ACVR1B|ACVR1C|ADAM10|ADAM15|ADAM9|ADAMTS1|ADARB1|ADIPOR1|ADORA1|AGT|AKAP12|AKAP9|AKIRIN1|AKT1|AKT2|AKT3|AMOT|AMOTL1|AMOTL2|ANK2|ANXA5|AP1AR|APC|APEX1|APOD|APOE|APP|APPL1|APPL2|ARAP1|ARF6|ARHGEF2|ARHGEF7|ARID2|ATM|ATP1A1|ATP1A2|ATP2A2|ATP5A1|ATP5B|ATP8A1|BAI1|BBS2|BCAR1|BCAS3|BCL6|BCR|BEX4|BIN1|BMP7|BMPR2|C10orf54|C13orf15|C16orf45|C16orf80|C17orf37|C…
24	GO:0006915	apoptotic process	0.00E+00	2.00E-10	446	ABL1|ACAA2|ACIN1|ACVR1B|ACVR1C|ADAM15|ADARB1|ADORA1|ADORA2A|AIFM3|AKT1|AKT2|AKTIP|ANXA6|APAF1|APBB1|API5|APLP1|APP|APPL1|ARF6|ARHGEF6|ARL6IP1|ARL6IP5|ARRB1|ATCAY|ATF2|ATF4|ATG3|ATG4D|ATG5|ATM|ATN1|BAD|BAG1|BAG3|BAG6|BCAP29|BCAP31|BCL2L1|BCL2L13|BCL2L2|BCL7B|BCLAF1|BECN1|BEX2|BID|BIRC2|BIRC6|BLCAP|BLOC1S2|BMPR2|BNIP3|BNIP3L|BOK|BRE|BRSK2|C14orf129|C16orf5|C17orf37|C19orf10|C19orf12|C1QBP|C1orf201|…
25	GO:0031113	regulation of microtubule polymerization	0.00E+00	5.00E-10	43	ABL1|AKAP9|ARL2|CAMSAP1|CAMSAP1L1|CDK5R1|CDK5RAP2|CDKN1B|CLASP1|CLIP1|CLIP3|DCTN1|DRG1|DYRK1A|EML2|FAM179B|FKBP4|GBA2|HSPA1A|HSPA1B|INPP5J|KIAA1543|MAP1B|MAP2|MAPRE1|MAPRE3|MAPT|MECP2|MET|NAV3|NIN|NUMA1|PAK1|PSRC1|RAC1|RPS3|SLC39A12|SNCA|STMN1|STMN2|TBCD|TERF1|TUBB4
26	GO:0031110	regulation of microtubule polymerization or depolymerization	0.00E+00	0.00E+00	66	ABL1|AKAP9|APC|APC2|ARHGEF2|ARL2|C16orf45|CAMSAP1|CAMSAP1L1|CDK5R1|CDK5RAP2|CDKN1B|CIB1|CLASP1|CLASP2|CLIP1|CLIP3|DCTN1|DRG1|DYRK1A|EML2|FAM179B|FGF13|FKBP4|GBA2|HDAC6|HDGFRP3|HSPA1A|HSPA1B|INPP5J|KATNB1|KIAA1543|MAP1A|MAP1B|MAP1S|MAP2|MAP6D1|MAPRE1|MAPRE2|MAPRE3|MAPT|MECP2|MET|MID1|MID1IP1|NAV3|NIN|NUMA1|PAK1|PSRC1|RAC1|RPS3|SKA2|SLC39A12|SNCA|SPAST|SPEF1|STMN1|STMN2|STMN3|STMN4|TAOK1|TBCD|TERF1…
27	GO:0006903	vesicle targeting	0.00E+00	0.00E+00	68	ANKRD28|AP1AR|ARFGAP2|CD59|CLASP1|CLASP2|CNIH|CNIH2|CNIH3|COL7A1|CSNK1D|CTSZ|CUL3|EXOC4|F8|FAM91A1|GBF1|GOLGA2|GORASP1|GOSR2|GRIA1|KLHL12|LMAN1|MAP4K2|MCFD2|NAPA|NSF|PDCD6|PEF1|PPP6C|PPP6R1|PPP6R3|PREB|PSEN1|RAB1A|RAB1B|SAR1B|SCFD1|SCRIB|SEC13|SEC16A|SEC22B|SEC23A|SEC24B|SEC24C|SEC31A|SEPT5|SNAP29|STARD3|STARD3NL|STX5|TBC1D20|TFG|TGFA|TMED10|TMED2|TMED9|TRAPPC1|TRAPPC10|TRAPPC2L|TRAPPC3|TRAPPC4|T…
28	GO:0006901	vesicle coating	0.00E+00	1.00E-10	54	ANKRD28|ARFGAP2|CD59|CNIH|CNIH2|CNIH3|COL7A1|CSNK1D|CTSZ|CUL3|F8|GBF1|GOLGA2|GORASP1|GOSR2|GRIA1|KLHL12|LMAN1|MCFD2|NAPA|NSF|PDCD6|PEF1|PPP6C|PPP6R1|PPP6R3|PREB|RAB1A|RAB1B|SAR1B|SCFD1|SEC13|SEC16A|SEC22B|SEC23A|SEC24B|SEC24C|SEC31A|STX5|TBC1D20|TFG|TGFA|TMED10|TMED2|TMED9|TRAPPC1|TRAPPC10|TRAPPC2L|TRAPPC3|TRAPPC4|TRAPPC5|TRAPPC6B|TRAPPC9|USO1
29	GO:0043393	regulation of protein binding	0.00E+00	8.00E-10	131	ABL1|ACE|ACTB|ADAM15|ADD1|ADD2|ADNP|AES|AIDA|AKT1|AKTIP|AMFR|APOE|APP|ARF6|ARRB1|ARRB2|B2M|BDNF|BTBD1|C1orf201|CAMK1|CAPRIN2|CARM1|CCPG1|CDK5|CDON|CRBN|CRK|CRMP1|CRTAC1|CSNK1E|CTNNBIP1|CTSZ|CYLD|DAB2IP|DACT1|DERL1|DNAJB2|DTNBP1|DVL1|DZIP1|EIF2S1|EP300|EPB41|EPB41L5|EPHA4|FAM192A|FAM65B|FKBP1A|FLOT1|GAS8|GOLGA2|GPSM1|GREM2|GSK3B|GTF2F1|HDAC4|HDAC5|HIP1R|HIPK2|HSF1|HSP90AB1|HSPA5|IFIT1|IFIT2|ITGB1B…
30	GO:0043487	regulation of RNA stability	0.00E+00	0.00E+00	123	AKT1|ALKBH5|ANGEL2|ANP32A|APEX1|CACNG7|CARHSP1|CIRBP|CNOT6L|CPEB3|CSDC2|DCP1A|DCP2|DHX36|DHX9|DIS3|EIF4G1|ELAVL1|FMR1|FTO|FXR1|FXR2|GIGYF2|HNRNPA0|HNRNPC|HNRNPD|HNRNPM|HNRNPR|HNRNPU|HRSP12|HSPA1A|HSPA8|HSPB1|KHSRP|LARP1|MAPK14|MAPKAPK2|METTL3|MTOR|MYEF2|NPM1|NUP214|PABPC1|PABPC4|PAIP1|PAPD4|PAPD7|PARN|PCBP4|PRKCA|PRKCD|PSMA1|PSMA2|PSMA3|PSMA4|PSMA5|PSMA6|PSMA7|PSMB1|PSMB10|PSMB2|PSMB3|PSMB4|PSMB5…
31	GO:0097485	neuron projection guidance	0.00E+00	1.00E-10	155	AGRN|ALCAM|APBB2|APP|B3GNT2|BCL11B|BDNF|BMP7|BSG|CDK5|CDK5R1|CELSR3|CHL1|CHN1|CNTN2|CNTN4|CNTN6|CRMP1|CSF1R|CYFIP1|CYFIP2|DAG1|DOK4|DOK6|DPYSL2|DPYSL4|DPYSL5|DSCAM|DSCAML1|DVL1|EFNA3|EFNA5|EFNB2|EFNB3|ENAH|EPHA10|EPHA4|EPHA5|EPHA7|EPHB1|EPHB6|ETV1|EVL|EZR|FAM129B|FEZ1|FEZ2|FLRT2|FLRT3|FRS2|FYN|FZD3|GAB1|GAB2|GAP43|GFRA1|GFRA2|GPC1|GRB10|GRB2|GRLF1|IRS2|KAL1|KIF3A|KIF5A|KIF5C|L1CAM|LAMB2|LGI1|LHX1…
32	GO:0051348	negative regulation of transferase activity	0.00E+00	5.00E-10	159	ABL1|ADAR|ADARB1|ADORA2A|AIDA|AKT1|AKT1S1|APC|APOE|BAG5|BMP7|C14orf129|C14orf166|C1orf183|CAMK2N1|CAMK2N2|CBL|CBLB|CCDC21|CDK5RAP3|CDKN1B|CDKN1C|CDKN2D|CHORDC1|CHP|CIB1|CORO1C|COX11|CSK|DAB2IP|DBNDD2|DEPTOR|DNAJA1|DNAJC3|DTNBP1|DUSP1|DUSP16|DUSP26|DUSP3|DUSP5|DUSP6|DUSP7|DUSP8|DVL1|EIF4A2|ERRFI1|FBXO7|GBA|GGNBP2|GMFB|GNAQ|GNB2L1|GPS1|GPS2|GSK3A|GSK3B|GSTP1|H2AFY|HEG1|HEXIM1|HIPK3|HMGCR|HNRNPU|HSP…
33	GO:0040012	regulation of locomotion	0.00E+00	0.00E+00	491	AAMP|ABHD2|ABHD6|ABL1|ABL2|ABR|ACE|ACTN4|ACVR1B|ACVR1C|ADAM10|ADAM15|ADAM9|ADAMTS1|ADARB1|ADIPOR1|ADORA1|ADORA2A|AGT|AKAP12|AKIRIN1|AKT1|AKT2|AKT3|AMOT|AMOTL1|AMOTL2|ANXA5|AP1AR|APC|APEX1|APOD|APOE|APP|APPL1|APPL2|ARF6|ARHGEF2|ARHGEF7|ARID2|ARRDC3|ATM|ATP5A1|ATP5B|ATP8A1|BAI1|BBS2|BCAR1|BCAS3|BCR|BEX4|BMP7|BMPR2|C10orf54|C13orf15|C16orf45|C16orf80|C17orf37|C17orf81|C18orf1|C19orf63|C1QBP|C1orf96|…
34	GO:0010941	regulation of cell death	0.00E+00	0.00E+00	792	AARS|AATF|ABL1|ABR|ACAA2|ACCN1|ACER3|ACTN1|ACTN2|ACTN4|ACVR1C|ADAM10|ADAR|ADCYAP1|ADCYAP1R1|ADNP|ADORA1|ADORA2A|AES|AGAP2|AGT|AHI1|AKAP12|AKAP13|AKR1B1|AKT1|AKT1S1|AKT2|ALDH1A3|AMBRA1|ANKLE2|ANKRD13C|ANP32B|ANXA5|AP2B1|APAF1|APBB1|APBB2|APC|APEX1|APH1A|APH1B|API5|APOE|AQP1|ARF4|ARHGDIA|ARHGEF1|ARHGEF11|ARHGEF12|ARHGEF17|ARHGEF18|ARHGEF2|ARHGEF3|ARHGEF4|ARHGEF6|ARHGEF7|ARHGEF9|ARL6IP1|ARL6IP5|ARNT…
35	GO:0001932	regulation of protein phosphorylation	0.00E+00	1.00E-10	673	ABCA7|ABI1|ABL1|ACE|ACSL1|ACTB|ACVR1B|ACVR2A|ACVR2B|ADAM9|ADAR|ADARB1|ADCY1|ADCY2|ADCY3|ADCY5|ADCY6|ADCY9|ADCYAP1|ADNP|ADORA1|ADORA2A|ADRA2C|AFAP1L2|AGT|AIDA|AKAP12|AKAP13|AKAP8L|AKAP9|AKT1|AKT1S1|AKT2|AKTIP|ALS2|ANKRD54|ANKRD6|APC|APLNR|APOE|APP|ARHGEF2|ARL2BP|ARL6IP5|ARRB1|ARRB2|ASH1L|ATG13|ATG14|ATM|ATP2B4|ATP6AP1|ATP6AP2|AVPI1|BDNF|BMP7|BMPR2|BRD4|C10orf46|C11orf59|C13orf15|C14orf129|C14orf16…
36	GO:0010821	regulation of mitochondrion organization	0.00E+00	0.00E+00	117	ABLIM3|ACAA2|AKT1|ARIH2|ARRB2|ATG13|ATP13A2|ATPIF1|BAD|BAG3|BAP1|BCL2L1|BID|BNIP3|BNIP3L|BOK|C2orf18|CAMKK2|CDC37|CHCHD10|CLEC16A|CLU|CTTN|DCN|DDHD1|DDHD2|DNM1L|FAM162A|FBXO7|FBXW7|FIS1|FLCN|FNIP1|FNIP2|GBA|GOLPH3|GPX1|GSK3A|GSK3B|HAX1|HDAC6|HIF1A|HIGD1A|HIP1R|HPS4|HSPA1A|HTRA2|HTT|HUWE1|INF2|LEPROT|LMAN1|LMNA|LRRK2|MAPK8|MAPT|MFF|MFN2|MLLT11|MOAP1|MUL1|NMT1|NPEPPS|OPA1|OPTN|PARK2|PARK7|PARL|PDCD…
37	GO:0010771	negative regulation of cell morphogenesis involved in differentiation	0.00E+00	4.00E-10	70	ACTN4|AP1AR|ARHGDIA|CDK5|CDK5R1|CORO1C|DNM3|EFNA5|EFNB3|EPB49|EPHA7|FBLN1|FGF13|FSTL4|GDI1|GORASP1|IFRD1|ITGB1BP1|KANK1|LINGO1|LRP4|MAG|MAP2|MCF2|MT3|NGEF|NLGN3|NRP1|OMG|PLXNA3|PPP3CA|PSEN1|PTEN|PTK2|PTPRO|PTPRS|RAPGEF2|RCC2|RHOA|RNF6|RTN4|RTN4R|RUFY3|SEMA3B|SEMA3C|SEMA3E|SEMA4A|SEMA4B|SEMA4C|SEMA4D|SEMA4F|SEMA4G|SEMA5A|SEMA5B|SEMA6A|SEMA6B|SEMA6C|SEMA6D|SEMA7A|SLIT2|SPG20|SPP1|SYNGAP1|THY1|TNR|T…
38	GO:0070201	regulation of establishment of protein localization	0.00E+00	0.00E+00	391	AACS|ABAT|ABCC8|ABCG1|ABL1|ABLIM3|ACHE|ACSL3|ACVR1C|ADAM9|ADCY5|ADORA2A|ADRA2C|AKAP12|AKAP8L|AKT2|ANK3|ANP32B|ANXA5|APBB1|APOD|APOE|ARC|ARF1|ARF6|ARHGAP44|ARIH2|ARL2|ARL2BP|ARNTL|ARRB1|ATG13|ATG5|ATP13A2|ATPIF1|B3GAT3|BAD|BAG3|BAIAP3|BAP1|BCAP31|BCAS3|BID|BNIP3L|BRP44|BRSK2|C13orf15|C1QTNF4|C2CD2L|CABP1|CACNA1A|CACNA1C|CACNA1D|CACNA1E|CACNA2D2|CACNB3|CADM1|CAMK1|CARTPT|CCDC109A|CCT2|CCT3|CCT4|CCT…
39	GO:0070482	response to oxygen levels	0.00E+00	1.00E-10	210	ABAT|ACAA2|ACTN4|ADAM15|ADORA1|AHCY|AK4|AKT1|ALAD|ALKBH5|APAF1|APOLD1|AQP1|ARNT|ARNT2|ATF4|ATG7|ATM|ATP1B1|ATP6AP1|ATP6V0D1|ATP6V1A|ATP6V1G1|B3GAT1|BAD|BECN1|BIRC2|BMP7|BNIP3|BNIP3L|C13orf15|CACNB3|CAPN2|CAT|CBFA2T3|CBL|CCDC115|CD24|CDKN1B|CFLAR|CHRNA4|CHRNB2|CITED2|CPEB1|CPEB2|CPEB4|CREB1|CREBBP|CRHR1|CRYAB|CTGF|CUL2|CYGB|DDIT4|DNM1L|DRD2|EEF2K|EGLN1|EGLN2|EGLN3|EGR1|EP300|EPAS1|ERCC2|ERCC3|ERO1…
40	GO:0019637	organophosphate metabolic process	0.00E+00	0.00E+00	452	AASS|ABHD12|ABHD16A|ABHD6|ACACA|ACACB|ACAT1|ACHE|ACLY|ACOT7|ACOT8|ACSBG1|ACSL1|ACSL3|ACSL4|ACSL6|ACSS1|ACSS2|ADCY1|ADCY2|ADCY3|ADCY5|ADCY6|ADCY9|ADSS|AFMID|AGK|AGPAT1|AGPAT3|AGPAT4|AGPAT5|AGPAT6|AGXT2L1|AK1|AK2|AK3|AK4|AK5|AKR1A1|ALDH1A1|ALDH5A1|ALDOA|ALDOC|AMPD2|AMPD3|APOA1BP|ARF1|ARF3|ASMTL|ATIC|ATM|ATP5A1|ATP5B|ATP5C1|ATP5D|ATP5E|ATP5F1|ATP5G1|ATP5G2|ATP5G3|ATP5H|ATP5I|ATP5J|ATP5J2|ATP5L|ATP5O…
41	GO:0070507	regulation of microtubule cytoskeleton organization	0.00E+00	0.00E+00	127	ABL1|AKAP9|APC|APC2|ARHGEF2|ARL2|ATAT1|BICD2|C10orf90|C16orf45|C1orf96|CAMSAP1|CAMSAP1L1|CCDC21|CDK5R1|CDK5RAP2|CDKN1B|CEP120|CEP250|CHMP1A|CHMP1B|CHMP2A|CHMP2B|CHMP4B|CHMP5|CHORDC1|CIB1|CLASP1|CLASP2|CLIP1|CLIP3|CLTC|CTNNB1|CYLD|DCTN1|DIXDC1|DRG1|DYNC1H1|DYRK1A|EFNA5|EML2|FAM107A|FAM179B|FBXW5|FGF13|FKBP4|FSD1|GBA2|GNAI1|GPSM2|GSK3A|GSK3B|HDAC6|HDGFRP3|HNRNPU|HSPA1A|HSPA1B|INPP5J|KAT2A|KAT2B|KAT…
42	GO:0070646	protein modification by small protein removal	0.00E+00	0.00E+00	173	ACTB|ADRM1|APC|ARRB2|ASXL1|ATXN7L3|BAP1|BECN1|BIRC2|BRE|C17orf96|C19orf62|COPS2|COPS3|COPS4|COPS5|COPS6|COPS7A|COPS7B|COPS8|CP110|CYLD|EIF3F|ENY2|EP300|FAM188A|FAM63A|FAM63B|FOXK1|FOXK2|FOXO4|GPS1|HCFC1|HGS|HIF1A|IKBKG|INO80|INO80B|INO80D|INO80E|JOSD1|JOSD2|KAT2A|KAT2B|KEAP1|MAP3K7|MBD6|MCRS1|MDM2|MDM4|NEDD8|NFRKB|OGT|OTUB1|OTUD3|OTUD4|OTUD5|OTUD7B|PARK2|POLB|PSMA1|PSMA2|PSMA3|PSMA4|PSMA5|PSMA6|P…
43	GO:0035303	regulation of dephosphorylation	0.00E+00	0.00E+00	135	ADORA1|ANKLE2|ARPP19|B3GAT3|BOD1|BOD1L|C19orf2|C7orf16|CABIN1|CALM1|CALM2|CALM3|CAMTA1|CD2BP2|CDK5RAP3|CHP|CNST|CRY2|CSRNP2|CSRNP3|DLC1|DLG2|DLG3|DMPK|DRD2|DUSP26|ELFN2|ENSA|FARP1|FKBP15|FKBP1A|FKBP1B|GBA|GNAI2|GPLD1|GSK3B|HSP90AB1|HSP90B1|HTT|IGBP1|IKBKB|INPP5K|IQGAP1|ITGA2|KIAA0430|KIAA0649|KIAA1244|KIAA1543|LMTK2|LMTK3|MAGI2|MEF2C|MGAT5|MTMR2|MTMR3|MTMR4|MTMR9|MTOR|MYO1D|NELF|NUAK1|PCIF1|PDGFR…
44	GO:0061001	regulation of dendritic spine morphogenesis	0.00E+00	0.00E+00	40	ABI2|ACTR2|ADAM10|ARC|ARHGAP33|ARHGAP44|BAIAP2|BHLHB9|CAMK2B|CAPRIN1|CAPRIN2|CDK5|CDK5R1|CFL1|CUX2|DBN1|DBNL|DHX36|DNM1L|DNM3|EEF2K|EPHA4|ITPKA|KALRN|LRP8|LRRK2|NGEF|NLGN3|OPA1|PAFAH1B1|PAK3|PDLIM5|PPP1R9A|PTEN|RELN|SHANK3|SIPA1L1|SRCIN1|TIAM1|UBE3A
45	GO:0016079	synaptic vesicle exocytosis	0.00E+00	0.00E+00	54	CADPS|CADPS2|CDK5|CPLX1|CPLX2|CPLX3|CTBP2|DNAJC5|DOC2A|ERC2|NAPA|OTOF|P2RX7|PCLO|PIP5K1C|PLDN|PPFIA3|PRRT2|PSEN1|RAB3A|RIMS1|RIMS2|RIMS3|RIMS4|SCRIB|SEPT5|SNAP25|SNAP29|SNAP47|SNCA|SNPH|STX1A|STX1B|STX3|STX4|STXBP1|SV2A|SYNJ1|SYT1|SYT11|SYT12|SYT17|SYT2|SYT4|SYT5|SYT6|SYT7|SYT9|TRIM9|UNC13A|UNC13B|UNC13C|VAMP1|VAMP2
46	GO:0032870	cellular response to hormone stimulus	0.00E+00	1.00E-10	315	AACS|ABHD2|ACACA|ACSL1|ACTN2|ADCY1|ADCY2|ADCY3|ADCY5|ADCY6|ADCY9|ADCYAP1|ADIPOR1|ADIPOR2|ADRBK1|AGRN|AGT|AHCYL1|AKT1|AKT2|ANXA5|AP3S1|APC|APEX1|APPL1|APPL2|AQP1|ARID1A|ARID1B|ASNS|ASS1|ATP1A1|ATP1A2|ATP1A3|ATP2B1|ATP2B4|ATP6AP1|ATP6V0A1|ATP6V0B|ATP6V0C|ATP6V0D1|ATP6V0E1|ATP6V0E2|ATP6V1A|ATP6V1B2|ATP6V1C1|ATP6V1D|ATP6V1E1|ATP6V1F|ATP6V1G1|ATP6V1G2|ATP6V1H|BAIAP2|BBS2|BCAR1|BCL2L2|BMP7|C19orf2|C20o…
47	GO:0042981	regulation of apoptotic process	0.00E+00	1.00E-10	720	AARS|AATF|ABL1|ABR|ACAA2|ACCN1|ACTN1|ACTN2|ACTN4|ACVR1C|ADAM10|ADAR|ADCYAP1|ADNP|ADORA1|ADORA2A|AES|AGAP2|AGT|AHI1|AKAP12|AKAP13|AKR1B1|AKT1|AKT1S1|AKT2|ALDH1A3|AMBRA1|ANKLE2|ANKRD13C|ANP32B|ANXA5|APAF1|APBB1|APBB2|APC|APEX1|APH1A|APH1B|API5|APOE|AQP1|ARF4|ARHGDIA|ARHGEF1|ARHGEF11|ARHGEF12|ARHGEF17|ARHGEF18|ARHGEF2|ARHGEF3|ARHGEF4|ARHGEF6|ARHGEF7|ARHGEF9|ARL6IP1|ARL6IP5|ARNT2|ARRB1|ARRB2|ASNS|ATF…
48	GO:0090114	COPII-coated vesicle budding	0.00E+00	0.00E+00	57	ANKRD28|CD59|CNIH|CNIH2|CNIH3|COL7A1|CSNK1D|CTSZ|CUL3|F8|GOLGA2|GORASP1|GOSR2|GRIA1|KLHL12|LMAN1|MCFD2|MIA3|NAPA|NSF|PDCD6|PEF1|PPP6C|PPP6R1|PPP6R3|PREB|RAB1A|RAB1B|SAR1A|SAR1B|SCFD1|SEC13|SEC16A|SEC22B|SEC23A|SEC23B|SEC24B|SEC24C|SEC31A|SEC31B|STX5|TBC1D20|TFG|TGFA|TMED10|TMED2|TRAPPC1|TRAPPC10|TRAPPC2L|TRAPPC3|TRAPPC4|TRAPPC5|TRAPPC6B|TRAPPC9|USO1|VAPA|VAPB
49	GO:0009967	positive regulation of signal transduction	0.00E+00	6.00E-10	761	AAK1|ABAT|ABCA7|ABL1|ACTN4|ACVR1B|ACVR2A|ACVR2B|ADAM9|ADCYAP1|ADCYAP1R1|ADIPOR1|ADORA1|ADORA2A|ADRA2C|AFAP1L2|AGPAT1|AGT|AKAP12|AKAP13|AKAP6|AKR1B1|AKT1|AKT3|ALS2|ANKRD17|ANKRD6|APAF1|APOE|APP|APPL2|ARAP1|ARC|ARFGEF1|ARHGAP1|ARL2BP|ARL6IP5|ARNT|ARNTL|ARRB1|ARRB2|ASXL1|ATM|ATP2C1|ATP6AP1|ATP6AP2|ATP6V0C|ATPIF1|ATR|AUTS2|AVPI1|AXL|BAD|BAIAP2|BCAP31|BCL2L1|BCLAF1|BDNF|BECN1|BID|BIRC2|BMP7|BMPR2|BNIP…
50	GO:0080135	regulation of cellular response to stress	0.00E+00	0.00E+00	379	ABL1|ACTR2|AIDA|AKT1|AKT1S1|AKT3|ANKRD6|APBB1|APP|ARHGEF2|ARL6IP5|ARNTL|ATF4|ATF6B|ATG7|ATM|ATR|B2M|BAD|BAG1|BAG3|BAG5|BAG6|BCAP31|BCL2L1|BCL6|BCLAF1|BID|BMP7|BOK|BRE|BRSK2|C19orf6|C19orf62|C19orf63|CAMK2A|CAMK2B|CAMK2D|CAMK2G|CBARA1|CD34|CD74|CDK6|CDK9|CDKN2D|CEBPG|CHCHD2|CHORDC1|CLU|COPS5|CORO2B|CREB3|CREBBP|CRHBP|CRY1|CRYAB|CTGF|CTNNB1|CUL4A|CYLD|DAB2IP|DACT1|DAXX|DBNL|DDAH1|DDX5|DEK|DHX9|DLG1…
51	GO:0042775	mitochondrial ATP synthesis coupled electron transport	0.00E+00	1.00E-10	67	BID|COQ9|COX15|COX4I1|COX5A|COX5B|COX6A1|COX6B1|COX6C|COX7A2L|COX7B|COX7C|COX8A|CYC1|CYCS|DLD|MECP2|NDUFA1|NDUFA10|NDUFA11|NDUFA12|NDUFA13|NDUFA2|NDUFA3|NDUFA4|NDUFA5|NDUFA6|NDUFA7|NDUFA8|NDUFA9|NDUFAB1|NDUFB1|NDUFB10|NDUFB11|NDUFB2|NDUFB3|NDUFB4|NDUFB5|NDUFB6|NDUFB7|NDUFB8|NDUFB9|NDUFC1|NDUFC2|NDUFS1|NDUFS2|NDUFS3|NDUFS4|NDUFS5|NDUFS6|NDUFS7|NDUFS8|NDUFV1|NDUFV2|NDUFV3|SDHA|SDHC|SDHD|SNCA|UQCR10…
52	GO:0043244	regulation of protein complex disassembly	0.00E+00	2.00E-10	80	ACTN2|ADD1|ADD2|ADD3|APC|APC2|ARHGEF2|ASPH|BNIP3|C16orf45|CALCOCO2|CAMSAP1|CAMSAP1L1|CAPZA1|CAPZA2|CAPZB|CFL1|CFL2|CIB1|CLASP1|CLASP2|CLEC16A|DSTN|EIF5A|EIF5A2|EPB49|EPS8|ETF1|FAM21C|FGF13|GBA|GSN|HDAC6|HDGFRP3|IGF1R|INSR|KATNB1|KIAA0226|KIAA1543|LIMA1|LRRC16A|MAP1A|MAP1B|MAP1S|MAP6D1|MID1|MID1IP1|MTPN|NAV3|NES|OGFOD1|PDXP|PHF23|RBM16|RDX|RLTPR|SEMA5A|SETX|SMCR8|SPAST|SPEF1|SPTAN1|SPTB|SPTBN1|SPT…
53	GO:0006119	oxidative phosphorylation	0.00E+00	0.00E+00	86	ATP5A1|ATP5B|ATP5C1|ATP5D|ATP5E|ATP5F1|ATP5G1|ATP5G2|ATP5G3|ATP5H|ATP5I|ATP5J|ATP5J2|ATP5L|ATP5O|BID|CHCHD10|COQ9|COX15|COX4I1|COX5A|COX5B|COX6A1|COX6B1|COX6C|COX7A2L|COX7B|COX7C|COX8A|CYC1|CYCS|DLD|GBAS|MECP2|MSH2|NDUFA1|NDUFA10|NDUFA11|NDUFA12|NDUFA13|NDUFA2|NDUFA3|NDUFA4|NDUFA5|NDUFA6|NDUFA7|NDUFA8|NDUFA9|NDUFAB1|NDUFB1|NDUFB10|NDUFB11|NDUFB2|NDUFB3|NDUFB4|NDUFB5|NDUFB6|NDUFB7|NDUFB8|NDUFB9|ND…
54	GO:0043269	regulation of ion transport	0.00E+00	0.00E+00	359	ABAT|ABCA7|ABCB1|ABL1|ACCN1|ACTN2|ACTN4|ADCYAP1|ADCYAP1R1|ADORA1|ADORA2A|AGT|AHCYL1|AHNAK|AKAP6|AKAP9|AKT1|AKT2|AMIGO1|ANK2|ANK3|APLNR|APOE|APP|ARC|ARF1|ARL6IP1|ARL6IP5|ARRB2|ATF4|ATG5|ATP1A1|ATP1A2|ATP1B1|ATP1B2|ATP1B3|ATP2B1|ATP2B4|ATP5J|ATP8A1|ATP8A2|B2M|BEST1|BIN1|CA2|CAB39|CACNA1A|CACNA1B|CACNA1C|CACNA1D|CACNA1E|CACNA1G|CACNA1H|CACNA1I|CACNA2D1|CACNA2D2|CACNA2D3|CACNB1|CACNB2|CACNB3|CACNB4|C…
55	GO:0042552	myelination	0.00E+00	0.00E+00	79	ACER3|ACSBG1|ADAM22|AFG3L2|AKT1|AKT2|AMIGO1|ANK2|ARHGEF10|ASPA|ATRN|B4GALT5|B4GALT6|BCAS1|C11orf9|CD9|CLU|CNTN2|CNTNAP1|DAG1|DICER1|EIF2B5|EPB41L3|ERCC2|FA2H|FAM126A|FIG4|GAL3ST1|GALC|GNPAT|GPC1|ID4|ILK|JAM3|KCNJ10|KLK6|LGI4|LPAR1|MAG|MAL|MAL2|MBP|MPP5|MTMR2|MYO5A|NAB1|NAB2|NCSTN|NDRG1|NF1|NFASC|NKX6-2|NTRK2|NTRK3|ODZ4|OLIG2|PIKFYVE|PLLP|PLP1|PMP22|POU3F2|PSAP|PTEN|QKI|SBF2|SCN2A|SCN8A|SERINC5|SH…
56	GO:0090407	organophosphate biosynthetic process	0.00E+00	0.00E+00	293	ACACA|ACACB|ACAT1|ACHE|ACLY|ACOT7|ACSBG1|ACSL1|ACSL3|ACSL4|ACSL6|ACSS1|ACSS2|ADCY1|ADCY2|ADCY3|ADCY5|ADCY6|ADCY9|ADSS|AFMID|AGK|AGPAT1|AGPAT3|AGPAT4|AGPAT5|AGPAT6|AGXT2L1|AK1|AK2|AK3|AK4|AK5|AKR1A1|ALDOA|AMPD2|AMPD3|APOA1BP|ARF1|ARF3|ATIC|ATM|ATP5A1|ATP5B|ATP5C1|ATP5D|ATP5E|ATP5F1|ATP5G1|ATP5G2|ATP5G3|ATP5H|ATP5I|ATP5J|ATP5J2|ATP5L|ATP5O|BRP44|BRP44L|C16orf7|C5orf33|CAD|CARKD|CDIPT|CDS1|CDS2|CHKA…
57	GO:0090316	positive regulation of intracellular protein transport	0.00E+00	0.00E+00	106	ABLIM3|AKT2|ANK3|ANP32B|ARIH2|ATG13|B3GAT3|BAG3|BAP1|BCAP31|BCAS3|CACNB3|CAMK1|CD81|CDK5|CDK5R1|CEP290|CHP|CHRM1|CIB1|CTDSPL2|DMAP1|EMD|FAM115A|FAM65A|FBXW7|FIS1|FLNA|FYN|GAS6|GSK3A|GSK3B|HDAC3|HPCA|HPS4|HRAS|HTRA2|HUWE1|IPO5|ITGB1BP1|ITGB2|JUP|KCNB1|KIAA0528|KIAA0802|KIAA0947|KIAA1199|KIF5B|LEPROT|MAPK1|MAPK14|MAVS|MDM2|MFF|NPEPPS|NUTF2|OAZ1|OAZ2|ODZ1|PAK1|PCM1|PCNT|PDCD5|PIK3R1|PIK3R2|PINK1|PPM…
58	GO:0034655	nucleobase-containing compound catabolic process	0.00E+00	0.00E+00	213	ACAT1|ACOT7|AHCY|AMPD3|ATM|C19orf43|C19orf61|CASC3|CECR2|CNOT1|CNOT2|CNOT3|CNOT6|CNOT6L|CNOT7|CNOT8|CNP|CSDE1|DCP1A|DCP2|DCTPP1|DDX5|DDX6|DEDD2|DICER1|DIS3|DIS3L|DROSHA|DUT|EDC4|EIF2C1|EIF3E|EIF4G1|ENPP4|ENTPD1|ENTPD3|ENTPD4|ENTPD6|ERI3|ETF1|EXOSC10|FBXO18|GDA|GPX1|GSPT1|H1F0|HBS1L|HINT1|HMGB1|HNRNPD|HPRT1|HRSP12|HSPA1A|HSPA1B|ITPA|KHSRP|KIAA0427|KPNA1|KPNB1|LSM4|METTL3|MGAT1|MRTO4|MUS81|NBAS|NCB…
59	GO:0043067	regulation of programmed cell death	0.00E+00	0.00E+00	734	AARS|AATF|ABL1|ABR|ACAA2|ACCN1|ACER3|ACTN1|ACTN2|ACTN4|ACVR1C|ADAM10|ADAR|ADCYAP1|ADNP|ADORA1|ADORA2A|AES|AGAP2|AGT|AHI1|AKAP12|AKAP13|AKR1B1|AKT1|AKT1S1|AKT2|ALDH1A3|AMBRA1|ANKLE2|ANKRD13C|ANP32B|ANXA5|APAF1|APBB1|APBB2|APC|APEX1|APH1A|APH1B|API5|APOE|AQP1|ARF4|ARHGDIA|ARHGEF1|ARHGEF11|ARHGEF12|ARHGEF17|ARHGEF18|ARHGEF2|ARHGEF3|ARHGEF4|ARHGEF6|ARHGEF7|ARHGEF9|ARL6IP1|ARL6IP5|ARNT2|ARRB1|ARRB2|AS…
60	GO:0090304	nucleic acid metabolic process	0.00E+00	0.00E+00	1046	AARS|AARS2|AARSD1|ABL1|ABLIM2|ABLIM3|ACD|ACIN1|ADAR|ADARB1|ADARB2|ADRM1|AFF2|AFF4|AHCYL1|AKAP17A|AKAP8L|ALKBH5|ANGEL1|ANGEL2|APBB1|APEX1|APP|ARL6IP4|ARNT|ARRB1|ARRB2|ASH1L|ASH2L|ASXL1|ATF4|ATF6B|ATM|ATR|ATRX|ATXN1|ATXN2|AURKAIP1|BANF1|BAZ2A|BCAS2|BCL11B|BDP1|BMPR2|BMS1|BOD1L|BOP1|BRE|BRF1|BTF3|BTG2|BTRC|BUD31|C14orf166|C16orf42|C16orf53|C16orf57|C17orf68|C17orf70|C17orf81|C17orf85|C19orf29|C19orf…
61	GO:0021543	pallium development	0.00E+00	8.00E-10	109	ATAT1|ATIC|ATP2B4|BAD|BBS2|BCAN|BNIP3|BTBD3|BTG2|C16orf45|CCDC85C|CDH2|CDK5|CDK5R1|CDK5R2|CDK6|CDON|CEP120|CNTNAP2|CRK|CRKL|CTNNB1|DAB2IP|DCLK2|DIXDC1|DLX1|DRD1|EIF2B5|EMX1|EPHA5|EZH1|FBXO45|FEZ1|FEZF2|FGF13|FLNA|FOXP2|GPR56|GRIN1|GSK3B|H2AFX|HIF1A|HTR5A|ID4|KCNA1|KDM1A|KDM6B|KIF5B|KIRREL3|LAMB1|LHX2|LHX6|LRP1|LRP6|LRP8|MBOAT7|MKKS|NCOA1|NDE1|NDEL1|NEFL|NEUROD1|NEUROD6|NF1|NF2|NME1|NPY|NRP1|NTRK2…
62	GO:0051223	regulation of protein transport	0.00E+00	0.00E+00	361	AACS|ABAT|ABCC8|ABCG1|ABL1|ABLIM3|ACHE|ACSL3|ACVR1C|ADAM9|ADCY5|ADORA2A|ADRA2C|AKAP12|AKAP8L|AKT2|ANK3|ANP32B|ANXA5|APBB1|APOD|APOE|ARC|ARF1|ARF6|ARHGAP44|ARIH2|ARL2|ARL2BP|ARNTL|ARRB1|ATG13|ATG5|ATP13A2|ATPIF1|B3GAT3|BAD|BAG3|BAIAP3|BAP1|BCAP31|BCAS3|BNIP3L|BRP44|BRSK2|C13orf15|C1QTNF4|C2CD2L|CABP1|CACNA1A|CACNA1C|CACNA1D|CACNA1E|CACNA2D2|CACNB3|CADM1|CAMK1|CARTPT|CCDC109A|CD200|CD22|CD34|CD81|C…
63	GO:0002181	cytoplasmic translation	0.00E+00	0.00E+00	61	CCDC72|DENR|DRG1|DRG2|EIF2S2|EIF2S3|EIF3A|EIF3B|EIF3C|EIF3D|EIF3E|EIF3F|EIF3G|EIF3H|EIF3I|EIF3J|EIF3K|EIF3L|EIF3M|EIF4A1|EIF4A2|EIF4B|EIF4G1|EIF4H|EIF5|ETF1|GSPT1|MCTS1|RBM4|RPL10A|RPL11|RPL15|RPL17|RPL18|RPL18A|RPL19|RPL24|RPL26|RPL29|RPL30|RPL31|RPL32|RPL35A|RPL36|RPL36A|RPL38|RPL39|RPL41|RPL6|RPL8|RPL9|RPLP0|RPLP1|RPS21|RPS23|RPS26|RPS28|RPS29|RPSA|RWDD1|ZC3H15
64	GO:0042773	ATP synthesis coupled electron transport	0.00E+00	3.00E-10	67	BID|COQ9|COX15|COX4I1|COX5A|COX5B|COX6A1|COX6B1|COX6C|COX7A2L|COX7B|COX7C|COX8A|CYC1|CYCS|DLD|MECP2|NDUFA1|NDUFA10|NDUFA11|NDUFA12|NDUFA13|NDUFA2|NDUFA3|NDUFA4|NDUFA5|NDUFA6|NDUFA7|NDUFA8|NDUFA9|NDUFAB1|NDUFB1|NDUFB10|NDUFB11|NDUFB2|NDUFB3|NDUFB4|NDUFB5|NDUFB6|NDUFB7|NDUFB8|NDUFB9|NDUFC1|NDUFC2|NDUFS1|NDUFS2|NDUFS3|NDUFS4|NDUFS5|NDUFS6|NDUFS7|NDUFS8|NDUFV1|NDUFV2|NDUFV3|SDHA|SDHC|SDHD|SNCA|UQCR10…
65	GO:0001558	regulation of cell growth	0.00E+00	0.00E+00	231	ABL1|ACVR1B|ADAM10|ADAM15|ADIPOR1|ADIPOR2|ADNP|AGT|AKAP6|AKT1|ANAPC2|APBB1|APBB2|APOE|ARHGEF11|BAP1|BCAR1|BCL11A|BCL6|BDNF|BMPR2|BTG1|C11orf59|C19orf2|C7orf27|CACNG7|CAMK2D|CAPRIN2|CCDC85B|CDC42|CDK11B|CDK5|CDK5R1|CDKL5|CDKN1B|CDKN2D|CHPT1|CIB1|CLSTN1|CLSTN3|CPNE5|CPNE6|CPNE9|CRKL|CRYAB|CSNK2A1|CTTN|CYFIP1|DACT3|DBN1|DBNL|DCBLD2|DDR1|DDX3X|DNAJB2|DNM2|DPYSL2|DSCAM|EFNA5|EGLN2|EI24|EIF4G1|EIF4G2|E…
66	GO:0034762	regulation of transmembrane transport	0.00E+00	0.00E+00	304	ABCB1|ABL1|ACCN1|ACTB|ACTN2|ACTN4|ADC|ADIPOR2|AGT|AHCYL1|AHNAK|AKAP6|AKAP9|AKT1|AKT2|AMIGO1|ANK2|ANK3|APLNR|APP|APPL1|APPL2|ARC|ARF1|ARL6IP1|ARL6IP5|ARPP19|ASPSCR1|ATG5|ATP1A2|ATP1B1|ATP1B2|ATP1B3|ATP2B4|AZIN1|BIN1|C3|CA2|CAB39|CACNA1A|CACNA1B|CACNA1C|CACNA1D|CACNA1E|CACNA1G|CACNA1H|CACNA1I|CACNA2D1|CACNA2D2|CACNA2D3|CACNB1|CACNB2|CACNB3|CACNB4|CACNG2|CACNG3|CACNG4|CACNG7|CACNG8|CALM1|CALM2|CALM3…
67	GO:1901215	negative regulation of neuron death	0.00E+00	1.00E-10	127	AARS|ADNP|ADORA2A|AGAP2|AKT1|AMBRA1|AP2B1|APOE|ARRB1|ARRB2|ATF4|ATG7|ATP13A2|AXL|BCL2L1|BDNF|BHLHB9|BOK|BTBD10|BTG2|C19orf6|CBL|CD200|CD34|CDK5|CHGA|CHL1|CHMP4A|CHMP4B|CNTFR|CORO1A|CPEB4|CREB1|CRHR1|CTNNB1|CX3CL1|CX3CR1|DLX1|DNAJC5|EIF4G1|EN2|ERBB3|FAIM2|FAM134B|FBXO7|FYN|GABRA5|GABRB2|GABRB3|GBA|GCLC|GNB2L1|GRIK2|GRIN1|GRN|GSK3B|HIF1A|HIPK2|HRAS|HSF1|HSP90AB1|HTRA2|HYOU1|IKBKG|ILK|ITSN1|JUN|KDM2…
68	GO:0009628	response to abiotic stimulus	0.00E+00	0.00E+00	567	ABAT|ABHD12|ACAA2|ACADVL|ACCN1|ACCN2|ACTN4|ADAM15|ADORA1|ADSS|AGT|AHCY|AK4|AKAP12|AKAP9|AKR1B1|AKT1|AKT2|ALAD|ALKBH5|ANO3|ANXA7|APAF1|APOLD1|APP|APPL2|AQP1|ARHGEF2|ARNT|ARNT2|ARPP21|ARRB1|ARRB2|ASNS|ATF2|ATF4|ATG7|ATM|ATP1A1|ATP1A2|ATP1B1|ATP2A2|ATP2B1|ATP2B4|ATP6AP1|ATP6V0D1|ATP6V1A|ATP6V1G1|ATP8A2|ATR|B3GAT1|B4GALT2|BACE1|BAD|BAG3|BCL2L1|BECN1|BEST1|BHLHE40|BIRC2|BMP7|BNIP3|BNIP3L|BRD1|BRE|BRSK…
69	GO:0009653	anatomical structure morphogenesis	0.00E+00	0.00E+00	984	AAMP|ABI1|ABI2|ABL1|ABLIM1|ABR|ACTA2|ACTB|ACTG1|ACTN1|ACTN2|ACVR2A|ACVR2B|ADAM15|ADAMTS1|ADARB1|ADCY1|ADD1|ADIPOR2|ADORA2A|AES|AFF3|AFG3L2|AGFG1|AGGF1|AGRN|AGTPBP1|AHI1|AKT1|AKT3|ALCAM|ALDH1A3|ALS2|AMIGO1|AMOT|AMOTL1|AMOTL2|ANK2|ANK3|ANKRD11|ANKRD27|ANTXR1|ANXA6|APAF1|APBB1|APBB2|APLNR|APLP1|APOD|APOE|APOLD1|APP|AQP1|ARC|ARFRP1|ARHGAP12|ARHGAP24|ARHGEF2|ARID1A|ARID2|ARID5B|ASH1L|ASPH|ASTN2|ASXL1|…
70	GO:0061136	regulation of proteasomal protein catabolic process	0.00E+00	0.00E+00	123	AKT1|ALAD|ANKIB1|APOE|ARIH1|ARIH2|BAG5|BAG6|BBS7|BCAP31|BRSK2|BTRC|C19orf6|CAMLG|CBFA2T3|CLEC16A|CLU|CSNK1A1|CSNK1D|CSNK1E|DAB2IP|DDA1|DDRGK1|DNAJB2|DVL1|ERLEC1|FAM192A|FBXW7|FMR1|GABARAPL2|GBA|GCLC|GIPC1|GLTSCR2|GNA12|GNB2L1|GPX1|GSK3A|GSK3B|HERPUD1|HSP90AB1|HSP90AB2P|HSPA1A|HSPA1B|HSPBP1|KEAP1|KIAA0776|KIAA1967|LRRK2|MAP1A|MAPK9|MARCH7|MDM2|N4BP1|NFE2L1|NFE2L2|NUB1|OGT|OPHN1|OS9|PARK2|PARK7|PIN…
71	GO:0016055	Wnt signaling pathway	0.00E+00	0.00E+00	201	AES|AMOTL1|AMOTL2|AP2A1|AP2A2|AP2B1|AP2M1|AP2S1|APC|APC2|APCDD1|ARRB2|AXL|BCL7B|BCL9|BCL9L|BRD7|BTRC|C12orf43|C20orf11|CALCOCO1|CALM1|CAMK2A|CCDC88C|CCND1|CCNY|CD24|CDC42|CDK14|CELSR2|CELSR3|CHD8|CLTC|CPE|CSNK1A1|CSNK1D|CSNK1E|CSNK1G2|CSNK1G3|CSNK2A1|CSNK2B|CTNNB1|CTNNBIP1|CTNND1|CTNND2|CTR9|CUL1|CUL3|CYLD|DAAM1|DAAM2|DACT1|DACT3|DDB1|DDX3X|DIXDC1|DKK3|DRD2|DVL1|DVL3|EIF2C1|FAM123A|FAM123C|FAM53B…
72	GO:0036293	response to decreased oxygen levels	0.00E+00	2.00E-10	198	ABAT|ACAA2|ACTN4|ADAM15|ADORA1|AHCY|AK4|AKT1|ALAD|ALKBH5|APAF1|APOLD1|AQP1|ARNT|ARNT2|ATF4|ATM|ATP1B1|B3GAT1|BAD|BECN1|BIRC2|BMP7|BNIP3|BNIP3L|C13orf15|CACNB3|CAPN2|CAT|CBFA2T3|CBL|CD24|CDKN1B|CFLAR|CHRNA4|CHRNB2|CITED2|CPEB1|CPEB2|CPEB4|CREB1|CREBBP|CRHR1|CRYAB|CTGF|CUL2|CYGB|DDIT4|DNM1L|DRD2|EEF2K|EGLN1|EGLN2|EGLN3|EGR1|EP300|EPAS1|ERCC2|ERCC3|ERO1L|FAM162A|FIS1|FMN2|FOXO3|GLTSCR2|GNB1|HIF1A|HI…
73	GO:0036294	cellular response to decreased oxygen levels	0.00E+00	0.00E+00	126	ACAA2|AK4|AKT1|AQP1|ARNT|ATF4|B3GAT1|BAD|BMP7|BNIP3|BNIP3L|C13orf15|CACNB3|CBL|CFLAR|CITED2|CPEB1|CPEB2|CPEB4|CREBBP|CUL2|DNM1L|EEF2K|EGLN1|EGLN2|EGLN3|EGR1|EP300|EPAS1|ERO1L|FAM162A|FMN2|FOXO3|GLTSCR2|GNB1|HIF1A|HIF1AN|HIGD1A|HIPK2|HP1BP3|HYOU1|IRAK1|KCND2|KCNK3|LMNA|MDM2|MDM4|MT3|MTOR|NAMPT|NDRG1|NFE2L2|NOTCH1|NPEPPS|OPA1|P4HB|PDK3|PGK1|PHB2|PICK1|PINK1|PPARD|PPARGC1A|PRKAA1|PRKCE|PSMA1|PSMA2|P…
74	GO:0061387	regulation of extent of cell growth	0.00E+00	0.00E+00	82	ABL1|ADNP|ANAPC2|APOE|BDNF|BMPR2|CDK5|CDK5R1|CDKL5|CTTN|CYFIP1|DBN1|DBNL|DNM2|DPYSL2|DSCAM|EFNA5|EPHA7|FGF13|FN1|FSTL4|GDI1|GOLGA4|GSK3B|IFRD1|ILK|ISLR2|KIAA0174|KIAA1598|L1CAM|LIMK1|LRP1|MACF1|MAG|MAP1B|MAP2|MAPT|MEGF8|MT3|NDEL1|NRCAM|NRP1|NTRK3|OLFM1|PAFAH1B1|PAK1|PLXNA3|PLXNA4|PTPRS|RAB11A|RAB21|RND2|RNF6|RTN4|RTN4R|RUFY3|SEMA3B|SEMA3C|SEMA3E|SEMA4A|SEMA4B|SEMA4C|SEMA4D|SEMA4F|SEMA4G|SEMA5A|SE…
75	GO:0016049	cell growth	0.00E+00	9.00E-10	65	ABL1|AGT|AKAP13|ALCAM|APP|ARIH2|AUTS2|BDNF|C9orf72|CDK5|COBL|CPNE1|CTNNB1|CYFIP1|CYFIP2|DCLK1|DDR1|DVL1|EFNA5|EIF2AK4|EMX1|EPB41L5|FLRT3|HDAC6|HSP90AA1|HSP90AB1|IQGAP1|ITGB1|LAMB2|LHX2|MAP1B|MAP2K4|MLL2|NDEL1|NDN|NIN|NLGN3|NRP1|PDLIM5|PLXNA1|PLXNA3|PPP3CB|PRKCZ|PRMT2|RAPH1|SEMA5A|SEMA5B|SEMA7A|SH3GL2|SLC9A6|SLIT1|SLIT2|SLIT3|SORBS2|SOX9|SPG11|STK11|TGFBR2|TIAM1|TMEM108|ULK1|ULK2|USP9X|WASF1|ZEB2
76	GO:0061418	regulation of transcription from RNA polymerase II promoter in response to hypoxia	0.00E+00	0.00E+00	62	ARNT|CITED2|CREBBP|CUL2|EGLN1|EGLN2|EGLN3|EGR1|EP300|EPAS1|HIF1A|HIF1AN|HIGD1A|NFE2L2|NOTCH1|PSMA1|PSMA2|PSMA3|PSMA4|PSMA5|PSMA6|PSMA7|PSMB1|PSMB10|PSMB2|PSMB3|PSMB4|PSMB5|PSMB6|PSMB7|PSMC1|PSMC2|PSMC3|PSMC4|PSMC5|PSMC6|PSMD1|PSMD10|PSMD11|PSMD12|PSMD13|PSMD14|PSMD2|PSMD3|PSMD4|PSMD6|PSMD7|PSMD8|PSME1|PSME3|PSME4|PSMF1|RBPJ|RBX1|RPS27A|SIRT2|TCEB1|TCEB2|UBA52|UBB|UBC|VHL
77	GO:0015931	nucleobase-containing compound transport	0.00E+00	0.00E+00	151	ABCE1|AGFG1|AHCTF1|ALKBH5|ARC|ATXN2|BICD2|C14orf166|C17orf85|C1orf77|CASC3|CDC40|CETN2|CKAP5|CPSF1|CPSF2|CPSF4|DDX19A|DDX25|DHX38|DHX9|EIF4E|EIF5A|EIF5A2|EIF6|ENY2|FIP1L1|FLOT1|FMR1|FYTTD1|G3BP2|GJA1|GJB1|HNRNPA1|HNRNPA2B1|HNRNPA3|HNRNPU|HSF1|IWS1|KHSRP|KIAA1632|KIF5C|LRPPRC|MCM3AP|MRPL18|MVP|NCBP1|NCBP2|NOL6|NPIP|NPM1|NUP133|NUP153|NUP188|NUP205|NUP210|NUP214|NUP50|NUP62|NUP85|NUP93|NUP98|NUPL1|…
78	GO:0051494	negative regulation of cytoskeleton organization	0.00E+00	3.00E-10	94	ADD1|ADD2|ADD3|APC|APC2|ARAP1|ARFGEF1|ARHGEF2|C15orf38-AP3S2|C16orf45|CAMSAP1|CAMSAP1L1|CAPZA1|CAPZA2|CAPZB|CDK5RAP2|CHMP2A|CIB1|CLASP1|CLASP2|CLIP3|CORO1A|CORO1B|CORO2B|CTNNA2|DLC1|DYRK1A|EML2|EPB49|EPS8|FGF13|FHOD3|FKBP4|GMFB|GSN|HDAC6|HDGFRP3|HIP1R|INPP5J|INPP5K|KANK1|KAT2A|KAT2B|KATNB1|KIAA1543|LIMA1|MAP1B|MAP2|MAP6D1|MAPRE1|MET|MID1|MID1IP1|MKKS|MYADM|NAV3|NPM1|PARK2|PFN1|PFN2|PICK1|PPFIA1|P…
79	GO:0051240	positive regulation of multicellular organismal process	0.00E+00	6.00E-10	788	AAMP|ABAT|ABCA1|ABCA7|ABL1|ABL2|ACACB|ACCN1|ACHE|ACIN1|ACSL1|ACTR2|ACVR1B|ACVR2A|ACVR2B|ADAM9|ADCYAP1|ADIPOR1|ADIPOR2|ADNP|ADORA2A|ADRA2C|AFAP1L2|AGGF1|AGPAT1|AGRN|AGT|AKAP12|AKAP6|AKIRIN2|AKT1|AKT3|AMIGO1|AMOT|AMOTL1|ANAPC2|ANKRD17|ANKRD27|ANKRD54|AP2A1|AP3B1|AP3D1|APBB1|APC|APLNR|APOE|APP|APPL1|APPL2|AQP1|ARF1|ARF6|ARFGEF2|ARHGDIA|ARHGEF2|ARNT|ARNTL|ARRB2|ASPA|ATF2|ATF4|ATG5|ATP1A1|ATP2A2|ATP2B…
80	GO:0071453	cellular response to oxygen levels	0.00E+00	0.00E+00	134	ACAA2|AK4|AKT1|AQP1|ARNT|ATF4|ATG7|ATP6AP1|ATP6V0D1|ATP6V1A|ATP6V1G1|B3GAT1|BAD|BMP7|BNIP3|BNIP3L|C13orf15|CACNB3|CBL|CCDC115|CFLAR|CITED2|CPEB1|CPEB2|CPEB4|CREBBP|CUL2|DNM1L|EEF2K|EGLN1|EGLN2|EGLN3|EGR1|EP300|EPAS1|ERO1L|FAM162A|FMN2|FOXO1|FOXO3|GLTSCR2|GNB1|HIF1A|HIF1AN|HIGD1A|HIPK2|HP1BP3|HYOU1|IRAK1|KCND2|KCNK3|LMNA|LPAR1|MDM2|MDM4|MT3|MTOR|NAMPT|NDRG1|NFE2L2|NOTCH1|NPEPPS|OPA1|P4HB|PDK3|PGK1…
81	GO:0030516	regulation of axon extension	0.00E+00	0.00E+00	72	ABL1|ADNP|ANAPC2|APOE|BMPR2|CDK5|CDK5R1|CDKL5|CTTN|CYFIP1|DBN1|DBNL|DNM2|DPYSL2|DSCAM|FN1|GDI1|GOLGA4|GSK3B|IFRD1|ILK|ISLR2|KIAA1598|L1CAM|LIMK1|LRP1|MACF1|MAG|MAP1B|MAP2|MAPT|MEGF8|MT3|NDEL1|NRCAM|NRP1|NTRK3|OLFM1|PAFAH1B1|PAK1|PLXNA3|PLXNA4|PTPRS|RAB11A|RAB21|RNF6|RTN4|RTN4R|RUFY3|SEMA3B|SEMA3C|SEMA3E|SEMA4A|SEMA4B|SEMA4C|SEMA4D|SEMA4F|SEMA4G|SEMA5A|SEMA5B|SEMA6A|SEMA6B|SEMA6C|SEMA6D|SEMA7A|SIN…
82	GO:0051168	nuclear export	0.00E+00	0.00E+00	108	ABCE1|AGFG1|AHCYL1|AKAP13|ALKBH5|ATXN1|C12orf52|C1orf77|CALR|CASC3|CDC40|CHP|CPSF1|CPSF2|CPSF4|CSE1L|DDX19A|DDX25|DHX38|DUSP16|EIF4E|EIF4ENIF1|EIF5A|EIF6|ENY2|FIP1L1|FYTTD1|HNRNPA1|HNRNPA2B1|HSPA9|LSG1|LZTS2|MCM3AP|NCBP1|NCBP2|NOL6|NPM1|NUP133|NUP153|NUP188|NUP205|NUP210|NUP214|NUP50|NUP62|NUP85|NUP93|NUP98|NUPL1|NUTF2|NXF1|PABPN1|PHAX|PKD1|POLDIP3|POM121|POM121C|RAN|RANBP2|RANBP3|RANBP3L|RBM15B|…
83	GO:0009890	negative regulation of biosynthetic process	0.00E+00	1.00E-10	717	AATF|ABCA7|ACADVL|ACD|ACOT8|ACVR2B|AEBP1|AES|AKIRIN2|AP2A1|APBB1|APEX1|APOC1|APOE|ARID1A|ARID4A|ARID5B|ARNTL|ASB1|ATF2|ATF4|ATG7|ATN1|ATP1A1|ATP2B4|ATR|ATRX|ATXN1|ATXN1L|BAG3|BAHD1|BAP1|BASP1|BAZ2A|BCL11A|BCL6|BCL7A|BCLAF1|BEND5|BEND6|BHLHE40|BHLHE41|BMI1|BMP7|BMPR2|BPTF|BRD7|BRMS1L|BTAF1|BTG2|BTRC|C11orf95|C12orf52|C14orf4|C17orf68|C19orf2|C1QBP|C20orf117|C7orf70|CALR|CAPN3|CAPRIN1|CAPRIN2|CBFA2…
84	GO:0051098	regulation of binding	0.00E+00	3.00E-10	207	ABL1|ACD|ACE|ACTB|ADAM15|ADD1|ADD2|ADNP|AES|AIDA|AKT1|AKTIP|AMFR|APOE|APP|ARF6|ARHGEF7|ARRB1|ARRB2|B2M|BDNF|BTAF1|BTBD1|C1orf201|C6orf106|C9orf72|CALM3|CAMK1|CAPRIN2|CARM1|CCPG1|CDK5|CDK9|CDON|CEBPG|CPNE1|CRBN|CRK|CRMP1|CRTAC1|CSNK1A1|CSNK1E|CSNK2B|CTBP2|CTNNB1|CTNNBIP1|CTSZ|CYLD|DAB2IP|DACT1|DDRGK1|DERL1|DHX9|DNAJB2|DOT1L|DPH3|DTNBP1|DVL1|DZIP1|EDF1|EIF2S1|EIF3C|EIF3D|EIF3E|EIF4G1|ENHO|EP300|EPB…
85	GO:0072384	organelle transport along microtubule	0.00E+00	0.00E+00	63	ACTR10|ACTR1A|ACTR1B|AP3B1|AP3B2|AP3D1|AP3M1|AP3M2|AP3S1|AP3S2|ARHGAP21|BICD2|BLOC1S1|BLOC1S2|CCDC64|CDC42|COPG|DTNBP1|DYNC1H1|DYNC1I1|HIF1A|HTT|KIF13A|KIF1A|KIF1B|KIF1C|KIF3A|KIF3B|KIF3C|KIF5A|KIF5B|KIFAP3|LRPPRC|MAP1B|MAP1S|MAPT|MREG|NDE1|NDEL1|NEFL|OPA1|PAFAH1B1|PEX14|PLDN|PRKCZ|RAB1A|RAB6A|RASGRP1|RHOT1|RHOT2|SPAST|SUN1|SUN2|SYBU|SYNE2|TMEM201|TRAK1|TRAK2|TRIM46|UBB|UCHL1|VAMP7|WASF1
86	GO:0090087	regulation of peptide transport	0.00E+00	0.00E+00	374	AACS|ABAT|ABCC8|ABCG1|ABL1|ABLIM3|ACHE|ACSL3|ACVR1C|ADAM9|ADCY5|ADCYAP1|ADORA1|ADORA2A|ADRA2C|AKAP12|AKAP8L|AKT2|ANK3|ANP32B|ANXA5|APBB1|APOD|APOE|ARC|ARF1|ARF6|ARHGAP44|ARIH2|ARL2|ARL2BP|ARNTL|ARRB1|ATG13|ATG5|ATP13A2|ATPIF1|B3GAT3|BAD|BAG3|BAIAP3|BAP1|BCAP31|BCAS3|BNIP3L|BRP44|BRSK2|C13orf15|C1QTNF4|C2CD2L|CA2|CABP1|CACNA1A|CACNA1C|CACNA1D|CACNA1E|CACNA2D2|CACNB3|CADM1|CAMK1|CARTPT|CCDC109A|CD2…
87	GO:0001505	regulation of neurotransmitter levels	0.00E+00	0.00E+00	207	ABAT|ACCN2|ACHE|ADCY1|ADORA2A|AGT|AKT1|ALDH5A1|ALDH7A1|ALDH9A1|APBA1|APBA2|ARL6IP1|ARL6IP5|ASS1|ATP1A2|ATP2A2|ATP2B4|BACE1|BAIAP3|BRSK1|BTBD9|BZRAP1|CACNA1B|CACNA1D|CACNB2|CADPS|CADPS2|CALM3|CAMK2A|CASK|CD34|CD47|CDK5|CHKA|CHRNA4|CHRNB2|CLN8|CLU|CNR1|COMT|CPLX1|CPLX2|CPLX3|CPS1|CSPG5|CTBP2|CX3CR1|DAGLA|DAGLB|DDAH1|DNAJC5|DNM1L|DNM2|DOC2A|DRD1|DRD2|DTNBP1|DVL1|ENPP6|ERC2|FBXL20|FLOT1|FMR1|GABRA2|G…
88	GO:0034765	regulation of ion transmembrane transport	0.00E+00	0.00E+00	264	ABCB1|ABL1|ACCN1|ACTN2|ACTN4|AGT|AHCYL1|AHNAK|AKAP6|AKAP9|AKT1|AKT2|AMIGO1|ANK2|ANK3|APLNR|APP|ARC|ARF1|ARL6IP1|ARL6IP5|ATG5|ATP1A2|ATP1B1|ATP1B2|ATP1B3|ATP2B4|BIN1|CAB39|CACNA1A|CACNA1B|CACNA1C|CACNA1D|CACNA1E|CACNA1G|CACNA1H|CACNA1I|CACNA2D1|CACNA2D2|CACNA2D3|CACNB1|CACNB2|CACNB3|CACNB4|CACNG2|CACNG3|CACNG4|CACNG7|CACNG8|CALM1|CALM2|CALM3|CAMK2D|CAPN1|CAPN3|CASQ1|CD63|CHCHD10|CHD7|CHP|CLIC4|CNI…
89	GO:0021537	telencephalon development	0.00E+00	0.00E+00	156	AGTPBP1|ALDH1A3|AQP1|ATAT1|ATIC|ATP2B4|BAD|BBS2|BCAN|BCL11B|BNIP3|BTBD3|BTG2|C12orf57|C16orf45|CCDC85C|CDH2|CDK5|CDK5R1|CDK5R2|CDK6|CDON|CEP120|CHD7|CNTN2|CNTNAP2|CRK|CRKL|CRTAC1|CSF1R|CTNNB1|DAB2IP|DCLK2|DIXDC1|DLX1|DRD1|DRD2|EIF2B5|EMX1|EPHA5|ERBB4|EZH1|FBXO45|FEZ1|FEZF2|FGF13|FLNA|FOXP2|GPR56|GRIN1|GSK3B|H2AFX|HIF1A|HPRT1|HTR5A|ID2|ID4|KAT2A|KCNA1|KDM1A|KDM2B|KDM6B|KIAA0467|KIF5B|KIRREL3|LAMB1…
90	GO:0045540	regulation of cholesterol biosynthetic process	0.00E+00	4.00E-10	38	ABCG1|ACACA|ACACB|APOE|CYP51A1|DHCR7|ERLIN2|FASN|FDFT1|FDPS|FGF1|GPAM|HMGCR|HMGCS1|IDI1|KPNB1|LSS|MBTPS1|MBTPS2|MVD|MVK|NFYA|NFYB|NFYC|PMVK|POR|PRKAA1|RAN|SC5DL|SCAP|SCD|SEC14L2|SOD1|SP1|SQLE|SREBF1|SREBF2|TM7SF2
91	GO:0051347	positive regulation of transferase activity	0.00E+00	3.00E-10	332	ABI1|ABL1|ACD|ACE|ACSL1|ACVR2B|ADAM9|ADCY1|ADCY2|ADCY3|ADCY5|ADCY6|ADCY9|ADCYAP1|ADNP|ADORA1|ADRA2C|AFAP1L2|AGAP2|AGT|AKAP13|AKT1|ALS2|AMBRA1|ARRB1|ARRDC3|ATG13|ATG14|ATP2B4|AVPI1|BAD|BDNF|BMI1|C10orf46|C13orf15|CAB39|CALM1|CALM2|CALM3|CAMK1|CAMKK1|CARTPT|CCDC88A|CCND1|CCND2|CCND3|CCNT2|CCNY|CCT2|CCT4|CD200|CD24|CD74|CD81|CDC14B|CDC25B|CDK5|CDK5R1|CDK5R2|CDKN1B|CHTF8|CIB1|CLU|COPS8|CRK|CRKL|CSF1R…
92	GO:0006469	negative regulation of protein kinase activity	0.00E+00	5.00E-10	135	ABL1|ADAR|ADARB1|ADORA2A|AIDA|AKT1|AKT1S1|APC|APOE|BMP7|C14orf129|C14orf166|C1orf183|CAMK2N1|CAMK2N2|CBL|CBLB|CCDC21|CDK5RAP3|CDKN1B|CDKN1C|CDKN2D|CHORDC1|CHP|CIB1|CORO1C|DAB2IP|DBNDD2|DEPTOR|DNAJA1|DNAJC3|DTNBP1|DUSP1|DUSP16|DUSP26|DUSP3|DUSP5|DUSP6|DUSP7|DUSP8|DVL1|ERRFI1|FBXO7|GBA|GGNBP2|GMFB|GNAQ|GNB2L1|GPS1|GPS2|GSTP1|H2AFY|HEG1|HEXIM1|HIPK3|HMGCR|HSPB1|IBTK|IGF1R|ILK|INPP5K|IPO5|IPO7|ITGB1B…
93	GO:0007272	ensheathment of neurons	0.00E+00	0.00E+00	80	ACER3|ACSBG1|ADAM22|AFG3L2|AKT1|AKT2|AMIGO1|ANK2|ARHGEF10|ASPA|ATRN|B4GALT5|B4GALT6|BCAS1|C11orf9|CD9|CLU|CNTN2|CNTNAP1|DAG1|DICER1|EIF2B5|EPB41L3|ERCC2|FA2H|FAM126A|FIG4|GAL3ST1|GALC|GNPAT|GPC1|ID4|ILK|JAM3|KCNJ10|KLK6|LGI4|LPAR1|MAG|MAL|MAL2|MBP|MPP5|MTMR2|MYO5A|NAB1|NAB2|NCSTN|NDRG1|NF1|NFASC|NKX6-2|NTRK2|NTRK3|ODZ4|OLIG2|PIKFYVE|PLLP|PLP1|PMP22|POU3F2|PPARD|PSAP|PTEN|QKI|SBF2|SCN2A|SCN8A|SERI…
94	GO:0099643	signal release from synapse	0.00E+00	0.00E+00	78	APBA1|BRSK1|BZRAP1|CACNA1B|CADPS|CADPS2|CASK|CDK5|CPLX1|CPLX2|CPLX3|CTBP2|DNAJC5|DOC2A|DVL1|ERC2|GAD1|GAD2|GRM4|HRH3|HSPA8|LIN7C|NAPA|NF1|OTOF|P2RX7|PCLO|PDZD11|PIP5K1C|PLDN|PPFIA1|PPFIA2|PPFIA3|PPFIA4|PPT1|PRRT2|PSEN1|PTPRN2|RAB3A|RIMS1|RIMS2|RIMS3|RIMS4|RPH3A|SCRIB|SEPT5|SLC32A1|SLC6A9|SNAP25|SNAP29|SNAP47|SNCA|SNPH|STX1A|STX1B|STX3|STX4|STXBP1|SV2A|SYN1|SYN2|SYNJ1|SYT1|SYT11|SYT12|SYT17|SYT2|S…
95	GO:0008306	associative learning	0.00E+00	6.00E-10	59	ACCN2|ACTR2|ADCY3|AGT|APP|ATP1A2|B4GALT2|BRSK1|BTG2|CCK|CDK5|CHRNB2|CLN8|CREB1|CRHR1|DDHD2|DEAF1|DRD1|DRD2|FAM19A2|FOS|GABRA5|GRIN1|GRIN2A|HIF1A|HMGCR|ITGB1|KIT|KRAS|LGMN|MAP1A|MECP2|MEIS2|MTOR|NDRG4|NETO1|NEUROD2|NF1|NLGN3|NPTN|NPTX2|NRGN|OPRL1|PDE1B|PPP1R1B|PPT1|RELN|RGS14|RIC8A|SHANK1|SLC7A11|SNAP25|SRF|SYNGAP1|SYNPO|TAC1|TANC1|TBR1|TNR
96	GO:0098876	vesicle-mediated transport to the plasma membrane	0.00E+00	0.00E+00	72	ANK3|ANKRD27|ANKRD50|ARF1|ARF3|ARF4|ARF5|ARFGEF2|ARFRP1|ARHGAP44|ARL3|BBS1|BBS2|C16orf62|C16orf70|CCDC93|CLSTN1|CPLX1|DNM2|EXOC1|EXOC2|EXOC4|EXOC5|EXOC6|EXOC6B|FAM21C|GCC2|GGA1|GGA2|GGA3|GOLGA4|GOLGA7|GOLPH3|GOPC|GRIP2|GRIPAP1|KIF13A|LLGL1|LRRC7|MACF1|MAPK10|MICALL1|NSF|OPTN|OSBPL5|PREPL|RAB10|RAB11A|RAB11B|RAB26|RAB31|RABEP1|SCRIB|SEC16A|SNAP25|SNAP47|SNX17|SNX27|SPTBN1|STEAP2|STX1B|STX3|STXBP6|…
97	GO:0050821	protein stabilization	0.00E+00	0.00E+00	120	AAK1|ANK2|ATP1B1|ATP1B2|ATP1B3|BAG3|BAG5|BAG6|C10orf90|CALR|CAMLG|CCNH|CCT2|CCT3|CCT4|CCT5|CCT6A|CCT7|CCT8|CDC37|CHP|CLU|COG3|CREB1|CREBL2|CRTAP|CRYAB|DVL1|DVL3|EP300|EPHA4|FBXW7|FLNA|FLOT1|FLOT2|GAPDH|GLTSCR2|GNAQ|GOLGA7|GPIHBP1|GRN|GTPBP4|HCFC1|HIP1|HIP1R|HPS4|HSP90AA1|HSP90AB1|HSPA1A|HSPA1B|HSPD1|IFT46|LAMP1|LAMP2|MARCH7|MDM4|MORC3|MT3|MTMR9|MUL1|NAA16|NAPG|NCLN|NLK|OTUD3|PARK2|PARK7|PER3|PEX1…
98	GO:0008088	axo-dendritic transport	0.00E+00	0.00E+00	57	ACTR10|AP3B1|AP3B2|AP3D1|AP3M1|AP3M2|AP3S1|AP3S2|APBA1|APP|ARL8A|ARL8B|BLOC1S1|BLOC1S2|DCTN1|DLG2|DST|DTNBP1|DYNC1H1|FLOT2|FMR1|HIF1A|HNRNPU|HSPA8|HSPB1|KIF17|KIF1A|KIF1B|KIF1C|KIF3A|KIF3B|KIF5A|KIF5B|KIF5C|MAP1A|MAPK8IP3|MAPT|NDEL1|NEFL|OPA1|PAFAH1B1|PLDN|PURA|RAB21|SFPQ|SOD1|SPAST|SPG11|SPG7|SYBU|TERF2|TMEM108|TRAK1|TRAK2|TRIM46|UCHL1|WASF1
99	GO:1905475	regulation of protein localization to membrane	0.00E+00	0.00E+00	122	ACSL3|ACTB|ADAM10|AKAP5|AKT1|AKT2|ANK3|AP2B1|AP2M1|APPL1|ARF6|ARHGAP44|BAD|BCL2L1|BID|CACNB3|CACNG2|CD81|CDH2|CDK5|CDK5R1|CHP|CIB1|CLIP3|CLTC|CNST|CRKL|CSK|DAG1|DLG1|DPP10|EPB49|EZR|FAM115A|FIS1|FYN|GDI1|GNB2L1|GOPC|GPC1|GPC5|GRASP|GRIPAP1|GSN|HPCA|HRAS|INPP5K|IQSEC2|ITGA3|ITGB1|ITGB1BP1|ITGB2|KCNB1|KCNJ11|KIAA0528|KIAA0802|KIAA1199|KIF5B|LDLRAP1|LRP1|LRP4|LYPD1|LZTFL1|MAPK8|MESDC2|MFF|MRAP2|NECA…
100	GO:0007613	memory	0.00E+00	4.00E-10	81	ABCA7|ACCN2|ADCY1|ADNP|APOE|ARC|ATAD1|ATXN1|ATXN1L|B4GALT2|BDNF|BTBD9|CALB1|CAMK4|CCK|CHRNB2|CIC|CNR1|COMT|CPEB3|CREB1|CRHR1|CRTC1|CUX2|CX3CR1|DBC1|DRD1|DRD2|EIF2AK4|EIF4EBP2|FAM19A2|FGF13|GRIA1|GRIN1|GRIN2A|HTR2A|INSR|ITGA3|JPH3|KALRN|KAT2A|LDLR|LGMN|MAP1A|MAPT|MECP2|MTOR|NETO1|NQO2|PAK6|PAK7|PJA2|PLA2G6|PLCB1|PLK2|PPP1R1B|PPP3CB|PRKCZ|PSEN1|PTEN|PTN|RASGRF1|RELN|RGS14|S100B|SCN2A|SERPINF1|SGK1|…
101	GO:0030334	regulation of cell migration	0.00E+00	0.00E+00	423	AAMP|ABHD2|ABHD6|ABL1|ABR|ACE|ACTN4|ACVR1B|ACVR1C|ADAM10|ADAM15|ADAM9|ADAMTS1|ADARB1|ADIPOR1|ADORA1|AGT|AKAP12|AKIRIN1|AKT1|AKT2|AKT3|AMOT|AMOTL1|AMOTL2|APC|APEX1|APOD|APOE|APP|APPL1|APPL2|ARF6|ARHGEF2|ARHGEF7|ARID2|ATM|ATP5A1|ATP5B|ATP8A1|BAI1|BCAR1|BCAS3|BCR|BEX4|BMP7|BMPR2|C10orf54|C13orf15|C16orf45|C17orf37|C17orf81|C18orf1|C19orf63|C1QBP|C5orf30|CALR|CAMK1D|CAMK2A|CAMK2B|CAPN7|CCAR1|CD151|CD…
102	GO:0098930	axonal transport	0.00E+00	0.00E+00	47	ACTR10|AP3B1|AP3B2|AP3D1|AP3M1|AP3M2|AP3S1|AP3S2|ARL8A|ARL8B|BLOC1S1|BLOC1S2|DCTN1|DLG2|DST|DTNBP1|DYNC1H1|FMR1|HIF1A|HSPB1|KIF1A|KIF1B|KIF1C|KIF3A|KIF3B|KIF5A|KIF5B|KIF5C|MAP1A|MAPK8IP3|MAPT|NDEL1|NEFL|OPA1|PAFAH1B1|PLDN|RAB21|SOD1|SPAST|SPG7|SYBU|TERF2|TMEM108|TRAK1|TRAK2|TRIM46|UCHL1
103	GO:0043523	regulation of neuron apoptotic process	0.00E+00	1.00E-10	128	AARS|ADNP|ADORA2A|AGAP2|AKT1S1|AMBRA1|APOE|ARRB1|ARRB2|ATF2|ATF4|ATM|AXL|BACE1|BCL2L1|BDNF|BHLHB9|BOK|BTG2|CDC34|CDK5|CDK5R1|CHL1|CNTFR|CORO1A|CPEB4|CTNNB1|CTSZ|CX3CL1|CX3CR1|DLX1|DNAJC5|EGLN2|EGLN3|EN2|EPHA7|ERBB3|FAIM2|FAM134B|FBXW7|FIS1|FOXO3|FYN|G6PD|GABRA5|GABRB2|GABRB3|GCLC|GRID2|GRIK2|GRIK5|GRIN1|GRM4|GRN|HDAC4|HIF1A|HIPK2|HRAS|HSP90AB1|HYOU1|ILK|ITSN1|JUN|KCNB1|KDM2B|KRAS|LANCL1|LGMN|LIG4…
104	GO:0031396	regulation of protein ubiquitination	0.00E+00	9.00E-10	122	ABL1|AKT1|ARRB1|ARRB2|ARRDC3|ATG5|BAG5|BAI1|BIRC2|BMI1|CAMLG|CDC14B|CDK5|CDK5RAP3|CDK9|CHP|CRY1|CTR9|CUL3|DAXX|DCUN1D1|DCUN1D2|DCUN1D4|DCUN1D5|DERL1|DNAJA1|DNAJB2|DNM1L|DYSF|FAM107A|FBXO2|FBXW7|FEM1A|FEM1B|FKBP1A|FYN|FZR1|GCLC|GOLGA2|GORASP1|GPS2|GSK3A|GTPBP4|HDAC3|HERPUD1|HSP90AA1|HSP90AB1|HSPA1A|HSPA1B|HSPA5|HSPBP1|HUWE1|IVNS1ABP|KDM1A|KIAA0776|KIAA1024|LIMK1|LRRK2|MAPK9|MARCH7|MTA1|MTOR|MYCBP2…
105	GO:0043543	protein acylation	0.00E+00	9.00E-10	116	ACTL6B|APBB1|ARRB1|ATAT1|ATF2|BAG6|BLOC1S1|BRD1|BRD8|BRPF3|CHD5|CLIP3|CLOCK|CREBBP|CRTC2|CSRP2BP|DBI|DLD|DLST|DMAP1|DPF1|DPF2|DR1|ELP3|EP300|EP400|EPC2|FAM108A1|FAM108B1|FOXO1|GLUL|GOLGA7|GOLGA7B|HCFC1|ING4|ING5|KAT2A|KAT2B|KAT5|KIAA1267|KIAA1310|LDB1|MAP3K7|MAP6D1|MAPT|MBD3|MCM3AP|MCRS1|MDH2|MEAF6|MECP2|MLL|MORF4L1|MORF4L2|MSL1|MSL3|MUM1|MYST1|MYST2|MYST3|MYST4|NAA10|NAA16|NAA20|NAA25|NAA30|NAA4…
106	GO:0050772	positive regulation of axonogenesis	0.00E+00	0.00E+00	66	ADNP|AMIGO1|ANAPC2|ARHGDIA|BDNF|BMPR2|CDKL5|CYFIP1|DBN1|DBNL|DSCAM|EFNA5|FN1|GDI1|GOLGA4|ILK|ISLR2|KIAA0174|KIAA1598|L1CAM|LIMK1|LRP1|MACF1|MAP1B|MAP2K1|MAP6|MAPT|MEGF8|METRN|NDEL1|NEFL|NIN|NRP1|NTRK2|NTRK3|PAFAH1B1|PAK1|PLXNA1|PLXNA2|PLXNA3|PLXNA4|PLXNB1|PLXNB2|PLXNB3|PLXNC1|PLXND1|RAB11A|RHOA|RND2|ROBO1|ROBO2|RUFY3|SEMA4D|SEMA5A|SEMA7A|SLIT2|SLITRK1|SRF|STK11|STK25|TIAM1|TRAK1|TUBB2B|TWF2|ZEB2|…
107	GO:0007411	axon guidance	0.00E+00	3.00E-10	152	AGRN|ALCAM|APBB2|APP|B3GNT2|BCL11B|BDNF|BMP7|BSG|CDK5|CDK5R1|CELSR3|CHL1|CHN1|CNTN2|CNTN4|CNTN6|CRMP1|CSF1R|CYFIP1|CYFIP2|DAG1|DOK4|DOK6|DPYSL2|DPYSL5|DSCAM|DSCAML1|DVL1|EFNA3|EFNA5|EFNB2|EFNB3|ENAH|EPHA10|EPHA4|EPHA5|EPHA7|EPHB1|EPHB6|ETV1|EVL|EZR|FAM129B|FEZ1|FEZ2|FLRT2|FLRT3|FRS2|FYN|FZD3|GAB1|GAB2|GAP43|GFRA1|GFRA2|GPC1|GRB10|GRB2|GRLF1|IRS2|KAL1|KIF3A|KIF5A|KIF5C|L1CAM|LAMB2|LGI1|LHX1|LHX2|L…
108	GO:0099072	regulation of postsynaptic membrane neurotransmitter receptor levels	0.00E+00	0.00E+00	42	ADAM22|AP2B1|ARHGAP44|CACNG2|CACNG3|CACNG4|CACNG7|CACNG8|CALY|CLSTN1|CPLX1|CPT1C|CTNND1|DLG1|DLG2|DLG3|DLG4|DNM1|DNM2|DNM3|EFNB2|EPS15|EPS8|ERBB2IP|FLOT2|GPHN|GRIP2|GRIPAP1|LGI1|LRRC7|MAPK10|PORCN|PRKCI|RAB11A|SCRIB|SHISA6|SNAP25|SNAP47|STX1B|STX3|VPS35|YWHAE
109	GO:0099111	microtubule-based transport	0.00E+00	3.00E-10	115	ACTR10|ACTR1A|ACTR1B|AP3B1|AP3B2|AP3D1|AP3M1|AP3M2|AP3S1|AP3S2|APBA1|APP|AQP4|ARHGAP21|ARL3|ARL8A|ARL8B|BAG3|BICD2|BLOC1S1|BLOC1S2|CCDC64|CDC42|COPG|DCTN1|DLG2|DNAH1|DST|DTNBP1|DYNC1H1|DYNC1I1|DYNLL1|DYNLL2|DYNLRB1|FLOT2|FMR1|GAS8|HIF1A|HNRNPU|HSPA8|HSPB1|HTT|ICK|IFT122|IFT140|IFT172|IFT46|IFT57|IFT80|KIAA0556|KIAA1543|KIF13A|KIF17|KIF1A|KIF1B|KIF1C|KIF3A|KIF3B|KIF3C|KIF5A|KIF5B|KIF5C|KIFAP3|LRPP…
110	GO:0043618	regulation of transcription from RNA polymerase II promoter in response to stress	0.00E+00	4.00E-10	82	ARNT|ATF4|ATF6B|BAG3|CHD6|CITED2|CREBBP|CUL2|DNAJB1|E2F4|EGLN1|EGLN2|EGLN3|EGR1|EP300|EPAS1|GCN1L1|HIF1A|HIF1AN|HIGD1A|HSF1|HSF4|HSPA1A|HSPA5|INO80|JUN|MBTPS2|MT3|NCK2|NFE2L2|NOTCH1|PSMA1|PSMA2|PSMA3|PSMA4|PSMA5|PSMA6|PSMA7|PSMB1|PSMB10|PSMB2|PSMB3|PSMB4|PSMB5|PSMB6|PSMB7|PSMC1|PSMC2|PSMC3|PSMC4|PSMC5|PSMC6|PSMD1|PSMD10|PSMD11|PSMD12|PSMD13|PSMD14|PSMD2|PSMD3|PSMD4|PSMD6|PSMD7|PSMD8|PSME1|PSME3|P…
111	GO:0043620	regulation of DNA-templated transcription in response to stress	0.00E+00	2.00E-10	86	ARNT|ATF4|ATF6B|BAG3|BCLAF1|CHD6|CITED2|CREBBP|CUL2|DNAJB1|E2F4|EGLN1|EGLN2|EGLN3|EGR1|EP300|EPAS1|GCN1L1|HIF1A|HIF1AN|HIGD1A|HSF1|HSF4|HSPA1A|HSPA5|INO80|JUN|MBTPS2|MT3|NCK2|NFE2L2|NOTCH1|PSMA1|PSMA2|PSMA3|PSMA4|PSMA5|PSMA6|PSMA7|PSMB1|PSMB10|PSMB2|PSMB3|PSMB4|PSMB5|PSMB6|PSMB7|PSMC1|PSMC2|PSMC3|PSMC4|PSMC5|PSMC6|PSMD1|PSMD10|PSMD11|PSMD12|PSMD13|PSMD14|PSMD2|PSMD3|PSMD4|PSMD6|PSMD7|PSMD8|PSME1|…
112	GO:0006396	RNA processing	0.00E+00	0.00E+00	439	AARS|AARS2|ACIN1|ADAR|ADARB1|ADARB2|AFF2|AHCYL1|AKAP17A|AKAP8L|ALKBH5|APP|ARL6IP4|ATXN1|AURKAIP1|BCAS2|BMS1|BOP1|BTRC|BUD31|C14orf166|C16orf42|C16orf57|C17orf81|C17orf85|C19orf29|C1QBP|C1orf77|C22orf28|C8orf79|CASC3|CCAR1|CCNH|CCNL1|CD2BP2|CDC40|CDC5L|CDK12|CDK13|CELF1|CELF2|CELF3|CELF4|CELF5|CELF6|CHD7|CHERP|CIRH1A|CLASRP|CLNS1A|CNOT6L|CPEB1|CPSF1|CPSF2|CPSF3L|CPSF4|CPSF6|CPSF7|CSDC2|CSTF2T|CWC1…
113	GO:0099173	postsynapse organization	0.00E+00	0.00E+00	69	ACTB|ACTG1|ACTN1|ADAM10|APOE|ARC|ARF1|ARF6|ARHGAP39|CDC42|CDH2|CNKSR2|CTNND2|CTTN|DBN1|DBNL|DLG1|DLG2|DLG3|DLG4|DNAJA3|DNM3|DOCK10|DVL1|EPHB1|ETV5|FNTA|FRMPD4|FYN|GLRB|GPHN|HDAC6|IGF1R|INA|INSR|ITGA3|ITPKA|LGMN|LHFPL4|LRP4|LRRC4|MAGI2|MTMR2|MYH10|NDRG1|NEFH|NEFL|NLGN2|NLGN3|NLGN4X|NOS1AP|NRP1|NTNG2|OPHN1|PAK3|PICK1|PPP1R9A|PTEN|RELN|RER1|SHANK1|SHANK2|SHANK3|SPTBN2|SYNGAP1|TANC1|TMEM108|WASF2|WASL
114	GO:0007269	neurotransmitter secretion	0.00E+00	0.00E+00	78	APBA1|BRSK1|BZRAP1|CACNA1B|CADPS|CADPS2|CASK|CDK5|CPLX1|CPLX2|CPLX3|CTBP2|DNAJC5|DOC2A|DVL1|ERC2|GAD1|GAD2|GRM4|HRH3|HSPA8|LIN7C|NAPA|NF1|OTOF|P2RX7|PCLO|PDZD11|PIP5K1C|PLDN|PPFIA1|PPFIA2|PPFIA3|PPFIA4|PPT1|PRRT2|PSEN1|PTPRN2|RAB3A|RIMS1|RIMS2|RIMS3|RIMS4|RPH3A|SCRIB|SEPT5|SLC32A1|SLC6A9|SNAP25|SNAP29|SNAP47|SNCA|SNPH|STX1A|STX1B|STX3|STX4|STXBP1|SV2A|SYN1|SYN2|SYNJ1|SYT1|SYT11|SYT12|SYT17|SYT2|S…
115	GO:2000113	negative regulation of cellular macromolecule biosynthetic process	0.00E+00	0.00E+00	653	AATF|ABCA7|ACD|ACOT8|ACVR2B|AEBP1|AES|AKIRIN2|APBB1|ARID1A|ARID4A|ARID5B|ARNTL|ATF2|ATF4|ATG7|ATN1|ATR|ATRX|ATXN1|ATXN1L|BAG3|BAHD1|BAP1|BASP1|BAZ2A|BCL11A|BCL6|BCL7A|BCLAF1|BEND5|BHLHE40|BHLHE41|BMI1|BMP7|BMPR2|BPTF|BRD7|BRMS1L|BTAF1|BTG2|BTRC|C11orf95|C12orf52|C14orf4|C17orf68|C19orf2|C1QBP|C7orf70|CALR|CAPN3|CAPRIN1|CAPRIN2|CBFA2T2|CBFA2T3|CBX1|CBX3|CBX4|CBX5|CBX6|CBX7|CC2D1A|CC2D1B|CCDC85B|CC…
116	GO:0007267	cell-cell signaling	0.00E+00	0.00E+00	549	ACCN1|ACHE|ACVR2B|ADAM10|ADARB1|ADCYAP1|ADORA1|ADORA2A|ADRA2C|ADRBK1|AES|AGRN|AGT|AKAP5|AKAP9|AKT1|ALS2|AMOTL1|AMOTL2|AMPH|ANK2|AP2A1|AP2A2|AP2B1|AP2M1|AP2S1|APBA1|APBA2|APC|APC2|APCDD1|APOE|ARID1B|ARRB2|ASH1L|AXL|BCL7B|BCL9|BCL9L|BRD7|BRSK1|BSN|BTRC|BZRAP1|C12orf43|C15orf59|C20orf11|C3|CACNA1A|CACNA1B|CACNA1C|CACNA1D|CACNA1E|CACNA1G|CACNA2D1|CACNB1|CACNB2|CACNB3|CACNB4|CADPS|CADPS2|CALCOCO1|CALM…
117	GO:0007265	Ras protein signal transduction	0.00E+00	0.00E+00	151	ABI2|ALS2|ARHGAP1|ARHGAP29|ARHGAP5|ARHGDIA|ARHGDIG|ARHGEF1|ARHGEF11|ARHGEF12|ARHGEF3|BCL6|C3orf10|CDC42|CDC42EP1|CDC42EP2|CDC42EP4|CDH13|CFL1|CRKL|CYFIP1|DBNL|DHCR24|DNAJC27|DNMT1|ELMO1|EPS8|EPS8L2|FAM65A|FARP2|FGF2|G3BP1|G3BP2|GDI1|GNA12|GNA13|GNB1|GPR56|GPSM2|GRB2|HACE1|HRAS|JUN|KIAA1598|KPNB1|KRAS|KSR2|LIMK1|MAPK11|MAPK14|MRAS|MYO9B|NCKAP1|NF1|NISCH|NRAS|PARK7|PHACTR4|PLD1|PLK2|PTPLAD1|RAB10|R…
118	GO:2001257	regulation of cation channel activity	0.00E+00	0.00E+00	112	ACTN2|AHNAK|AKAP6|AMIGO1|ANK2|ANK3|APP|ARC|CACNA2D1|CACNB1|CACNB2|CACNB3|CACNB4|CACNG2|CACNG3|CACNG4|CACNG7|CACNG8|CALM1|CALM2|CALM3|CAMK2D|CAPN1|CASQ1|CNIH2|CNIH3|CRHBP|CRHR1|DAPK1|DLG1|DLG2|DLG3|DLG4|DMD|DRD2|DYSF|EHD3|FGF12|FGF14|FKBP1A|FKBP1B|FMR1|GBAS|GNB5|GRIA1|GRIA2|GRIA3|GRIA4|GRIN1|GRIN2A|GSG1L|GSTM2|GSTO1|HOMER1|HPCA|HTT|JPH1|JPH3|JPH4|KCNA1|KCNAB1|KCNC1|KCNC2|KCNIP2|KCNJ11|KCNS1|KCNS2|…
119	GO:2001252	positive regulation of chromosome organization	0.00E+00	5.00E-10	110	ACD|AKAP8L|ANAPC11|ANAPC5|ARRB1|ATM|ATR|ATRX|AUTS2|BCL6|BECN1|BRD4|BRD7|C1orf77|C3orf63|C6orf89|CCT2|CCT3|CCT4|CCT5|CCT6A|CCT7|CCT8|CDK9|CTBP1|CTNNB1|CTR9|CUL3|DHX36|DNMT1|ERCC1|FAM178A|FMR1|GCFC1|GNL3|H2AFY|HNRNPA1|HNRNPA2B1|HNRNPD|HNRNPU|JARID2|JDP2|KAT2A|KDM1A|LIG4|LMNA|LRRK2|MAP2K7|MAP3K4|MAPK1|MAPK3|MECP2|MLL|MLL5|MPHOSPH8|MYST2|NAP1L2|NBN|NEK7|NIPBL|NOS1|NUMA1|OBFC2B|OGT|PAF1|PARN|PAXIP1|PH…
120	GO:0007169	transmembrane receptor protein tyrosine kinase signaling pathway	0.00E+00	0.00E+00	280	ABI1|ABL1|ACTB|ACTG1|ACTR2|ACTR3|AHI1|AKT1|AKT1S1|AKT2|ANKS1A|AP2A1|AP2A2|AP2B1|AP2M1|AP2S1|AP3S1|APC|APH1A|APH1B|APPL1|ARF4|ARHGEF7|ARID5B|ARPC1A|ARPC2|ARPC3|ARPC4|ARPC5|ATP6AP1|ATP6V0A1|ATP6V0B|ATP6V0C|ATP6V0D1|ATP6V0E1|ATP6V0E2|ATP6V1A|ATP6V1B2|ATP6V1C1|ATP6V1D|ATP6V1E1|ATP6V1F|ATP6V1G1|ATP6V1G2|ATP6V1H|AXL|BAIAP2|BCAR1|BCR|BDNF|C20orf117|C3orf10|CAMLG|CBL|CDC37|CDC42|CDK5R1|CEP57|CHN1|COL4A2|…
121	GO:0007167	enzyme linked receptor protein signaling pathway	0.00E+00	0.00E+00	367	ABI1|ABL1|ACTB|ACTG1|ACTR2|ACTR3|ACVR1B|ACVR1C|ACVR2A|ACVR2B|ADAM9|AHI1|AKT1|AKT1S1|AKT2|ANKS1A|AP2A1|AP2A2|AP2B1|AP2M1|AP2S1|AP3S1|APC|APH1A|APH1B|APPL1|APPL2|ARF4|ARHGEF18|ARHGEF7|ARID5B|ARPC1A|ARPC2|ARPC3|ARPC4|ARPC5|ARRB2|ATP6AP1|ATP6V0A1|ATP6V0B|ATP6V0C|ATP6V0D1|ATP6V0E1|ATP6V0E2|ATP6V1A|ATP6V1B2|ATP6V1C1|ATP6V1D|ATP6V1E1|ATP6V1F|ATP6V1G1|ATP6V1G2|ATP6V1H|AXL|BAIAP2|BCAR1|BCR|BDNF|BMP7|BMPR2…
122	GO:0048813	dendrite morphogenesis	0.00E+00	0.00E+00	49	ABI1|ARC|BTBD3|CAMK2A|CDC42|CDK5|CELSR2|CTNNA2|CTNND2|DCLK1|DLG4|DOCK10|DSCAM|DTNBP1|DVL1|EPHB1|FARP1|FYN|HDAC6|HPRT1|ITGB1|KIDINS220|LRP4|MAP2|MAP6|MAPK8IP2|MEF2A|MINK1|NRP1|PAK3|PHACTR1|PICALM|PREX2|PTEN|PTN|RBFOX2|RERE|SDC2|SHANK1|SHANK2|SHANK3|SLC11A2|SLITRK5|TAOK2|TMEM106B|TRAK1|TRAK2|VLDLR|WASL
123	GO:0007163	establishment or maintenance of cell polarity	0.00E+00	0.00E+00	125	ACTR1A|ACTR1B|ACTR2|ACTR3|AMOT|AMOTL1|AMOTL2|ANK1|AQP1|ARF4|ARF6|ARHGEF11|ARHGEF2|ARPC5|BRSK1|BRSK2|CAP1|CAP2|CDC42|CDC42BPB|CDK5RAP2|CFL1|CKAP5|CLASP1|CLASP2|CLIC4|CRB2|CRK|CRKL|CTNNA1|CYP26B1|CYTH1|CYTH3|DCTN1|DLG1|DLG2|DLG3|DLG5|DOCK7|DST|EPHB1|ERBB2IP|EZR|FAM89B|FAT1|FEZ1|FGF13|FRMD4A|FRMD4B|FSCN1|GBF1|GOLPH3|GPSM2|GRLF1|GSK3B|HSP90AA1|HSP90AB1|HTT|ILK|JAM3|KIAA0802|KIAA1543|KIAA1598|LHX2|LIN…
124	GO:0031330	negative regulation of cellular catabolic process	0.00E+00	0.00E+00	156	ACACB|AKT1|ALAD|ANGEL2|APOC1|ATG7|ATP13A2|ATP2B4|BAG5|BAG6|BECN1|C14orf156|C2orf28|CAMLG|CDK5RAP3|CHMP4A|CHMP4B|CIRBP|CLEC16A|CNR1|CSNK2A1|CST3|CTSA|DAB2IP|DAP|DDRGK1|DHX36|DHX9|EIF4E|EIF4G1|EIF4G2|EIF4G3|ELAVL1|EPHA4|ERLEC1|FAM192A|FEZ1|FEZ2|FMR1|FOXK1|FOXK2|FURIN|GABARAPL2|GIPC1|GLTPD1|GLTSCR2|GOLGA2|GPLD1|GSK3A|HERC1|HIPK2|HNRNPA0|HNRNPC|HNRNPD|HNRNPU|HSP90AB1|HSP90AB2P|HTRA2|KDM4A|KIAA0226|KI…
125	GO:2000300	regulation of synaptic vesicle exocytosis	0.00E+00	0.00E+00	63	ADCY1|ADORA2A|APBA1|APBA2|ATP2A2|BACE1|CACNA1D|CACNB2|CALM3|CAMK2A|CASK|CDK5|CHRNA4|CHRNB2|CNR1|CPLX1|CPLX2|CPLX3|CSPG5|DNM1L|DRD1|DRD2|DTNBP1|DVL1|FBXL20|FMR1|GIPC1|GIT1|GRIK5|GRIN3A|GSK3B|HTR2A|LRRK2|NAPA|NAPB|NCS1|PFN2|PPFIA2|PREPL|PRKCB|PRKCG|RAB3A|RAB3GAP1|RAB5A|RAP1A|RAP1B|RIMS1|RIMS2|RIMS3|RIMS4|SEPT5|STX1A|STX1B|STXBP1|STXBP5L|SYN1|SYP|SYT1|SYT4|SYT9|UNC13B|VAMP1|VPS18
126	GO:0033238	regulation of cellular amine metabolic process	0.00E+00	8.00E-10	60	ABAT|ATCAY|ATP2B4|AZIN1|CHRNB2|COMT|DRD1|GPR37|HPRT1|ITGB2|MAOB|NQO1|NR4A2|OAZ1|OAZ2|ODC1|PARK2|PARK7|PDE1B|PNKD|PSMA1|PSMA2|PSMA3|PSMA4|PSMA5|PSMA6|PSMA7|PSMB1|PSMB10|PSMB2|PSMB3|PSMB4|PSMB5|PSMB6|PSMB7|PSMC1|PSMC2|PSMC3|PSMC4|PSMC5|PSMC6|PSMD1|PSMD10|PSMD11|PSMD12|PSMD13|PSMD14|PSMD2|PSMD3|PSMD4|PSMD6|PSMD7|PSMD8|PSME1|PSME3|PSME4|PSMF1|SLC7A11|SNCA|VPS35
127	GO:0031327	negative regulation of cellular biosynthetic process	0.00E+00	4.00E-10	703	AATF|ABCA7|ACADVL|ACD|ACOT8|ACVR2B|AEBP1|AES|AKIRIN2|AP2A1|APBB1|APEX1|APOC1|ARID1A|ARID4A|ARID5B|ARNTL|ASB1|ATF2|ATF4|ATG7|ATN1|ATP1A1|ATP2B4|ATR|ATRX|ATXN1|ATXN1L|BAG3|BAHD1|BAP1|BASP1|BAZ2A|BCL11A|BCL6|BCL7A|BCLAF1|BEND5|BEND6|BHLHE40|BHLHE41|BMI1|BMP7|BMPR2|BPTF|BRD7|BRMS1L|BTAF1|BTG2|BTRC|C11orf95|C12orf52|C14orf4|C17orf68|C19orf2|C1QBP|C20orf117|C7orf70|CALR|CAPN3|CAPRIN1|CAPRIN2|CBFA2T2|CB…
128	GO:0198738	cell-cell signaling by wnt	0.00E+00	0.00E+00	201	AES|AMOTL1|AMOTL2|AP2A1|AP2A2|AP2B1|AP2M1|AP2S1|APC|APC2|APCDD1|ARRB2|AXL|BCL7B|BCL9|BCL9L|BRD7|BTRC|C12orf43|C20orf11|CALCOCO1|CALM1|CAMK2A|CCDC88C|CCND1|CCNY|CD24|CDC42|CDK14|CELSR2|CELSR3|CHD8|CLTC|CPE|CSNK1A1|CSNK1D|CSNK1E|CSNK1G2|CSNK1G3|CSNK2A1|CSNK2B|CTNNB1|CTNNBIP1|CTNND1|CTNND2|CTR9|CUL1|CUL3|CYLD|DAAM1|DAAM2|DACT1|DACT3|DDB1|DDX3X|DIXDC1|DKK3|DRD2|DVL1|DVL3|EIF2C1|FAM123A|FAM123C|FAM53B…
129	GO:0048588	developmental cell growth	0.00E+00	7.00E-10	64	ABL1|AGT|AKAP13|ALCAM|APP|ARIH2|AUTS2|BDNF|C9orf72|CDK5|COBL|CPNE1|CTNNB1|CYFIP1|CYFIP2|DCLK1|DDR1|DVL1|EFNA5|EIF2AK4|EMX1|FLRT3|HDAC6|HSP90AA1|HSP90AB1|IQGAP1|ITGB1|LAMB2|LHX2|MAP1B|MAP2K4|MLL2|NDEL1|NDN|NIN|NLGN3|NRP1|PDLIM5|PLXNA1|PLXNA3|PPP3CB|PRKCZ|PRMT2|RAPH1|SEMA5A|SEMA5B|SEMA7A|SH3GL2|SLC9A6|SLIT1|SLIT2|SLIT3|SORBS2|SOX9|SPG11|STK11|TGFBR2|TIAM1|TMEM108|ULK1|ULK2|USP9X|WASF1|ZEB2
130	GO:2000145	regulation of cell motility	0.00E+00	0.00E+00	449	AAMP|ABHD2|ABHD6|ABL1|ABL2|ABR|ACE|ACTN4|ACVR1B|ACVR1C|ADAM10|ADAM15|ADAM9|ADAMTS1|ADARB1|ADIPOR1|ADORA1|AGT|AKAP12|AKIRIN1|AKT1|AKT2|AKT3|AMOT|AMOTL1|AMOTL2|ANXA5|AP1AR|APC|APEX1|APOD|APOE|APP|APPL1|APPL2|ARF6|ARHGEF2|ARHGEF7|ARID2|ATM|ATP5A1|ATP5B|ATP8A1|BAI1|BBS2|BCAR1|BCAS3|BCR|BEX4|BMP7|BMPR2|C10orf54|C13orf15|C16orf45|C16orf80|C17orf37|C17orf81|C18orf1|C19orf63|C1QBP|C1orf96|C5orf30|CADM4|C…
131	GO:1900034	regulation of cellular response to heat	0.00E+00	3.00E-10	60	AKT1S1|ATM|ATR|BAG1|BAG3|BAG5|CAMK2A|CAMK2B|CAMK2D|CAMK2G|CD34|CHORDC1|CREBBP|CRYAB|DNAJB1|DNAJB6|DNAJC7|EP300|FKBP4|GSK3B|HSBP1|HSF1|HSP90AA1|HSP90AB1|HSPA1A|HSPA1B|HSPA8|HSPB8|HSPH1|IER5|KIAA1967|MAPK1|MAPK3|MAPKAPK2|MAPT|MLST8|MTOR|NUP133|NUP153|NUP188|NUP205|NUP210|NUP214|NUP50|NUP62|NUP85|NUP93|NUP98|NUPL1|POM121|POM121C|PTGES3|RANBP2|RPA1|RPA2|RPTOR|SEC13|SEH1L|TPR|YWHAE
132	GO:0048524	positive regulation of viral process	0.00E+00	8.00E-10	75	ADAR|ADARB1|APOE|C9orf69|CD74|CDK9|CFL1|CHD1|CHMP2A|CHMP2B|CHMP4B|CNOT7|COBRA1|CSF1R|DDB1|DDX3X|DHX9|EP300|FMR1|GTF2F1|IFIT1|IGF2R|JUN|KPNA2|KPNA6|LARP1|LGALS1|NOTCH1|NUCKS1|P4HB|PABPC1|PC|PKN2|POLR2A|POLR2B|POLR2C|POLR2E|POLR2F|POLR2G|POLR2I|POLR2J|POLR2K|POLR2L|PPIA|PPIB|PPID|PPIE|PTPLAD1|RAB7A|RAD23A|RDBP|RSF1|SMARCA4|SMARCB1|SMC3|SNW1|SP1|SRPK1|SRPK2|STAU1|STOM|SUPT4H1|SUPT5H|TBC1D20|TH1L|TOP…
133	GO:0006325	chromatin organization	0.00E+00	0.00E+00	367	ACTB|ACTL6B|ACTR6|ANP32B|ANP32E|APBB1|ARID1A|ARID1B|ARID2|ARID4A|ARID4B|ARRB1|ASH1L|ASH2L|ASXL1|ATF2|ATM|ATRX|ATXN7L3|BAG6|BAHD1|BAP1|BAZ1B|BAZ2A|BAZ2B|BMI1|BPTF|BRD1|BRD2|BRD3|BRD4|BRD8|BRD9|BRE|BRMS1L|BRPF3|BRWD1|C16orf53|C17orf49|C17orf79|C17orf96|C19orf62|CABIN1|CARM1|CBX3|CBX4|CBX6|CBX7|CDK5|CECR2|CENPT|CHD1|CHD1L|CHD2|CHD3|CHD4|CHD5|CHD6|CHD7|CHD8|CHD9|CLOCK|CREBBP|CRTC2|CSRP2BP|CTBP1|CTCF|…
134	GO:0031146	SCF-dependent proteasomal ubiquitin-dependent protein catabolic process	0.00E+00	8.00E-10	69	AMN1|ATP5SL|BTRC|CUL1|CUL2|CUL3|CUL4A|CUL4B|CUL5|FBXL15|FBXL16|FBXL17|FBXL18|FBXL2|FBXL20|FBXL3|FBXL5|FBXL7|FBXO2|FBXO27|FBXO31|FBXO33|FBXO38|FBXO44|FBXO9|FBXW11|FBXW4|FBXW5|FBXW7|PSMA1|PSMA2|PSMA3|PSMA4|PSMA5|PSMA6|PSMA7|PSMB1|PSMB10|PSMB2|PSMB3|PSMB4|PSMB5|PSMB6|PSMB7|PSMC1|PSMC2|PSMC3|PSMC4|PSMC5|PSMC6|PSMD1|PSMD10|PSMD11|PSMD12|PSMD13|PSMD14|PSMD2|PSMD3|PSMD4|PSMD6|PSMD7|PSMD8|PSME1|PSME3|PSM…
135	GO:2000058	regulation of ubiquitin-dependent protein catabolic process	0.00E+00	2.00E-10	100	AKT1|ANKIB1|ARIH1|ARIH2|BAG5|BAG6|BBS7|BCAP31|CAMLG|CBFA2T3|CDK5RAP3|CLEC16A|CLU|CSNK1A1|CSNK1D|CSNK1E|CSNK2A1|DDA1|DDRGK1|DNAJB2|DVL1|FBXW7|GBA|GCLC|GIPC1|GLTSCR2|GNA12|GNB2L1|GSK3A|GSK3B|HERPUD1|HIPK2|HSP90AB1|HSPA1A|HSPA1B|HSPBP1|KEAP1|KIAA0776|KIAA1967|LRRK2|MAGEF1|MAP1A|MAPK9|MDM2|N4BP1|NFE2L2|NUB1|OGT|PARK2|PARK7|PLK2|PRICKLE1|PSEN1|PSMD10|PTEN|PTK2|PTK2B|RAD23A|RAD23B|RBX1|RCHY1|RFWD2|RNF1…
136	GO:0099175	regulation of postsynapse organization	0.00E+00	0.00E+00	73	ABI2|ACTR2|ADAM10|APOE|ARC|ARF4|ARHGAP33|ARHGAP44|BAIAP2|BHLHB9|CAMK2B|CAPRIN1|CAPRIN2|CBLN1|CDH2|CDK5|CDK5R1|CDKL5|CFL1|CHMP2B|CRKL|CUX2|DBN1|DBNL|DGKB|DHX36|DNM1L|DNM3|EEF2K|EPHA4|EPHA7|FAM108A1|FAM108B1|FYN|GAP43|GRID2|HOMER1|ITPKA|KALRN|LRFN1|LRFN2|LRFN4|LRP4|LRP8|LRRK2|LRRTM1|LRRTM2|MESDC2|NGEF|NLGN3|NRCAM|NTRK3|OPA1|PAFAH1B1|PAK3|PDLIM5|PPP1R9A|PTEN|PTN|PTPRD|PTPRS|RELN|SHANK3|SHISA6|SHISA7…
137	GO:0007626	locomotory behavior	0.00E+00	0.00E+00	126	ABAT|ABHD12|ADAM22|ADCY5|ADORA2A|ALDH1A3|ALS2|ANKH|APBA1|APBA2|APH1B|APOE|APP|ARCN1|ARRB2|ASTN1|ATP1A2|B4GALT2|BTBD9|C12orf10|CACNA1B|CALB1|CDH23|CEND1|CHD7|CHL1|CHRNA4|CHRNB2|CLN8|CNP|CNTN2|CRHR1|CSTB|DDHD2|DLG4|DRD1|DRD2|DSCAM|EFNB3|EGR1|EPHA4|EPS8|ETV5|FEZF2|FGF12|FIG4|GAA|GAD1|GIGYF2|GLRB|GMFB|GNAO1|GPR37|GPR88|GRIN1|GRM1|GRM5|HIPK2|HPRT1|HTR2C|HTRA2|ID2|INPP5F|KALRN|KCND2|KCNJ10|LGI4|LPHN3|L…
138	GO:0031334	positive regulation of protein complex assembly	0.00E+00	1.00E-10	148	ABCA1|ABI2|ACTR2|ACTR3|ACTR3B|AKAP9|ARF6|ARL2|ARPC1A|ARPC2|ARPC3|ARPC4|ARPC5|ARPC5L|ASAP1|ATAT1|ATM|ATR|BAIAP2|BID|BIN1|C3orf10|CAND1|CCK|CDC42EP1|CDC42EP2|CDC42EP4|CDK5R1|CDK5RAP2|CDKN1B|CHD1L|CLASP1|CLIP1|CLU|CNOT1|CNOT2|CNOT6|CNOT6L|CREB1|CTTN|CUL4A|CUL4B|CYFIP1|DCTN1|DDB1|DHX33|DLG1|DRG1|EIF4G1|ERCC1|ERCC2|ERCC3|ERCC5|EVL|FAF1|FAM178A|FAM179B|FAM21C|FAM38A|FCHSD2|FMN1|FMN2|FNIP1|FNIP2|FSCN1|G…
139	GO:1903320	regulation of protein modification by small protein conjugation or removal	0.00E+00	0.00E+00	140	ABL1|AKT1|ARNT|ARRB1|ARRB2|ARRDC3|ATG5|BAG5|BAI1|BIRC2|BMI1|CAMLG|CAPN3|CDC14B|CDK5|CDK5RAP3|CDK9|CHP|CRY1|CTNNB1|CTR9|CUL3|DAXX|DCUN1D1|DCUN1D2|DCUN1D4|DCUN1D5|DERL1|DNAJA1|DNAJB2|DNM1L|DYSF|EGR1|FAM107A|FBXO2|FBXW7|FEM1A|FEM1B|FKBP1A|FYN|FZR1|GCLC|GLTSCR2|GNL3|GOLGA2|GORASP1|GPS2|GSK3A|GTPBP4|HDAC3|HDAC4|HERPUD1|HMG20A|HSP90AA1|HSP90AB1|HSPA1A|HSPA1B|HSPA5|HSPBP1|HUWE1|ITCH|IVNS1ABP|KDM1A|KIAA0…
140	GO:1903533	regulation of protein targeting	0.00E+00	2.00E-10	62	ABLIM3|AKT2|ANK3|ARIH2|ATG13|ATPIF1|BAG3|BAP1|BNIP3L|CACNB3|CDK5|CDK5R1|CHP|CIB1|EPB49|FAM115A|FBXW7|FIS1|FYN|GDI1|GSK3A|HAX1|HPCA|HPS4|HRAS|HTRA2|HUWE1|INPP5K|ITGB1BP1|ITGB2|KCNB1|KIAA0528|KIAA0802|KIAA1199|LEPROT|LMAN1|LRRK2|MFF|NPEPPS|NUCB1|PAK1|PARK2|PARL|PDCD5|PINK1|PRKAA1|RHOU|RNF31|SAE1|SH3GLB1|SMCR7L|SREBF1|SREBF2|STOM|TOMM7|UBE2D3|UBE2J2|UBE2L3|UBL5|USP36|VAMP7|VPS11
141	GO:0023061	signal release	0.00E+00	0.00E+00	110	ACVR2B|ADCYAP1|APBA1|BRSK1|BZRAP1|CACNA1B|CADPS|CADPS2|CAMK2G|CARTPT|CASK|CDK16|CDK5|CPE|CPLX1|CPLX2|CPLX3|CRHR1|CTBP2|DNAJC5|DOC2A|DVL1|ERC2|FAM129B|FKBP1B|GAD1|GAD2|GRM4|HRH3|HSPA8|ILDR2|LIN7C|LTBP4|MYO5A|NAPA|NEUROD1|NF1|OTOF|P2RX7|PARK7|PCLO|PDZD11|PIP5K1C|PLDN|PPFIA1|PPFIA2|PPFIA3|PPFIA4|PPT1|PRRT2|PSEN1|PTPRN|PTPRN2|RAB11B|RAB11FIP2|RAB11FIP5|RAB1A|RAB3A|RAF1|RAPGEF4|RIMS1|RIMS2|RIMS3|RIMS4…
142	GO:0048208	COPII vesicle coating	0.00E+00	2.00E-10	51	ANKRD28|CD59|CNIH|CNIH2|CNIH3|COL7A1|CSNK1D|CTSZ|CUL3|F8|GOLGA2|GORASP1|GOSR2|GRIA1|KLHL12|LMAN1|MCFD2|NAPA|NSF|PDCD6|PEF1|PPP6C|PPP6R1|PPP6R3|PREB|RAB1A|RAB1B|SAR1B|SCFD1|SEC13|SEC16A|SEC22B|SEC23A|SEC24B|SEC24C|SEC31A|STX5|TBC1D20|TFG|TGFA|TMED10|TMED2|TRAPPC1|TRAPPC10|TRAPPC2L|TRAPPC3|TRAPPC4|TRAPPC5|TRAPPC6B|TRAPPC9|USO1
143	GO:0045732	positive regulation of protein catabolic process	0.00E+00	0.00E+00	136	ADAM9|AKT1|ANKIB1|APC|APC2|APOE|ARIH1|ARIH2|ATG4B|ATG7|ATPIF1|BAG6|BBS7|BCAP31|C19orf6|CBFA2T3|CD81|CDK5RAP3|CDKN1B|CLU|CSNK1A1|CSNK1D|CSNK1E|CSNK2A1|CUL4B|DAB2IP|DACT1|DDA1|DDB1|DDRGK1|DNAJB2|DVL1|EGLN2|EZR|FAF1|FBXL5|FBXW7|FMR1|FOXO1|FURIN|FZR1|GBA|GCLC|GGA1|GGA3|GJA1|GLTSCR2|GNB2L1|GPLD1|GSK3A|GSK3B|HECW1|HECW2|HERPUD1|HSP90AA1|HSPA1A|HSPA1B|HSPBP1|ITCH|KEAP1|KIAA0317|LDLR|LPCAT1|LRP1|LRP2|LRR…
144	GO:0046928	regulation of neurotransmitter secretion	0.00E+00	0.00E+00	79	ACCN2|ADCY1|ADORA2A|APBA1|APBA2|ATP2A2|BACE1|BAIAP3|CACNA1D|CACNB2|CALM3|CAMK2A|CASK|CDK5|CHRNA4|CHRNB2|CNR1|CPLX1|CPLX2|CPLX3|CSPG5|DNM1L|DRD1|DRD2|DTNBP1|DVL1|FBXL20|FMR1|GIPC1|GIT1|GRIK5|GRIN3A|GSK3B|HTR2A|KCNC4|KCNMB4|LRRK2|MCTP1|MEF2C|NAPA|NAPB|NCS1|NF1|PARK2|PFN2|PNKD|PPFIA2|PPP1R9A|PREPL|PRKCB|PRKCG|RAB3A|RAB3GAP1|RAB5A|RAP1A|RAP1B|RHOT1|RIMS1|RIMS2|RIMS3|RIMS4|SEPT5|SNCA|SNCG|STX1A|STX1B|…
145	GO:0022613	ribonucleoprotein complex biogenesis	0.00E+00	3.00E-10	244	AAMP|AATF|ABCE1|ADAR|ATXN2|ATXN2L|BMS1|BOP1|BTRC|C16orf42|C1QBP|C9orf72|CD2BP2|CELF1|CELF2|CELF3|CELF4|CELF5|CELF6|CHD7|CIRBP|CIRH1A|CLNS1A|CNOT7|CPSF6|CPSF7|CUL4A|CUL4B|DDX1|DDX10|DDX17|DDX18|DDX23|DDX24|DDX27|DDX3X|DDX47|DDX49|DDX51|DDX54|DDX56|DDX6|DENR|DHX30|DHX9|DICER1|DIS3|DROSHA|DYNC1H1|EBNA1BP2|EIF2A|EIF2C1|EIF2S1|EIF2S2|EIF2S3|EIF3A|EIF3B|EIF3C|EIF3D|EIF3E|EIF3F|EIF3G|EIF3H|EIF3I|EIF3J|E…
146	GO:0022618	ribonucleoprotein complex assembly	0.00E+00	0.00E+00	148	ADAR|ATXN2|ATXN2L|BOP1|C1QBP|C9orf72|CD2BP2|CELF1|CELF2|CELF3|CELF4|CELF5|CELF6|CIRBP|CLNS1A|CNOT7|CPSF6|CPSF7|DDX1|DDX23|DDX3X|DDX6|DENR|DHX30|DHX9|DICER1|DYNC1H1|EIF2A|EIF2C1|EIF2S1|EIF2S2|EIF2S3|EIF3A|EIF3B|EIF3C|EIF3D|EIF3E|EIF3F|EIF3G|EIF3H|EIF3I|EIF3J|EIF3K|EIF3L|EIF3M|EIF4B|EIF4H|EIF5|EIF6|ERAL1|FASTKD2|G3BP1|G3BP2|GLTSCR2|HSP90AA1|HSP90AB1|KIAA0907|LSM14A|LSM4|LUC7L|LUC7L2|LUC7L3|MAPT|MCT…
147	GO:0048199	vesicle targeting, to, from or within Golgi	0.00E+00	2.00E-10	55	ANKRD28|AP1AR|ARFGAP2|CD59|CNIH|CNIH2|CNIH3|COL7A1|CSNK1D|CTSZ|CUL3|F8|GBF1|GOLGA2|GORASP1|GOSR2|GRIA1|KLHL12|LMAN1|MCFD2|NAPA|NSF|PDCD6|PEF1|PPP6C|PPP6R1|PPP6R3|PREB|RAB1A|RAB1B|SAR1B|SCFD1|SEC13|SEC16A|SEC22B|SEC23A|SEC24B|SEC24C|SEC31A|STX5|TBC1D20|TFG|TGFA|TMED10|TMED2|TMED9|TRAPPC1|TRAPPC10|TRAPPC2L|TRAPPC3|TRAPPC4|TRAPPC5|TRAPPC6B|TRAPPC9|USO1
148	GO:0048194	Golgi vesicle budding	0.00E+00	0.00E+00	63	ANKRD28|ARFGAP2|CD59|CNIH|CNIH2|CNIH3|COL7A1|CSNK1D|CTSZ|CUL3|F8|GBF1|GOLGA2|GOLPH3|GORASP1|GOSR2|GRIA1|KLHL12|LMAN1|MCFD2|MIA3|MYO18A|NAPA|NSF|PDCD6|PEF1|PPP6C|PPP6R1|PPP6R3|PREB|PRKCI|RAB1A|RAB1B|SAR1A|SAR1B|SCFD1|SEC13|SEC16A|SEC22B|SEC23A|SEC23B|SEC24B|SEC24C|SEC31A|SEC31B|STX5|TBC1D20|TFG|TGFA|TMED10|TMED2|TMED9|TRAPPC1|TRAPPC10|TRAPPC2L|TRAPPC3|TRAPPC4|TRAPPC5|TRAPPC6B|TRAPPC9|USO1|VAPA|VAPB
149	GO:0007033	vacuole organization	0.00E+00	0.00E+00	91	ABCA1|ACP2|AKTIP|AMBRA1|ARF1|ATG12|ATG13|ATG14|ATG16L1|ATG2A|ATG2B|ATG3|ATG4B|ATG5|ATG7|ATG9A|ATP13A2|BAG3|BECN1|C11orf59|C12orf44|CCDC115|CHMP5|CLN8|CORO1A|FAM160A2|FIG4|GAA|GABARAP|GABARAPL1|GABARAPL2|GBA|GNPTAB|GRN|HOOK1|HOOK3|HPS1|HPS4|KIAA1324|LAPTM4B|LRRK2|LYST|MAN2A1|MAP1LC3A|MAP1LC3B|MBTPS1|MFN2|MT3|NAGPA|NSFL1C|P2RX7|PACS2|PIK3C2B|PPT1|PSEN1|RAB14|RAB1A|RAB7A|RB1CC1|SMURF1|SPG11|STX12|ST…
150	GO:0022900	electron transport chain	0.00E+00	8.00E-10	113	ADH5|AKR1A1|AKR1B1|AKR7A2|ALDH2|ALDH4A1|ALDH5A1|ASPH|BID|CIAPIN1|COQ9|COX11|COX15|COX4I1|COX5A|COX5B|COX6A1|COX6B1|COX6C|COX7A1|COX7A2|COX7A2L|COX7B|COX7C|COX8A|CYB561|CYC1|CYCS|DEGS1|DLD|ETFA|ETFB|FDX1L|GLRX|GLRX3|GLRX5|GPD1|GPD2|GSR|IDH3B|LYRM5|MAOB|ME1|ME2|MECP2|MYBBP1A|NDUFA1|NDUFA10|NDUFA11|NDUFA12|NDUFA13|NDUFA2|NDUFA3|NDUFA4|NDUFA5|NDUFA6|NDUFA7|NDUFA8|NDUFA9|NDUFAB1|NDUFB1|NDUFB10|NDUFB11…
151	GO:0033044	regulation of chromosome organization	0.00E+00	4.00E-10	194	ACD|AKAP8L|ANAPC1|ANAPC11|ANAPC5|APC|ARRB1|ATG5|ATM|ATR|ATRX|AUTS2|BCL6|BECN1|BRD4|BRD7|BUB3|C11orf51|C17orf68|C1orf77|C3orf63|C6orf89|CAMK1|CAMK2D|CCT2|CCT3|CCT4|CCT5|CCT6A|CCT7|CCT8|CDC27|CDK5RAP2|CDK9|CTBP1|CTCF|CTNNB1|CTR9|CUL3|DCP2|DHX36|DNMT1|DUSP1|DYNC1LI1|EID1|ERCC1|EXOSC10|FAM178A|FLCN|FMR1|GCFC1|GNL3|H1F0|H1FX|H2AFY|H3F3B|HDAC5|HECW2|HIRA|HMGA1|HNRNPA1|HNRNPA2B1|HNRNPC|HNRNPD|HNRNPU|IK|…
152	GO:0022904	respiratory electron transport chain	0.00E+00	0.00E+00	81	ALDH5A1|BID|COQ9|COX15|COX4I1|COX5A|COX5B|COX6A1|COX6B1|COX6C|COX7A2L|COX7B|COX7C|COX8A|CYC1|CYCS|DLD|ETFA|ETFB|GPD1|GPD2|LYRM5|MECP2|MYBBP1A|NDUFA1|NDUFA10|NDUFA11|NDUFA12|NDUFA13|NDUFA2|NDUFA3|NDUFA4|NDUFA5|NDUFA6|NDUFA7|NDUFA8|NDUFA9|NDUFAB1|NDUFB1|NDUFB10|NDUFB11|NDUFB2|NDUFB3|NDUFB4|NDUFB5|NDUFB6|NDUFB7|NDUFB8|NDUFB9|NDUFC1|NDUFC2|NDUFS1|NDUFS2|NDUFS3|NDUFS4|NDUFS5|NDUFS6|NDUFS7|NDUFS8|NDUFV…
153	GO:0023014	signal transduction by protein phosphorylation	0.00E+00	0.00E+00	227	ACTN2|AGT|ARHGEF6|BTRC|CAB39|CAB39L|CALM1|CAMKK2|CCM2|CRKL|CRYAB|CTSH|CUL1|CUL3|DAB2IP|DAXX|DBNL|DLG1|DLG2|DLG3|DLG4|DUSP5|DUSP6|DUSP7|ERBB3|ERBB4|FBXW11|FGF1|FGF13|FGF2|FGF9|FGFR1|FGFR2|FGFR3|FRS2|FRS3|FYN|GFRA1|GFRA2|GPS1|GPS2|GRB2|GRIN1|HRAS|HSF1|IKBKB|IKBKG|ILK|IRAK1|IRS1|IRS2|ITGAV|ITPKB|JAK1|KARS|KIT|KITLG|KRAS|LRRC7|LRRK2|MAP2K1|MAP2K2|MAP2K4|MAP2K5|MAP2K7|MAP3K10|MAP3K11|MAP3K12|MAP3K3|MA…
154	GO:0006457	protein folding	0.00E+00	0.00E+00	140	AIP|AMFR|B2M|BAG1|BAG3|BAG5|C1orf9|CALR|CANX|CCT2|CCT3|CCT4|CCT5|CCT6A|CCT7|CCT8|CD74|CDC37|CHORDC1|CLU|CRTAP|CRYAB|CSNK2A1|CSNK2B|DERL1|DNAJA1|DNAJA2|DNAJA3|DNAJA4|DNAJB1|DNAJB12|DNAJB14|DNAJB2|DNAJB5|DNAJB6|DNAJC10|DNAJC18|DNAJC19|DNAJC21|DNAJC3|DNAJC5|DNAJC7|ENGASE|ERO1L|ERP29|FKBP1A|FKBP1B|FKBP4|FKBP5|FKBP9|GAK|GANAB|GNAI1|GNAI2|GNAO1|GNAZ|GNB1|GNB2|GNB4|GNB5|GNG2|GRPEL1|HSP90AA1|HSP90AB1|HSP…
155	GO:0048024	regulation of mRNA splicing, via spliceosome	0.00E+00	0.00E+00	74	C1QBP|C9orf78|CELF1|CELF2|CELF3|CELF4|CELF5|CELF6|CIRBP|DAZAP1|DDX17|DDX5|DYRK1A|FAM172A|FMR1|HNRNPA1|HNRNPA2B1|HNRNPK|HNRNPL|HNRNPU|JMJD6|KHDRBS1|KHDRBS3|MBNL1|MBNL2|NCBP1|NUP98|PRDX6|PRPF19|PTBP1|RBFOX1|RBFOX2|RBFOX3|RBM10|RBM15B|RBM17|RBM19|RBM25|RBM3|RBM4|RBM42|RBM5|RBM8A|RBMX|RNPS1|SAP18|SART3|SFSWAP|SMU1|SNRNP70|SNW1|SON|SREK1|SRPK1|SRPK2|SRRM4|SRSF1|SRSF10|SRSF2|SRSF3|SRSF4|SRSF5|SRSF6|SRS…
156	GO:1990089	response to nerve growth factor	0.00E+00	2.00E-10	44	ACAP2|AKT1|APP|ARF6|ARPC3|BDNF|CBL|CDC5L|CIB1|CORO1A|CREB1|CRK|DYNC1LI2|EEF2|EEF2K|EHD1|FOXO3|HSPA5|KAT2A|KCNC1|KCNC2|KIDINS220|KIF1B|MAGI2|MAPT|MICALL1|NTRK2|NTRK3|PDPK1|PTEN|PTN|RAB35|RAP1A|RAPGEF1|RAPGEF2|RPS3|SH3GL2|SORT1|STMN2|TAC1|TMEM108|UBE3A|USP8|WASF1
157	GO:0048013	ephrin receptor signaling pathway	0.00E+00	1.00E-10	65	ACTB|ACTG1|ACTR2|ACTR3|ANKS1A|AP2A1|AP2A2|AP2B1|AP2M1|AP2S1|APH1A|APH1B|ARHGEF7|ARPC1A|ARPC2|ARPC3|ARPC4|ARPC5|CDC42|CDK5R1|CHN1|CRK|DNM1|EFNA3|EFNA5|EFNB2|EFNB3|EPHA10|EPHA4|EPHA5|EPHA7|EPHB1|EPHB6|FYN|GIT1|GRIN1|HRAS|ITSN1|KALRN|NCK2|NCSTN|NGEF|NTRK3|PAK1|PAK3|PSEN1|PSEN2|PSENEN|PTK2|PTPN11|RAC1|RASA1|RHOA|ROCK1|ROCK2|SDC2|SDCBP|SIPA1L1|SRC|SS18|TIAM1|VAV2|VAV3|WASL|YES1
158	GO:1903305	regulation of regulated secretory pathway	0.00E+00	7.00E-10	105	ABR|ADCY1|ADORA2A|AP1G1|APBA1|APBA2|ARF1|ATP2A2|BACE1|BAIAP3|BCR|C12orf4|CACNA1D|CACNA1G|CACNA1H|CACNA1I|CACNB2|CALM3|CAMK2A|CASK|CDK5|CDK5R2|CHRNA4|CHRNB2|CNR1|CPLX1|CPLX2|CPLX3|CRHR1|CSPG5|DNM1L|DOC2A|DRD1|DRD2|DTNBP1|DVL1|FBXL20|FMR1|GAB2|GIPC1|GIT1|GNAI2|GRIK5|GRIN3A|GSK3B|HTR2A|ITGB2|KCNB1|LAMP1|LRRK2|MICAL1|NAPA|NAPB|NCS1|NOTCH1|PDPK1|PFN2|PPFIA2|PREPL|PRKCB|PRKCG|RAB15|RAB3A|RAB3D|RAB3GAP1…
159	GO:1903050	regulation of proteolysis involved in cellular protein catabolic process	0.00E+00	0.00E+00	138	AKT1|ALAD|ANKIB1|APOE|ARIH1|ARIH2|ATPIF1|BAG5|BAG6|BBS7|BCAP31|BRSK2|BTRC|C19orf6|CAMLG|CBFA2T3|CDK5RAP3|CLEC16A|CLU|CSNK1A1|CSNK1D|CSNK1E|CSNK2A1|DAB2IP|DDA1|DDRGK1|DNAJB2|DVL1|EPHA4|ERLEC1|FAM192A|FBXW7|FMR1|GABARAPL2|GBA|GCLC|GIPC1|GLTSCR2|GNA12|GNB2L1|GPX1|GSK3A|GSK3B|HERPUD1|HIPK2|HSP90AB1|HSP90AB2P|HSPA1A|HSPA1B|HSPBP1|KEAP1|KIAA0776|KIAA1967|LRRK2|MAGEF1|MAP1A|MAPK9|MARCH7|MDM2|N4BP1|NFE2L…
160	GO:0048168	regulation of neuronal synaptic plasticity	0.00E+00	0.00E+00	46	AGT|APOE|APP|ARC|CAMK2A|CAMK2B|CNTN2|DBN1|DLG4|DRD2|GRIK2|GRIN1|GRM5|HRAS|JPH3|KCNJ10|KIT|KRAS|MCTP1|NCDN|NELF|NETO1|NEURL|NF1|NPTN|PPFIA3|RAB11A|RAB3A|RAB3GAP1|RAB5A|RASGRF1|S100B|SHANK3|SHISA6|SHISA7|SHISA9|SLC4A10|SLC8A2|SNCA|SYNGAP1|SYNGR1|SYNPO|SYP|SYT4|UNC13A|UNC13B
161	GO:0046034	ATP metabolic process	0.00E+00	0.00E+00	134	ADCYAP1|AK1|AK2|AK4|AK5|ALDOA|ALDOC|AMPD3|ATP1A2|ATP1B1|ATP5A1|ATP5B|ATP5C1|ATP5D|ATP5E|ATP5F1|ATP5G1|ATP5G2|ATP5G3|ATP5H|ATP5I|ATP5J|ATP5J2|ATP5L|ATP5O|ATP6V1A|ATP6V1B2|BAD|BID|C16orf7|CHCHD10|COQ9|COX15|COX4I1|COX5A|COX5B|COX6A1|COX6B1|COX6C|COX7A2L|COX7B|COX7C|COX8A|CYC1|CYCS|DHTKD1|DLD|DNAJC30|ENO1|ENO2|FAM20C|FOXK1|FOXK2|GAPDH|GBAS|GPI|GUK1|HK1|HSPA1A|HSPA1B|HSPA8|LDHA|MECP2|MSH2|NADK|NDUFA1…
162	GO:0106118	regulation of sterol biosynthetic process	0.00E+00	4.00E-10	38	ABCG1|ACACA|ACACB|APOE|CYP51A1|DHCR7|ERLIN2|FASN|FDFT1|FDPS|FGF1|GPAM|HMGCR|HMGCS1|IDI1|KPNB1|LSS|MBTPS1|MBTPS2|MVD|MVK|NFYA|NFYB|NFYC|PMVK|POR|PRKAA1|RAN|SC5DL|SCAP|SCD|SEC14L2|SOD1|SP1|SQLE|SREBF1|SREBF2|TM7SF2
163	GO:0008366	axon ensheathment	0.00E+00	0.00E+00	80	ACER3|ACSBG1|ADAM22|AFG3L2|AKT1|AKT2|AMIGO1|ANK2|ARHGEF10|ASPA|ATRN|B4GALT5|B4GALT6|BCAS1|C11orf9|CD9|CLU|CNTN2|CNTNAP1|DAG1|DICER1|EIF2B5|EPB41L3|ERCC2|FA2H|FAM126A|FIG4|GAL3ST1|GALC|GNPAT|GPC1|ID4|ILK|JAM3|KCNJ10|KLK6|LGI4|LPAR1|MAG|MAL|MAL2|MBP|MPP5|MTMR2|MYO5A|NAB1|NAB2|NCSTN|NDRG1|NF1|NFASC|NKX6-2|NTRK2|NTRK3|ODZ4|OLIG2|PIKFYVE|PLLP|PLP1|PMP22|POU3F2|PPARD|PSAP|PTEN|QKI|SBF2|SCN2A|SCN8A|SERI…
164	GO:0007049	cell cycle	0.00E+00	1.00E-10	631	ABCB1|ABL1|ACTR1A|ACTR1B|ACTR2|ACTR3|ACVR1B|AHCTF1|AKAP8L|AKAP9|ANAPC1|ANAPC11|ANAPC13|ANAPC16|ANAPC2|ANAPC5|ANAPC7|ANK3|ANKLE2|ANLN|ANXA11|APBB1|APBB2|APC|APPL1|APPL2|ARAP1|ARF1|ARF6|ARHGEF10|ARHGEF2|ARL2|ARL3|ARL8A|ARL8B|ARPP19|ATF2|ATM|ATRX|AVPI1|AZI2|BAG6|BANF1|BCAT1|BCL2L1|BECN1|BEX2|BIRC6|BLCAP|BOD1|BRD4|BRD7|BRE|BRSK1|BRSK2|BTG2|BTRC|BUB3|C10orf46|C11orf51|C11orf59|C13orf15|C19orf62|C1orf9…
165	GO:0048207	vesicle targeting, rough ER to cis-Golgi	0.00E+00	2.00E-10	51	ANKRD28|CD59|CNIH|CNIH2|CNIH3|COL7A1|CSNK1D|CTSZ|CUL3|F8|GOLGA2|GORASP1|GOSR2|GRIA1|KLHL12|LMAN1|MCFD2|NAPA|NSF|PDCD6|PEF1|PPP6C|PPP6R1|PPP6R3|PREB|RAB1A|RAB1B|SAR1B|SCFD1|SEC13|SEC16A|SEC22B|SEC23A|SEC24B|SEC24C|SEC31A|STX5|TBC1D20|TFG|TGFA|TMED10|TMED2|TRAPPC1|TRAPPC10|TRAPPC2L|TRAPPC3|TRAPPC4|TRAPPC5|TRAPPC6B|TRAPPC9|USO1
166	GO:0045786	negative regulation of cell cycle	0.00E+00	1.00E-10	300	ABL1|ADCYAP1|ANGEL2|APAF1|APBB1|APBB2|APC|ATF2|ATM|ATR|ATRX|AURKAIP1|BCL2L1|BCL6|BMI1|BMP7|BRD7|BRE|BRSK1|BTG1|BTG2|BUB3|C11orf59|C13orf15|C19orf62|C7orf59|CAB39|CAB39L|CALR|CAMK2N1|CARM1|CBX3|CBX5|CCND1|CDC123|CDC14B|CDC5L|CDK5|CDK5RAP2|CDK5RAP3|CDK6|CDK9|CDKN1B|CDKN1C|CDKN2D|CEP63|CGREF1|CHMP1A|CHMP2A|CLOCK|CNOT1|CNOT2|CNOT3|CNOT6|CNOT6L|CNOT7|CNOT8|CTDSP1|CTDSP2|CTDSPL|CTNNB1|CUL1|DAB2IP|DACT1…
167	GO:0006892	post-Golgi vesicle-mediated transport	0.00E+00	0.00E+00	78	ANK3|ANKFY1|AP1AR|AP1G1|AP2A1|AP3D1|ARF1|ARF3|ARF4|ARF5|ARFGEF2|ARFRP1|ARL3|BBS1|BBS2|C16orf62|C16orf70|CCDC91|CCDC93|CORO7|DNM2|DOPEY1|DOPEY2|EHD3|EPS15|EXOC1|EXOC2|EXOC4|EXOC5|EXOC6|EXOC6B|GAK|GBF1|GCC2|GGA1|GGA2|GGA3|GOLGA4|GOLGA7|GOLPH3|GOPC|GOSR2|KIF13A|LAMP1|LLGL1|MACF1|MON2|MYO1B|MYO5A|NSF|OPTN|OSBPL5|PREPL|RAB10|RAB14|RAB26|RAB31|RABEP1|SCAMP1|SCAMP3|SCFD1|SEC16A|SORL1|SORT1|SPTBN1|STEAP2…
168	GO:1905114	cell surface receptor signaling pathway involved in cell-cell signaling	0.00E+00	2.00E-10	230	ADORA1|ADORA2A|AES|AKT1|AMOTL1|AMOTL2|AP2A1|AP2A2|AP2B1|AP2M1|AP2S1|APC|APC2|APCDD1|ARRB2|AXL|BCL7B|BCL9|BCL9L|BRD7|BTRC|C12orf43|C15orf59|C20orf11|C3|CALCOCO1|CALM1|CAMK2A|CCDC88C|CCND1|CCNY|CD24|CDC42|CDK14|CDK5|CELSR2|CELSR3|CHD8|CHRNA2|CHRNA4|CHRNB2|CLTC|CPE|CSNK1A1|CSNK1D|CSNK1E|CSNK1G2|CSNK1G3|CSNK2A1|CSNK2B|CTNNB1|CTNNBIP1|CTNND1|CTNND2|CTR9|CUL1|CUL3|CYLD|DAAM1|DAAM2|DACT1|DACT3|DDB1|DDX3…
169	GO:0006508	proteolysis	0.00E+00	0.00E+00	615	ACE|ACTB|ADAM10|ADAM11|ADAM15|ADAM22|ADAM23|ADAM9|ADAMTS1|ADAMTS10|ADAMTS18|ADAMTS4|ADAMTS8|ADAMTSL2|ADRM1|AEBP1|AFG3L2|AGAP3|AGTPBP1|AMFR|AMN1|AMZ2|ANAPC1|ANAPC11|ANAPC16|ANAPC2|ANAPC5|ANAPC7|ANKIB1|ANKZF1|APC|APEH|APH1A|APH1B|ARIH1|ARIH2|ARMC8|ARNTL|ARRB1|ARRB2|ASPH|ASRGL1|ASXL1|ATG4B|ATG4C|ATG4D|ATP5SL|ATP6AP2|ATXN7L3|AUP1|BACE1|BAD|BAG6|BAP1|BECN1|BIRC2|BIRC6|BRE|BRSK2|BTRC|BUB3|C10orf46|C10o…
170	GO:1901699	cellular response to nitrogen compound	0.00E+00	0.00E+00	339	ABL1|ACTB|ACTN2|ACTR2|ADCY1|ADCY2|ADCY3|ADCY5|ADCY6|ADCY9|ADRBK1|AGRN|AGT|AHCYL1|AKAP6|AKAP9|AKR1B1|AKT1|AKT2|AMIGO1|ANXA5|AP3S1|APC|APEX1|APLP1|APP|APPL1|AQP1|ARHGEF2|ARID1B|ARRB2|ASS1|ATF4|ATG7|ATP1A3|ATP2B4|ATP6AP1|ATP6V0A1|ATP6V0B|ATP6V0C|ATP6V0D1|ATP6V0E1|ATP6V0E2|ATP6V1A|ATP6V1B2|ATP6V1C1|ATP6V1D|ATP6V1E1|ATP6V1F|ATP6V1G1|ATP6V1G2|ATP6V1H|ATRX|BACE1|BAIAP2|BCAR1|BCL11A|BCL2L1|BCL2L2|C11orf5…
171	GO:0045859	regulation of protein kinase activity	0.00E+00	0.00E+00	409	ABI1|ABL1|ACE|ACSL1|ACTB|ACVR2B|ADAM9|ADAR|ADARB1|ADCY1|ADCY2|ADCY3|ADCY5|ADCY6|ADCY9|ADCYAP1|ADNP|ADORA1|ADORA2A|ADRA2C|AFAP1L2|AGT|AIDA|AKAP13|AKT1|AKT1S1|ALS2|ANKRD54|APC|APOE|APP|ARRB1|ATG13|ATP2B4|AVPI1|BDNF|BMP7|C10orf46|C13orf15|C14orf129|C14orf166|C1orf183|C2orf24|CAB39|CALM1|CALM2|CALM3|CAMK1|CAMK2N1|CAMK2N2|CAMKK1|CAMKK2|CARTPT|CBL|CBLB|CCDC21|CCDC88A|CCNC|CCND1|CCND2|CCND3|CCNG2|CCNH|C…
172	GO:0006836	neurotransmitter transport	0.00E+00	0.00E+00	118	ADCYAP1|APBA1|AQP1|ARL6IP5|ATP1A2|BRSK1|BZRAP1|CACNA1B|CADPS|CADPS2|CASK|CDK5|CLN8|CPLX1|CPLX2|CPLX3|CTBP2|DNAJC5|DOC2A|DVL1|ERC2|GABRA2|GAD1|GAD2|GLUL|GRM4|HBB|HRH3|HSPA8|ICA1|KCNJ10|LIN7C|NAPA|NF1|OTOF|P2RX7|PARK2|PARK7|PCLO|PDZD11|PIP5K1C|PLDN|PPFIA1|PPFIA2|PPFIA3|PPFIA4|PPT1|PRAF2|PRRT2|PSEN1|PTPRN2|RAB3A|RIMS1|RIMS2|RIMS3|RIMS4|RPH3A|SCRIB|SEC14L1|SEPT5|SLC17A6|SLC17A7|SLC1A1|SLC1A2|SLC1A3|S…
173	GO:0030900	forebrain development	0.00E+00	0.00E+00	221	ADCYAP1|AGTPBP1|ALDH1A3|APAF1|APP|AQP1|ARID1A|ARPC5|ATAT1|ATIC|ATP2B4|ATRX|AXL|BAD|BBS2|BCAN|BCL11B|BNIP3|BTBD3|BTG2|C12orf57|C16orf45|C21orf91|CCDC85C|CDH2|CDK5|CDK5R1|CDK5R2|CDK6|CDON|CEP120|CHD5|CHD7|CHRD|CHRNB2|CNP|CNTN2|CNTNAP2|CREB1|CRHR1|CRK|CRKL|CRTAC1|CSF1R|CTNNB1|DAB2IP|DCLK1|DCLK2|DIXDC1|DLC1|DLX1|DNAJB1|DOCK7|DRD1|DRD2|EIF2B5|EMX1|EPHA5|ERBB4|EZH1|FABP7|FBXO45|FEZ1|FEZF2|FGF13|FGFR1|F…
174	GO:1902905	positive regulation of supramolecular fiber organization	0.00E+00	0.00E+00	126	ABI2|ABL1|ACTN2|ACTR2|ACTR3|ACTR3B|AKAP9|APOE|APP|ARF6|ARHGEF10|ARHGEF10L|ARL2|ARPC1A|ARPC2|ARPC3|ARPC4|ARPC5|ARPC5L|BAIAP2|BIN1|C13orf15|C3orf10|CD47|CDC42|CDC42EP1|CDC42EP2|CDC42EP4|CDK5R1|CDK5RAP2|CDKN1B|CFL1|CFL2|CLASP1|CLIP1|CLU|CTGF|CTTN|CX3CL1|CYFIP1|DCTN1|DLG1|DRG1|DSTN|EVL|FAM179B|FAM21C|FCHSD2|FLNA|FMN1|FMN2|GLT25D1|GPX1|GRB2|GSN|HSPA1A|HSPA1B|ITGB1BP1|JMY|KATNB1|LIMCH1|LIMK1|LPAR1|LRRC…
175	GO:0006611	protein export from nucleus	0.00E+00	1.00E-10	99	ABCE1|AGFG1|AHCYL1|ALKBH5|C1orf77|CALR|CASC3|CDC40|CHP|CPSF1|CPSF2|CPSF4|CSE1L|DDX19A|DDX25|DHX38|DUSP16|EIF4E|EIF5A|EIF6|ENY2|FIP1L1|FYTTD1|HNRNPA2B1|HSPA9|MCM3AP|NCBP1|NCBP2|NOL6|NPM1|NUP133|NUP153|NUP188|NUP205|NUP210|NUP214|NUP50|NUP62|NUP85|NUP93|NUP98|NUPL1|NUTF2|NXF1|PABPN1|PKD1|POLDIP3|POM121|POM121C|RAN|RANBP2|RANBP3|RANBP3L|RBM15B|RBM8A|RNPS1|RPS15|SARNP|SDAD1|SEC13|SEH1L|SLBP|SLU7|SMG1…
176	GO:0030100	regulation of endocytosis	0.00E+00	0.00E+00	131	AAK1|ABCA7|ABL1|ABL2|ACTN4|AHI1|ANKFY1|ANKRD13A|ANKRD13B|ANKRD13D|AP2A1|AP2B1|AP2S1|APOC1|APOE|APP|APPL1|APPL2|ARC|ARF1|ARF6|ARFGAP1|ARRB1|ARRB2|ATAD1|ATXN2|AXL|B2M|BIN1|BTBD9|C3|CALM3|CALY|CBL|CD151|CD22|CD63|CDH13|CLIP3|CLU|DGKQ|DLG4|DNAJC6|DNM1|DNM1L|DNM2|DRD2|EEF2K|EFNB2|FLOT1|FMR1|GREM1|GSG1L|HIP1|HIP1R|HNRNPK|HPCA|ITGA2|ITSN1|KIAA0226|LDLRAP1|LRP1|LRPAP1|LRRK2|LRRTM1|LRRTM2|LRSAM1|MAGI2|MCT…
177	GO:0035418	protein localization to synapse	0.00E+00	9.00E-10	50	ACCN1|ADAM22|ANKS1B|ARHGAP44|BAIAP2|BSN|CACNG2|CACNG3|CACNG4|CACNG7|CACNG8|CDK5|CLSTN1|CPLX1|DLG1|DLG2|DLG3|DLG4|GPHN|GRIN1|GRIN2A|GRIN2C|GRIP2|GRIPAP1|HSPB1|KIF17|KIF5A|KIF5B|KIF5C|LGI1|LRRC7|LRRTM1|MAP1A|MAPK10|MAPK8IP3|NETO1|NLGN2|PCLO|RAB11A|RELN|SCRIB|SHANK1|SHISA6|SNAP25|SNAP47|STX1B|STX3|SYNJ2BP|TERF2|VPS35
178	GO:0033673	negative regulation of kinase activity	0.00E+00	4.00E-10	145	ABL1|ADAR|ADARB1|ADORA2A|AIDA|AKT1|AKT1S1|APC|APOE|BMP7|C14orf129|C14orf166|C1orf183|CAMK2N1|CAMK2N2|CBL|CBLB|CCDC21|CDK5RAP3|CDKN1B|CDKN1C|CDKN2D|CHORDC1|CHP|CIB1|CORO1C|COX11|CSK|DAB2IP|DBNDD2|DEPTOR|DNAJA1|DNAJC3|DTNBP1|DUSP1|DUSP16|DUSP26|DUSP3|DUSP5|DUSP6|DUSP7|DUSP8|DVL1|ERRFI1|FBXO7|GBA|GGNBP2|GMFB|GNAQ|GNB2L1|GPS1|GPS2|GSTP1|H2AFY|HEG1|HEXIM1|HIPK3|HMGCR|HNRNPU|HSPB1|IBTK|IGF1R|ILK|INPP5K…
179	GO:0046578	regulation of Ras protein signal transduction	0.00E+00	0.00E+00	150	ABCA1|ABL1|ABL2|ABR|AKAP13|ALS2|APOE|ARF6|ARFGAP1|ARFGEF1|ARFGEF2|ARHGAP44|ARHGDIA|ARHGEF1|ARHGEF10|ARHGEF10L|ARHGEF11|ARHGEF12|ARHGEF17|ARHGEF18|ARHGEF2|ARHGEF25|ARHGEF3|ARHGEF33|ARHGEF37|ARHGEF4|ARHGEF40|ARHGEF6|ARHGEF7|ARHGEF9|ARRB1|AUTS2|BCL6|BCR|CADM4|CBL|CDC42SE1|CDC42SE2|CRK|CRKL|CUL3|CYTH1|CYTH2|CYTH3|DAB2IP|DENND1A|DENND4B|DLC1|DNM2|EPS8|EPS8L2|FAM65B|FARP1|FARP2|FLCN|FLOT1|GBF1|GPR56|GR…
180	GO:1902904	negative regulation of supramolecular fiber organization	0.00E+00	0.00E+00	93	ADD1|ADD2|ADD3|APC|APC2|APOE|ARAP1|ARFGEF1|ARHGEF2|C15orf38-AP3S2|C16orf45|CAMSAP1|CAMSAP1L1|CAPZA1|CAPZA2|CAPZB|CHADL|CIB1|CLASP1|CLASP2|CLIP3|CLU|CORO1A|CORO1B|CORO2B|CRYAB|CTNNA2|DLC1|DYRK1A|EML2|EPB49|EPS8|FGF13|FHOD3|FKBP4|GMFB|GSN|HDAC6|HDGFRP3|HIP1R|HSPA8|INPP5J|INPP5K|KANK1|KATNB1|KIAA1543|LDLR|LIMA1|MAP1B|MAP2|MAP6D1|MAPRE1|MET|MID1|MID1IP1|MKKS|MYADM|NAV3|PARK2|PFN1|PFN2|PICK1|PPFIA1|PP…
181	GO:0006839	mitochondrial transport	0.00E+00	0.00E+00	138	ACAA2|ACACA|ACACB|AFG3L2|AGK|AIP|ALKBH7|ATF2|ATP5A1|ATP5B|ATP5C1|ATP5D|ATP5E|ATP5F1|ATP5G1|ATP5G2|ATP5G3|ATP5H|ATP5I|ATP5J|ATP5J2|ATP5L|ATP5O|ATPIF1|BAD|BCL2L1|BID|BLOC1S2|BNIP3|BNIP3L|BOK|BRP44|BRP44L|C1orf201|C22orf29|C22orf32|C2orf18|CAMK2A|CBARA1|CCDC109A|CHCHD10|CNP|COX5B|CPT1A|CYC1|DNAJC15|DNAJC19|EFHA1|FBXO7|FIS1|FXC1|GDAP1|GRPEL1|GSK3A|GSK3B|HIP1R|HSP90AA1|HSPA1A|HSPA4|HSPD1|KIAA1279|LETM…
182	GO:0051641	cellular localization	4.01E-145	4.42E-141	1523	ABCA1|ABCA7|ABCD3|ABCE1|ABCG1|ACAA1|ACACA|ACACB|ACAP2|ACD|ACOT8|ACOX1|ACTB|ACTG1|ACTN2|ACTN4|ACTR10|ACTR1A|ACTR1B|ACTR2|ACTR3|ADAM22|ADORA1|AFTPH|AGFG1|AGK|AGPS|AGRN|AGT|AHCYL1|AHI1|AIP|AKAP12|AKAP13|AKAP5|AKAP6|AKAP9|AKT1|AKT2|AKTIP|ALKBH5|ALS2|AMOT|AMPH|ANK1|ANK2|ANK3|ANKFY1|ANKRD13C|ANKRD27|ANKRD28|ANKRD50|ANKRD54|ANLN|ANP32A|AP1AR|AP1B1|AP1G1|AP1G2|AP1M1|AP1S1|AP1S2|AP2A1|AP2A2|AP2B1|AP2M1|AP…
183	GO:0051649	establishment of localization in cell	4.02E-130	2.21E-126	1192	ABCA1|ABCD3|ABCE1|ABCG1|ACAA1|ACACA|ACACB|ACAP2|ACD|ACOT8|ACOX1|ACTB|ACTG1|ACTN4|ACTR10|ACTR1A|ACTR1B|ACTR2|ACTR3|ADORA1|AFTPH|AGFG1|AGK|AGPS|AGT|AHCYL1|AIP|AKAP12|AKAP13|AKAP5|AKAP6|AKT1|AKT2|AKTIP|ALKBH5|ALS2|AMPH|ANK1|ANK2|ANK3|ANKFY1|ANKRD27|ANKRD28|ANKRD50|ANKRD54|ANP32A|AP1AR|AP1B1|AP1G1|AP1G2|AP1M1|AP1S1|AP1S2|AP2A1|AP2A2|AP2B1|AP2M1|AP2S1|AP3B1|AP3B2|AP3D1|AP3M1|AP3M2|AP3S1|AP3S2|APBA1|AP…
184	GO:0046907	intracellular transport	6.85E-122	2.52E-118	1019	ABCA1|ABCD3|ABCE1|ABCG1|ACAA1|ACACA|ACACB|ACAP2|ACD|ACOT8|ACOX1|ACTN4|ACTR10|ACTR1A|ACTR1B|ACTR2|ADORA1|AFTPH|AGFG1|AGK|AGPS|AGT|AHCYL1|AIP|AKAP12|AKAP13|AKAP5|AKAP6|AKT1|AKT2|AKTIP|ALKBH5|ALS2|ANK1|ANK2|ANK3|ANKFY1|ANKRD27|ANKRD28|ANKRD50|ANKRD54|ANP32A|AP1AR|AP1B1|AP1G1|AP1G2|AP1M1|AP1S1|AP1S2|AP2A1|AP2A2|AP2B1|AP2M1|AP2S1|AP3B1|AP3B2|AP3D1|AP3M1|AP3M2|AP3S1|AP3S2|APBA1|APOE|APP|APPBP2|APPL1|AP…
185	GO:0008104	protein localization	2.82E-119	7.77E-116	1318	AAGAB|ABCA1|ABCA7|ABCB9|ABCE1|ABCG1|ABL1|ACAA1|ACCN1|ACD|ACOT8|ACOX1|ACTN2|ACTN4|ACVR2B|ADAM22|ADCYAP1|ADORA1|AFTPH|AGAP1|AGAP2|AGFG1|AGK|AGPS|AGRN|AGT|AHCTF1|AHCYL1|AHI1|AIP|AKAP10|AKAP11|AKAP12|AKAP5|AKAP6|AKT1|AKT2|AKTIP|ALKBH5|ALS2|AMOT|ANK1|ANK2|ANK3|ANKRD13C|ANKRD27|ANKRD50|ANKS1B|ANLN|AP1AR|AP1B1|AP1G1|AP1G2|AP1M1|AP1S1|AP1S2|AP2A1|AP2A2|AP2B1|AP2M1|AP2S1|AP3B1|AP3B2|AP3D1|AP3M1|AP3M2|AP3S…
186	GO:0044237	cellular metabolic process	9.32E-117	2.05E-113	3728	AACS|AAK1|AARS|AARS2|AARSD1|AASDHPPT|AASS|AATK|ABAT|ABCA1|ABCA3|ABCA7|ABCB6|ABCC5|ABCD3|ABCE1|ABCF1|ABCG2|ABHD10|ABHD12|ABHD16A|ABHD2|ABHD6|ABI1|ABI2|ABL1|ABL2|ABLIM2|ABLIM3|ABTB1|ACAA1|ACAA2|ACACA|ACACB|ACAD11|ACAD8|ACAD9|ACADSB|ACADVL|ACAT1|ACAT2|ACBD5|ACD|ACE|ACER3|ACHE|ACIN1|ACLY|ACO2|ACOT7|ACOT8|ACOX1|ACP1|ACP2|ACPL2|ACSBG1|ACSL1|ACSL3|ACSL4|ACSL6|ACSS1|ACSS2|ACTB|ACTL6B|ACTN2|ACVR1B|ACVR1C|…
187	GO:0033036	macromolecule localization	5.19E-110	9.53E-107	1458	AAGAB|ABCA1|ABCA2|ABCA3|ABCA5|ABCA7|ABCA8|ABCB1|ABCB9|ABCD3|ABCE1|ABCG1|ABCG4|ABL1|ACAA1|ACACA|ACACB|ACCN1|ACD|ACE|ACOT8|ACOX1|ACSL1|ACSL3|ACSL4|ACTN2|ACTN4|ACVR1C|ACVR2B|ADAM22|ADCYAP1|ADORA1|AFTPH|AGAP1|AGAP2|AGFG1|AGK|AGPS|AGRN|AGT|AHCTF1|AHCYL1|AHI1|AIP|AKAP10|AKAP11|AKAP12|AKAP5|AKAP6|AKT1|AKT2|AKTIP|ALKBH5|ALS2|AMOT|ANK1|ANK2|ANK3|ANKRD13C|ANKRD27|ANKRD50|ANKS1B|ANLN|ANO3|ANO4|AP1AR|AP1B1|A…
188	GO:0051128	regulation of cellular component organization	1.76E-109	2.77E-106	1452	AAK1|ABCA1|ABCA7|ABI2|ABL1|ABL2|ABLIM3|ACAA2|ACAP3|ACCN1|ACD|ACE|ACTN2|ACTN4|ACTR2|ACTR3|ACTR3B|ACVR1B|ADAM10|ADAM15|ADAM9|ADCY6|ADCYAP1|ADD1|ADD2|ADD3|ADIPOR1|ADIPOR2|ADNP|AEBP1|AFAP1|AGRN|AGT|AHI1|AKAP13|AKAP6|AKAP8L|AKAP9|AKIRIN1|AKT1|AKT2|ALDOA|AMIGO1|ANAPC1|ANAPC11|ANAPC2|ANAPC5|ANK1|ANKFY1|ANKRD13A|ANKRD13B|ANKRD13D|ANKRD27|ANLN|ANTXR1|ANXA7|AP1AR|AP2A1|AP2B1|AP2S1|APAF1|APBB1|APBB2|APC|APC…
189	GO:0007399	nervous system development	3.05E-109	4.20E-106	1390	AARS|ABAT|ABCB6|ABI1|ABI2|ABL1|ABL2|ABR|ACAP3|ACAT1|ACCN1|ACER3|ACHE|ACSBG1|ACSL3|ACSL4|ACTB|ACTL6B|ACTR2|ACVR1B|ADAM10|ADAM22|ADAM23|ADARB1|ADCY1|ADCY6|ADCYAP1|ADD2|ADNP|ADORA1|ADORA2A|ADRA2C|AFF2|AFG3L2|AGRN|AGT|AGTPBP1|AHI1|AK4|AKT1|AKT2|AKT3|ALCAM|ALDH1A3|ALDH3A2|ALDH5A1|ALS2|AMBRA1|AMIGO1|ANAPC2|ANK2|ANK3|ANKLE2|ANKRD27|ANKS1A|ANP32B|AP2A1|APAF1|APBA1|APBA2|APBB1|APBB2|APLP1|APOD|APOE|APP|AP…
190	GO:0034613	cellular protein localization	4.81E-104	5.89E-101	1014	ABCA7|ABCE1|ACAA1|ACD|ACOT8|ACOX1|ACTN2|ADAM22|ADORA1|AGFG1|AGK|AGPS|AGRN|AGT|AHCYL1|AHI1|AIP|AKAP12|AKAP5|AKAP6|AKT1|AKT2|ALKBH5|AMOT|ANK1|ANK2|ANK3|ANKRD13C|ANLN|AP1AR|AP1B1|AP1G1|AP1G2|AP1M1|AP1S1|AP1S2|AP2A1|AP2A2|AP2B1|AP2M1|AP2S1|AP3B1|AP3B2|AP3D1|AP3M1|AP3M2|AP3S1|AP3S2|APBA1|APOE|APPBP2|APPL1|APPL2|ARCN1|ARF1|ARF3|ARF4|ARF5|ARF6|ARFIP2|ARFRP1|ARHGAP44|ARHGEF2|ARL1|ARL2|ARL2BP|ARL3|ARL4A|A…
191	GO:0070727	cellular macromolecule localization	5.03E-103	5.55E-100	1016	ABCA7|ABCE1|ACAA1|ACD|ACOT8|ACOX1|ACTN2|ADAM22|ADORA1|AGFG1|AGK|AGPS|AGRN|AGT|AHCYL1|AHI1|AIP|AKAP12|AKAP5|AKAP6|AKT1|AKT2|ALKBH5|AMOT|ANK1|ANK2|ANK3|ANKRD13C|ANLN|AP1AR|AP1B1|AP1G1|AP1G2|AP1M1|AP1S1|AP1S2|AP2A1|AP2A2|AP2B1|AP2M1|AP2S1|AP3B1|AP3B2|AP3D1|AP3M1|AP3M2|AP3S1|AP3S2|APBA1|APOE|APPBP2|APPL1|APPL2|ARCN1|ARF1|ARF3|ARF4|ARF5|ARF6|ARFIP2|ARFRP1|ARHGAP44|ARHGEF2|ARL1|ARL2|ARL2BP|ARL3|ARL4A|A…
192	GO:0016043	cellular component organization	1.14E-102	1.14E-99	2840	A2M|AAK1|AARS2|AASS|ABCA1|ABCA5|ABCA7|ABCB1|ABCD3|ABCE1|ABCG1|ABI1|ABI2|ABL1|ABLIM1|ABLIM2|ABLIM3|ABR|ACAA1|ACAA2|ACACA|ACACB|ACAD9|ACAT1|ACCN2|ACD|ACHE|ACIN1|ACOT8|ACOX1|ACP2|ACSL3|ACSL4|ACTB|ACTG1|ACTL6B|ACTN1|ACTN2|ACTN4|ACTR1A|ACTR1B|ACTR2|ACTR3|ACTR3B|ACTR6|ACVR1C|ADAM10|ADAM15|ADAMTS4|ADAMTSL2|ADAR|ADARB1|ADC|ADCY1|ADCYAP1|ADD1|ADD2|ADD3|ADNP|ADORA2A|ADRM1|AFF2|AFG3L2|AGFG1|AGK|AGPS|AGRN|AG…
193	GO:0071840	cellular component organization or biogenesis	2.47E-102	2.27E-99	2919	A2M|AAK1|AAMP|AARS2|AASS|AATF|ABCA1|ABCA5|ABCA7|ABCB1|ABCD3|ABCE1|ABCG1|ABI1|ABI2|ABL1|ABLIM1|ABLIM2|ABLIM3|ABR|ACAA1|ACAA2|ACACA|ACACB|ACAD9|ACAT1|ACCN2|ACD|ACHE|ACIN1|ACOT8|ACOX1|ACP2|ACSL3|ACSL4|ACTB|ACTG1|ACTL6B|ACTN1|ACTN2|ACTN4|ACTR1A|ACTR1B|ACTR2|ACTR3|ACTR3B|ACTR6|ACVR1C|ADAM10|ADAM15|ADAMTS4|ADAMTSL2|ADAR|ADARB1|ADC|ADCY1|ADCYAP1|ADD1|ADD2|ADD3|ADNP|ADORA2A|ADRM1|AFF2|AFG3L2|AGFG1|AGK|AG…
194	GO:0044267	cellular protein metabolic process	9.76E-102	8.27E-99	2016	AAK1|AARS|AARS2|AARSD1|AATK|ABCA1|ABCA3|ABCA7|ABCE1|ABCF1|ABHD12|ABI1|ABI2|ABL1|ABL2|ABTB1|ACP1|ACTB|ACTL6B|ACTN2|ACVR1B|ACVR1C|ACVR2A|ACVR2B|ADAM10|ADCK2|ADCK3|ADH5|ADORA2A|ADRBK1|ADRBK2|ADRM1|AFG3L2|AGAP3|AGT|AGTPBP1|AIP|AKAP13|AKT1|AKT2|AKT3|AMFR|AMN1|ANAPC1|ANAPC11|ANAPC13|ANAPC16|ANAPC2|ANAPC5|ANAPC7|ANKIB1|ANKZF1|ANO8|AP2A1|AP2A2|AP2B1|AP2M1|AP2S1|APBB1|APC|APEH|APH1A|APH1B|APLP2|APOE|APP|A…
195	GO:0045184	establishment of protein localization	1.40E-98	1.10E-95	1009	AAGAB|ABCA1|ABCB9|ABCE1|ABCG1|ABL1|ACAA1|ACD|ACOT8|ACOX1|ACTN4|ACVR2B|ADCYAP1|ADORA1|AFTPH|AGAP1|AGAP2|AGFG1|AGK|AGPS|AGT|AHCTF1|AHCYL1|AIP|AKAP12|AKAP5|AKAP6|AKT1|AKT2|AKTIP|ALKBH5|ANK2|ANK3|ANKRD27|ANKRD50|AP1AR|AP1B1|AP1G1|AP1G2|AP1M1|AP1S1|AP1S2|AP2A1|AP2A2|AP2B1|AP2M1|AP2S1|AP3B1|AP3B2|AP3D1|AP3M1|AP3M2|AP3S1|AP3S2|APBA1|APBA2|APOE|APPBP2|APPL1|APPL2|ARCN1|ARF1|ARF3|ARF4|ARF5|ARF6|ARFGAP1|AR…
196	GO:0051179	localization	1.24E-97	9.10E-95	2854	A2M|AAGAB|AAK1|AAMP|ABCA1|ABCA2|ABCA3|ABCA5|ABCA7|ABCA8|ABCB1|ABCB6|ABCB8|ABCB9|ABCC10|ABCC5|ABCC8|ABCC9|ABCD3|ABCE1|ABCF1|ABCG1|ABCG2|ABCG4|ABI1|ABI2|ABL1|ACAA1|ACAA2|ACACA|ACACB|ACAP2|ACAP3|ACCN1|ACCN2|ACD|ACE|ACHE|ACLY|ACOT8|ACOX1|ACSL1|ACSL3|ACSL4|ACTB|ACTG1|ACTN1|ACTN2|ACTN4|ACTR10|ACTR1A|ACTR1B|ACTR2|ACTR3|ACVR1C|ACVR2B|ADAM10|ADAM22|ADAM9|ADAMTS8|ADC|ADCY3|ADCYAP1|ADD1|ADD2|ADD3|ADORA1|ADO…
197	GO:0015031	protein transport	1.88E-97	1.29E-94	965	AAGAB|ABCA1|ABCB9|ABCE1|ABCG1|ACAA1|ACD|ACOT8|ACOX1|ACTN4|ACVR2B|ADCYAP1|ADORA1|AFTPH|AGAP1|AGAP2|AGFG1|AGK|AGPS|AGT|AHCTF1|AHCYL1|AIP|AKAP12|AKAP5|AKAP6|AKT1|AKT2|AKTIP|ALKBH5|ANK2|ANK3|ANKRD27|ANKRD50|AP1AR|AP1B1|AP1G1|AP1G2|AP1M1|AP1S1|AP1S2|AP2A1|AP2A2|AP2B1|AP2M1|AP2S1|AP3B1|AP3B2|AP3D1|AP3M1|AP3M2|AP3S1|AP3S2|APBA1|APBA2|APOE|APPBP2|APPL1|APPL2|ARCN1|ARF1|ARF3|ARF4|ARF5|ARF6|ARFGAP1|ARFGAP2…
198	GO:0008152	metabolic process	2.28E-96	1.48E-93	3950	A2M|AACS|AAK1|AARS|AARS2|AARSD1|AASDHPPT|AASS|AATK|ABAT|ABCA1|ABCA2|ABCA3|ABCA7|ABCB6|ABCC5|ABCD3|ABCE1|ABCF1|ABCG1|ABCG2|ABHD10|ABHD12|ABHD16A|ABHD2|ABHD6|ABI1|ABI2|ABL1|ABL2|ABLIM2|ABLIM3|ABTB1|ACAA1|ACAA2|ACACA|ACACB|ACAD11|ACAD8|ACAD9|ACADSB|ACADVL|ACAT1|ACAT2|ACBD3|ACBD5|ACD|ACE|ACER3|ACHE|ACIN1|ACLY|ACO2|ACOT7|ACOT8|ACOX1|ACP1|ACP2|ACPL2|ACSBG1|ACSL1|ACSL3|ACSL4|ACSL6|ACSS1|ACSS2|ACTB|ACTL6…
199	GO:0015833	peptide transport	1.08E-95	6.63E-93	974	AAGAB|ABCA1|ABCB9|ABCE1|ABCG1|ACAA1|ACD|ACOT8|ACOX1|ACTN4|ACVR2B|ADCYAP1|ADORA1|AFTPH|AGAP1|AGAP2|AGFG1|AGK|AGPS|AGT|AHCTF1|AHCYL1|AIP|AKAP12|AKAP5|AKAP6|AKT1|AKT2|AKTIP|ALKBH5|ANK2|ANK3|ANKRD27|ANKRD50|AP1AR|AP1B1|AP1G1|AP1G2|AP1M1|AP1S1|AP1S2|AP2A1|AP2A2|AP2B1|AP2M1|AP2S1|AP3B1|AP3B2|AP3D1|AP3M1|AP3M2|AP3S1|AP3S2|APBA1|APBA2|APOE|APPBP2|APPL1|APPL2|ARCN1|ARF1|ARF3|ARF4|ARF5|ARF6|ARFGAP1|ARFGAP2…
200	GO:0042886	amide transport	2.81E-93	1.63E-90	987	AAGAB|ABCA1|ABCB1|ABCB9|ABCE1|ABCG1|ACAA1|ACD|ACOT8|ACOX1|ACTN4|ACVR2B|ADCYAP1|ADORA1|AFTPH|AGAP1|AGAP2|AGFG1|AGK|AGPS|AGT|AHCTF1|AHCYL1|AIP|AKAP12|AKAP5|AKAP6|AKT1|AKT2|AKTIP|ALKBH5|ANK2|ANK3|ANKRD27|ANKRD50|AP1AR|AP1B1|AP1G1|AP1G2|AP1M1|AP1S1|AP1S2|AP2A1|AP2A2|AP2B1|AP2M1|AP2S1|AP3B1|AP3B2|AP3D1|AP3M1|AP3M2|AP3S1|AP3S2|APBA1|APBA2|APOE|APPBP2|APPL1|APPL2|ARCN1|ARF1|ARF3|ARF4|ARF5|ARF6|ARFGAP1|A…
201	GO:0006810	transport	4.65E-92	2.56E-89	2322	A2M|AAGAB|AAK1|ABCA1|ABCA2|ABCA3|ABCA5|ABCA7|ABCA8|ABCB1|ABCB6|ABCB8|ABCB9|ABCC10|ABCC5|ABCC8|ABCC9|ABCD3|ABCE1|ABCF1|ABCG1|ABCG2|ABCG4|ABI1|ABL1|ACAA1|ACAA2|ACACA|ACACB|ACAP2|ACCN1|ACCN2|ACD|ACE|ACHE|ACLY|ACOT8|ACOX1|ACSL1|ACSL3|ACSL4|ACTB|ACTG1|ACTN1|ACTN2|ACTN4|ACTR10|ACTR1A|ACTR1B|ACTR2|ACTR3|ACVR2B|ADAM10|ADAMTS8|ADC|ADCYAP1|ADD1|ADD2|ADD3|ADORA1|ADORA2A|ADRBK1|ADRBK2|AFG3L2|AFTPH|AGAP1|AGAP…
202	GO:0051234	establishment of localization	7.33E-92	3.85E-89	2376	A2M|AAGAB|AAK1|ABCA1|ABCA2|ABCA3|ABCA5|ABCA7|ABCA8|ABCB1|ABCB6|ABCB8|ABCB9|ABCC10|ABCC5|ABCC8|ABCC9|ABCD3|ABCE1|ABCF1|ABCG1|ABCG2|ABCG4|ABI1|ABL1|ACAA1|ACAA2|ACACA|ACACB|ACAP2|ACCN1|ACCN2|ACD|ACE|ACHE|ACLY|ACOT8|ACOX1|ACSL1|ACSL3|ACSL4|ACTB|ACTG1|ACTN1|ACTN2|ACTN4|ACTR10|ACTR1A|ACTR1B|ACTR2|ACTR3|ACVR2B|ADAM10|ADAMTS8|ADC|ADCYAP1|ADD1|ADD2|ADD3|ADORA1|ADORA2A|ADRBK1|ADRBK2|AFG3L2|AFTPH|AGAP1|AGAP…
203	GO:0071705	nitrogen compound transport	2.63E-91	1.32E-88	1114	AAGAB|ABCA1|ABCB1|ABCB6|ABCB9|ABCE1|ABCG1|ACAA1|ACD|ACOT8|ACOX1|ACTN4|ACVR2B|ADC|ADCYAP1|ADORA1|AFTPH|AGAP1|AGAP2|AGFG1|AGK|AGPS|AGT|AHCTF1|AHCYL1|AIP|AKAP12|AKAP5|AKAP6|AKT1|AKT2|AKTIP|ALKBH5|ANK2|ANK3|ANKRD27|ANKRD50|AP1AR|AP1B1|AP1G1|AP1G2|AP1M1|AP1S1|AP1S2|AP2A1|AP2A2|AP2B1|AP2M1|AP2S1|AP3B1|AP3B2|AP3D1|AP3M1|AP3M2|AP3S1|AP3S2|APBA1|APBA2|APOE|APPBP2|APPL1|APPL2|AQP1|ARC|ARCN1|ARF1|ARF3|ARF4|…
204	GO:1901564	organonitrogen compound metabolic process	1.43E-85	6.87E-83	2647	A2M|AAK1|AARS|AARS2|AARSD1|AASDHPPT|AASS|AATK|ABAT|ABCA1|ABCA3|ABCA7|ABCB6|ABCC5|ABCE1|ABCF1|ABCG1|ABCG2|ABHD12|ABHD16A|ABI1|ABI2|ABL1|ABL2|ABTB1|ACACA|ACACB|ACAD8|ACADSB|ACAT1|ACE|ACER3|ACHE|ACLY|ACOT7|ACOT8|ACP1|ACPL2|ACSBG1|ACSL1|ACSL3|ACSL4|ACSL6|ACSS1|ACSS2|ACTB|ACTL6B|ACTN2|ACVR1B|ACVR1C|ACVR2A|ACVR2B|ADAM10|ADAM11|ADAM15|ADAM22|ADAM23|ADAM9|ADAMTS1|ADAMTS10|ADAMTS18|ADAMTS4|ADAMTS8|ADAMTSL…
205	GO:0022008	neurogenesis	2.65E-85	1.22E-82	992	ABI1|ABI2|ABL1|ABL2|ACAP3|ACSL4|ACTB|ACTR2|ADAM10|ADAM22|ADARB1|ADCY1|ADCY6|ADCYAP1|ADNP|ADORA2A|ADRA2C|AFG3L2|AGRN|AGT|AGTPBP1|AHI1|AKT1|AKT2|ALCAM|ALS2|AMIGO1|ANAPC2|ANK3|ANKRD27|ANKS1A|AP2A1|APBB1|APBB2|APOD|APOE|APP|APPL2|ARC|ARF1|ARF4|ARF6|ARFGEF1|ARHGAP33|ARHGAP44|ARHGDIA|ARHGEF10|ARHGEF2|ARID1B|ARL3|ARNTL|ASAP1|ASPA|ASTN1|ATAT1|ATCAY|ATF4|ATL1|ATP2B2|ATP8A2|ATXN10|AUTS2|AXL|B2M|B3GNT2|B4GA…
206	GO:0044238	primary metabolic process	3.08E-84	1.36E-81	3545	A2M|AACS|AAK1|AARS|AARS2|AARSD1|AASDHPPT|AASS|AATK|ABAT|ABCA1|ABCA2|ABCA3|ABCA7|ABCD3|ABCE1|ABCF1|ABCG1|ABHD10|ABHD12|ABHD16A|ABHD2|ABHD6|ABI1|ABI2|ABL1|ABL2|ABLIM2|ABLIM3|ABTB1|ACAA1|ACAA2|ACACA|ACACB|ACAD11|ACAD8|ACAD9|ACADSB|ACADVL|ACAT1|ACAT2|ACBD3|ACBD5|ACD|ACE|ACER3|ACHE|ACIN1|ACLY|ACO2|ACOT7|ACOT8|ACOX1|ACP1|ACPL2|ACSBG1|ACSL1|ACSL3|ACSL4|ACSL6|ACSS1|ACSS2|ACTB|ACTL6B|ACTN2|ACVR1B|ACVR1C|A…
207	GO:0071704	organic substance metabolic process	7.36E-84	3.12E-81	3686	A2M|AACS|AAK1|AARS|AARS2|AARSD1|AASDHPPT|AASS|AATK|ABAT|ABCA1|ABCA2|ABCA3|ABCA7|ABCB6|ABCC5|ABCD3|ABCE1|ABCF1|ABCG1|ABCG2|ABHD10|ABHD12|ABHD16A|ABHD2|ABHD6|ABI1|ABI2|ABL1|ABL2|ABLIM2|ABLIM3|ABTB1|ACAA1|ACAA2|ACACA|ACACB|ACAD11|ACAD8|ACAD9|ACADSB|ACADVL|ACAT1|ACAT2|ACBD3|ACBD5|ACD|ACE|ACER3|ACHE|ACIN1|ACLY|ACO2|ACOT7|ACOT8|ACOX1|ACP1|ACPL2|ACSBG1|ACSL1|ACSL3|ACSL4|ACSL6|ACSS1|ACSS2|ACTB|ACTL6B|ACT…
208	GO:0006807	nitrogen compound metabolic process	2.31E-83	9.43E-81	3339	A2M|AAK1|AARS|AARS2|AARSD1|AASDHPPT|AASS|AATK|ABAT|ABCA1|ABCA3|ABCA7|ABCB6|ABCC5|ABCE1|ABCF1|ABCG1|ABCG2|ABHD12|ABHD16A|ABI1|ABI2|ABL1|ABL2|ABLIM2|ABLIM3|ABTB1|ACACA|ACACB|ACAD8|ACADSB|ACAT1|ACD|ACE|ACER3|ACHE|ACIN1|ACLY|ACOT7|ACOT8|ACP1|ACPL2|ACSBG1|ACSL1|ACSL3|ACSL4|ACSL6|ACSS1|ACSS2|ACTB|ACTL6B|ACTN2|ACVR1B|ACVR1C|ACVR2A|ACVR2B|ADAM10|ADAM11|ADAM15|ADAM22|ADAM23|ADAM9|ADAMTS1|ADAMTS10|ADAMTS18…
209	GO:0048699	generation of neurons	6.00E-83	2.36E-80	939	ABI1|ABI2|ABL1|ABL2|ACAP3|ACSL4|ACTB|ACTR2|ADAM10|ADARB1|ADCY1|ADCY6|ADCYAP1|ADNP|ADORA2A|ADRA2C|AFG3L2|AGRN|AGT|AGTPBP1|AHI1|AKT1|ALCAM|ALS2|AMIGO1|ANAPC2|ANK3|ANKRD27|ANKS1A|AP2A1|APBB1|APBB2|APOD|APOE|APP|APPL2|ARC|ARF1|ARF4|ARF6|ARFGEF1|ARHGAP33|ARHGAP44|ARHGDIA|ARHGEF2|ARID1B|ARL3|ARNTL|ASAP1|ASPA|ASTN1|ATAT1|ATCAY|ATF4|ATL1|ATP2B2|ATP8A2|ATXN10|AUTS2|AXL|B2M|B3GNT2|B4GALT5|B4GALT6|BAG5|BAI1…
210	GO:0044260	cellular macromolecule metabolic process	5.58E-82	2.12E-79	2543	AAK1|AARS|AARS2|AARSD1|AATK|ABCA1|ABCA3|ABCA7|ABCE1|ABCF1|ABHD12|ABI1|ABI2|ABL1|ABL2|ABLIM2|ABLIM3|ABTB1|ACD|ACHE|ACP1|ACPL2|ACTB|ACTL6B|ACTN2|ACVR1B|ACVR1C|ACVR2A|ACVR2B|ADAM10|ADCK2|ADCK3|ADD1|ADH5|ADORA2A|ADRBK1|ADRBK2|ADRM1|AFF4|AFG3L2|AGAP3|AGL|AGT|AGTPBP1|AIP|AKAP13|AKT1|AKT2|AKT3|ALKBH5|ALS2|AMFR|AMN1|ANAPC1|ANAPC11|ANAPC13|ANAPC16|ANAPC2|ANAPC5|ANAPC7|ANKIB1|ANKZF1|ANO8|AP2A1|AP2A2|AP2B1|…
211	GO:0019538	protein metabolic process	2.70E-81	9.93E-79	2203	A2M|AAK1|AARS|AARS2|AARSD1|AATK|ABCA1|ABCA3|ABCA7|ABCE1|ABCF1|ABCG1|ABHD12|ABI1|ABI2|ABL1|ABL2|ABTB1|ACACA|ACE|ACHE|ACP1|ACPL2|ACTB|ACTL6B|ACTN2|ACVR1B|ACVR1C|ACVR2A|ACVR2B|ADAM10|ADAM11|ADAM15|ADAM22|ADAM23|ADAM9|ADAMTS1|ADAMTS10|ADAMTS18|ADAMTS4|ADAMTS8|ADAMTSL2|ADCK2|ADCK3|ADD1|ADH5|ADORA2A|ADRBK1|ADRBK2|ADRM1|AEBP1|AFG3L2|AGAP3|AGT|AGTPBP1|AIP|AKAP13|AKT1|AKT2|AKT3|AMFR|AMN1|AMZ2|ANAPC1|ANAPC…
212	GO:0006886	intracellular protein transport	3.43E-78	1.22E-75	663	ABCE1|ACAA1|ACD|ACOT8|ACOX1|ADORA1|AGFG1|AGK|AGPS|AGT|AHCYL1|AIP|AKAP12|AKAP5|AKAP6|AKT1|AKT2|ALKBH5|AP1B1|AP1G1|AP1G2|AP1M1|AP1S1|AP1S2|AP2A1|AP2A2|AP2B1|AP2M1|AP2S1|AP3B1|AP3B2|AP3D1|AP3M1|AP3M2|AP3S1|AP3S2|APBA1|APPBP2|APPL1|APPL2|ARCN1|ARF1|ARF3|ARF4|ARF5|ARF6|ARFIP2|ARFRP1|ARHGAP44|ARHGEF2|ARL1|ARL3|ARL4A|ARL4C|ARL4D|ARL5A|ARL6IP1|ARNTL|ASNA1|ASPSCR1|ATG3|ATP1B1|AUP1|BAG3|BCAP29|BCAP31|BCR|B…
213	GO:0006996	organelle organization	1.25E-76	4.32E-74	1788	AARS2|ABCA1|ABCD3|ABI1|ABI2|ABL1|ABLIM1|ABLIM2|ABLIM3|ABR|ACAA1|ACAA2|ACAD9|ACD|ACIN1|ACOT8|ACOX1|ACP2|ACTB|ACTG1|ACTL6B|ACTN1|ACTN2|ACTN4|ACTR1A|ACTR1B|ACTR2|ACTR3|ACTR3B|ACTR6|ADD1|ADD2|ADD3|AFF2|AFG3L2|AGFG1|AGK|AGPS|AGRN|AGTPBP1|AHCTF1|AHI1|AIF1L|AIP|AKAP8L|AKAP9|AKT1|AKT3|AKTIP|ALAS1|ALDOA|ALKBH7|ALS2|ALS2CL|ALS2CR4|AMBRA1|AMOT|AMOTL1|AMOTL2|ANK1|ANK2|ANK3|ANKFY1|ANKLE2|ANKRD28|ANLN|ANP32B|A…
214	GO:0043170	macromolecule metabolic process	7.95E-75	2.66E-72	2968	A2M|AAK1|AARS|AARS2|AARSD1|AATK|ABCA1|ABCA3|ABCA7|ABCC5|ABCE1|ABCF1|ABCG1|ABHD12|ABI1|ABI2|ABL1|ABL2|ABLIM2|ABLIM3|ABTB1|ACACA|ACD|ACE|ACHE|ACIN1|ACP1|ACPL2|ACTB|ACTL6B|ACTN2|ACVR1B|ACVR1C|ACVR2A|ACVR2B|ADAM10|ADAM11|ADAM15|ADAM22|ADAM23|ADAM9|ADAMTS1|ADAMTS10|ADAMTS18|ADAMTS4|ADAMTS8|ADAMTSL2|ADAR|ADARB1|ADARB2|ADCK2|ADCK3|ADD1|ADH5|ADORA2A|ADRBK1|ADRBK2|ADRM1|AEBP1|AFF2|AFF4|AFG3L2|AGAP3|AGFG1|…
215	GO:0071702	organic substance transport	8.22E-74	2.66E-71	1244	AAGAB|ABCA1|ABCA2|ABCA3|ABCA5|ABCA7|ABCA8|ABCB1|ABCB6|ABCB9|ABCC5|ABCD3|ABCE1|ABCG1|ABCG4|ACAA1|ACACA|ACACB|ACD|ACE|ACOT8|ACOX1|ACSL1|ACSL3|ACSL4|ACTN4|ACVR2B|ADC|ADCYAP1|ADORA1|AFTPH|AGAP1|AGAP2|AGFG1|AGK|AGPS|AGT|AHCTF1|AHCYL1|AIP|AKAP12|AKAP5|AKAP6|AKT1|AKT2|AKTIP|ALKBH5|ANK2|ANK3|ANKRD27|ANKRD50|ANO3|ANO4|AP1AR|AP1B1|AP1G1|AP1G2|AP1M1|AP1S1|AP1S2|AP2A1|AP2A2|AP2B1|AP2M1|AP2S1|AP3B1|AP3B2|AP3D…
216	GO:0051130	positive regulation of cellular component organization	3.66E-70	1.15E-67	753	ABCA1|ABCA7|ABI2|ABL1|ABL2|ABLIM3|ACCN1|ACD|ACTN2|ACTN4|ACTR2|ACTR3|ACTR3B|ADAM9|ADCYAP1|ADD1|ADNP|AGRN|AGT|AHI1|AKAP8L|AKAP9|AKIRIN1|AKT2|AMIGO1|ANAPC11|ANAPC2|ANAPC5|ANK1|ANKFY1|ANKRD27|ANLN|AP2A1|AP2B1|APBB1|APC|APOE|APP|APPL1|APPL2|ARAP1|ARF1|ARF6|ARHGDIA|ARHGEF10|ARHGEF10L|ARHGEF7|ARIH2|ARL2|ARPC1A|ARPC2|ARPC3|ARPC4|ARPC5|ARPC5L|ARRB1|ARRB2|ASAP1|ATAD1|ATAT1|ATG13|ATM|ATMIN|ATP8A1|ATP8A2|ATP…
217	GO:0036211	protein modification process	2.19E-69	6.53E-67	1639	AAK1|AATK|ABCA1|ABCA7|ABHD12|ABI1|ABI2|ABL1|ABL2|ACP1|ACTB|ACTL6B|ACTN2|ACVR1B|ACVR1C|ACVR2A|ACVR2B|ADAM10|ADCK2|ADCK3|ADH5|ADRBK1|ADRBK2|ADRM1|AGT|AGTPBP1|AIP|AKAP13|AKT1|AKT2|AKT3|AMFR|AMN1|ANAPC1|ANAPC11|ANAPC13|ANAPC16|ANAPC2|ANAPC5|ANAPC7|ANKIB1|ANO8|APBB1|APC|APLP2|APOE|APP|ARF4|ARHGEF6|ARID4A|ARID4B|ARIH1|ARIH2|ARRB1|ARRB2|ASB1|ASB13|ASB6|ASB8|ASH1L|ASH2L|ASPH|ASPHD1|ASPHD2|ASXL1|ATAT1|ATF…
218	GO:0006464	cellular protein modification process	2.19E-69	6.53E-67	1639	AAK1|AATK|ABCA1|ABCA7|ABHD12|ABI1|ABI2|ABL1|ABL2|ACP1|ACTB|ACTL6B|ACTN2|ACVR1B|ACVR1C|ACVR2A|ACVR2B|ADAM10|ADCK2|ADCK3|ADH5|ADRBK1|ADRBK2|ADRM1|AGT|AGTPBP1|AIP|AKAP13|AKT1|AKT2|AKT3|AMFR|AMN1|ANAPC1|ANAPC11|ANAPC13|ANAPC16|ANAPC2|ANAPC5|ANAPC7|ANKIB1|ANO8|APBB1|APC|APLP2|APOE|APP|ARF4|ARHGEF6|ARID4A|ARID4B|ARIH1|ARIH2|ARRB1|ARRB2|ASB1|ASB13|ASB6|ASB8|ASH1L|ASH2L|ASPH|ASPHD1|ASPHD2|ASXL1|ATAT1|ATF…
219	GO:0048519	negative regulation of biological process	3.28E-65	9.52E-63	2529	A2M|AARS|AATF|ABAT|ABCA1|ABCA5|ABCA7|ABCE1|ABCG1|ABHD2|ABHD6|ABI1|ABL1|ABL2|ABR|ACAA2|ACACB|ACADVL|ACCN1|ACCN2|ACD|ACE|ACHE|ACOT8|ACTN1|ACTN2|ACTN4|ACVR1B|ACVR1C|ACVR2B|ADAM10|ADAM15|ADAM22|ADAMTS1|ADAMTS18|ADAMTS8|ADAMTSL2|ADAR|ADARB1|ADC|ADCY6|ADCYAP1|ADCYAP1R1|ADD1|ADD2|ADD3|ADIPOR1|ADIPOR2|ADNP|ADORA1|ADORA2A|ADRA2C|ADRBK1|AEBP1|AES|AFF2|AGAP2|AGT|AHI1|AIDA|AKIRIN1|AKIRIN2|AKR1B1|AKT1|AKT1S1|…
220	GO:0031344	regulation of cell projection organization	5.41E-62	1.53E-59	481	ABI2|ABL1|ABL2|ACAP3|ACTR2|ADAM10|ADCY6|ADCYAP1|ADNP|AGRN|AGT|AKIRIN1|AKT1|AMIGO1|ANAPC2|ANKRD27|ANLN|AP2A1|APBB1|APC|APOE|ARAP1|ARC|ARF1|ARF6|ARHGAP33|ARHGAP44|ARHGDIA|ARHGEF7|ARPC2|ASAP1|ATG3|ATG5|ATMIN|ATP8A2|AUTS2|B2M|BAG5|BAI3|BAIAP2|BCAS3|BCL11A|BDNF|BHLHB9|BMP7|BMPR2|BRSK1|BRSK2|C17orf37|C21orf91|C3orf10|CACNG7|CAMK1|CAMK1D|CAMK2B|CAMSAP1L1|CAPRIN1|CAPRIN2|CAPZB|CARM1|CBFA2T2|CCDC88A|CDC42…
221	GO:0120035	regulation of plasma membrane bounded cell projection organization	6.82E-62	1.88E-59	476	ABI2|ABL1|ABL2|ACAP3|ACTR2|ADAM10|ADCY6|ADCYAP1|ADNP|AGRN|AGT|AKIRIN1|AKT1|AMIGO1|ANAPC2|ANKRD27|ANLN|AP2A1|APBB1|APC|APOE|ARAP1|ARC|ARF1|ARF6|ARHGAP33|ARHGAP44|ARHGDIA|ARHGEF7|ARPC2|ASAP1|ATG3|ATG5|ATMIN|ATP8A2|AUTS2|B2M|BAG5|BAI3|BAIAP2|BCAS3|BCL11A|BDNF|BHLHB9|BMP7|BMPR2|BRSK1|BRSK2|C17orf37|C21orf91|C3orf10|CACNG7|CAMK1|CAMK1D|CAMK2B|CAMSAP1L1|CAPRIN1|CAPRIN2|CAPZB|CARM1|CBFA2T2|CCDC88A|CDC42…
222	GO:0010975	regulation of neuron projection development	1.29E-61	3.47E-59	368	ABI2|ABL1|ABL2|ACAP3|ACTR2|ADAM10|ADCY6|ADCYAP1|ADNP|AGT|AKT1|AMIGO1|ANAPC2|ANKRD27|AP2A1|APBB1|APOE|ARC|ARF1|ARF6|ARHGAP33|ARHGAP44|ARHGDIA|ASAP1|ATP8A2|B2M|BAG5|BAI3|BAIAP2|BCL11A|BDNF|BHLHB9|BMP7|BMPR2|BRSK1|BRSK2|C21orf91|CACNG7|CAMK1|CAMK1D|CAMK2B|CAMSAP1L1|CAPRIN1|CAPRIN2|CARM1|CBFA2T2|CCDC88A|CDH2|CDK5|CDK5R1|CDKL5|CFL1|CFLAR|CHN1|CHRNB2|CIB1|CNR1|CNTN1|CNTN2|COBL|CPEB3|CPNE5|CPNE6|CPNE9|C…
223	GO:0051960	regulation of nervous system development	1.05E-60	2.74E-58	591	ABI2|ABL1|ABL2|ACAP3|ACCN1|ACTR2|ADAM10|ADCY6|ADCYAP1|ADNP|ADRA2C|AGRN|AGT|AKT1|AMIGO1|ANAPC2|ANKRD27|AP2A1|APBB1|APOE|APP|APPL2|ARC|ARF1|ARF6|ARHGAP33|ARHGAP44|ARHGDIA|ARHGEF2|ARNTL|ASAP1|ASPA|ATP8A2|B2M|BAG5|BAI1|BAI2|BAI3|BAIAP2|BCL11A|BCL11B|BCL6|BDNF|BEND6|BHLHB9|BHLHE40|BHLHE41|BIN1|BMP7|BMPR2|BRSK1|BRSK2|C11orf9|C16orf45|C16orf52|C21orf91|C3orf17|C5orf13|CACNG7|CALR|CAMK1|CAMK1D|CAMK2A|CAM…
224	GO:0050767	regulation of neurogenesis	2.64E-60	6.77E-58	536	ABI2|ABL1|ABL2|ACAP3|ACTR2|ADAM10|ADCY6|ADCYAP1|ADNP|ADRA2C|AGT|AKT1|AMIGO1|ANAPC2|ANKRD27|AP2A1|APBB1|APOE|APP|APPL2|ARC|ARF1|ARF6|ARHGAP33|ARHGAP44|ARHGDIA|ARHGEF2|ARNTL|ASAP1|ASPA|ATP8A2|B2M|BAG5|BAI3|BAIAP2|BCL11A|BCL11B|BCL6|BDNF|BEND6|BHLHB9|BHLHE40|BHLHE41|BIN1|BMP7|BMPR2|BRSK1|BRSK2|C16orf45|C16orf52|C21orf91|C3orf17|C5orf13|CACNG7|CALR|CAMK1|CAMK1D|CAMK2A|CAMK2B|CAMSAP1L1|CAPRIN1|CAPRIN2…
225	GO:0060341	regulation of cellular localization	8.63E-59	2.16E-56	583	ABCA2|ABCA7|ABL1|ABLIM3|ACCN2|ACSL3|ACTB|ACTN2|ADAM10|ADCY1|ADCY5|ADCYAP1R1|ADORA2A|AKAP5|AKAP6|AKAP8L|AKT1|AKT2|ANK2|ANK3|ANKRD13A|ANP32B|AP2B1|AP2M1|APBA1|APBA2|APC|APLNR|APOD|APPL1|ARC|ARF1|ARF6|ARHGAP1|ARHGAP44|ARIH2|ARRB1|ASTN2|ATG13|ATG5|ATP13A2|ATP1A2|ATP2A2|ATPIF1|B3GAT3|BACE1|BAD|BAG3|BAIAP3|BAP1|BCAP31|BCAS3|BCL2L1|BDNF|BECN1|BID|BNIP3L|BRP44|BRSK1|BRSK2|BSN|BTBD9|C12orf4|C2CD2L|C6orf10…
226	GO:0033043	regulation of organelle organization	1.20E-58	2.95E-56	773	ABI2|ABL1|ABL2|ABLIM3|ACAA2|ACD|ACTN2|ACTR2|ACTR3|ACTR3B|ADD1|ADD2|ADD3|AFAP1|AKAP13|AKAP8L|AKAP9|AKT1|AKT2|ANAPC1|ANAPC11|ANAPC5|ANK1|ANKRD27|ANLN|AP1AR|APC|APC2|ARAP1|ARF1|ARF6|ARFGEF1|ARHGAP44|ARHGDIA|ARHGEF10|ARHGEF10L|ARHGEF2|ARIH2|ARL2|ARPC1A|ARPC2|ARPC3|ARPC4|ARPC5|ARPC5L|ARRB1|ARRB2|ASAP1|ATAT1|ATG13|ATG3|ATG5|ATM|ATMIN|ATP13A2|ATPIF1|ATR|ATRX|ATXN2|ATXN2L|AURKAIP1|AUTS2|BAD|BAG3|BAIAP2|B…
227	GO:0016032	viral process	2.06E-58	4.95E-56	472	ABCE1|ABI1|ABI2|ACOT8|ADRBK1|ANKRD17|AP1B1|AP1G1|AP1G2|AP1M1|AP1S1|AP1S2|AP2A1|AP2A2|AP2B1|AP2M1|AP2S1|AP3M1|APOE|ARF1|ATF7|ATG16L1|ATG5|ATG7|ATP6V0C|ATP6V1H|AXL|AZI2|B2M|BAD|BANF1|BCAP31|BCL2L1|BECN1|BIN1|BNIP3|BNIP3L|BRD2|BRD4|BTRC|C14orf166|C1QBP|C9orf69|CADM1|CALCOCO2|CAMLG|CARM1|CBX5|CCNT2|CD46|CD55|CD81|CDC42|CDK13|CFLAR|CHD6|CHMP1A|CHMP1B|CHMP2A|CHMP2B|CHMP4A|CHMP4B|CHMP5|CHMP7|COPB1|COPS6…
228	GO:0043412	macromolecule modification	4.09E-58	9.60E-56	1693	AAK1|AARS|AARS2|AATK|ABCA1|ABCA7|ABHD12|ABI1|ABI2|ABL1|ABL2|ACP1|ACTB|ACTL6B|ACTN2|ACVR1B|ACVR1C|ACVR2A|ACVR2B|ADAM10|ADAR|ADARB1|ADARB2|ADCK2|ADCK3|ADH5|ADRBK1|ADRBK2|ADRM1|AGT|AGTPBP1|AIP|AKAP13|AKT1|AKT2|AKT3|ALKBH5|AMFR|AMN1|ANAPC1|ANAPC11|ANAPC13|ANAPC16|ANAPC2|ANAPC5|ANAPC7|ANKIB1|ANO8|APBB1|APC|APEX1|APLP2|APOE|APP|ARF4|ARHGEF6|ARID4A|ARID4B|ARIH1|ARIH2|ARRB1|ARRB2|ASB1|ASB13|ASB6|ASB8|ASH…
229	GO:0023051	regulation of signaling	6.52E-58	1.50E-55	1779	A2M|AACS|AAK1|ABAT|ABCA1|ABCA7|ABCC8|ABCC9|ABCE1|ABHD6|ABL1|ABL2|ABR|ACAA2|ACCN2|ACHE|ACTN2|ACTN4|ACVR1B|ACVR1C|ACVR2A|ACVR2B|ADAM10|ADAM9|ADAMTSL2|ADAR|ADCY1|ADCY5|ADCYAP1|ADCYAP1R1|ADIPOR1|ADNP|ADORA1|ADORA2A|ADRA2C|ADRBK1|AES|AFAP1|AFAP1L2|AGPAT1|AGT|AHCYL1|AIDA|AIP|AKAP1|AKAP12|AKAP13|AKAP5|AKAP6|AKAP9|AKR1B1|AKT1|AKT1S1|AKT3|ALS2|ALS2CR4|AMOT|ANAPC2|ANK2|ANKRD17|ANKRD54|ANKRD6|ANKS1A|ANXA5|A…
230	GO:0065008	regulation of biological quality	2.06E-57	4.64E-55	1990	A2M|AACS|AAK1|AARS|AARS2|AARSD1|ABAT|ABCA1|ABCA2|ABCA7|ABCB1|ABCB6|ABCC8|ABCG1|ABCG2|ABHD6|ABHD8|ABI2|ABL1|ABL2|ABR|ACAA1|ACAA2|ACACA|ACACB|ACADVL|ACCN1|ACCN2|ACD|ACE|ACHE|ACIN1|ACOX1|ACSL1|ACTA2|ACTB|ACTG1|ACTN1|ACTN2|ACTR2|ACTR3|ACTR3B|ACVR1B|ACVR1C|ACVR2A|ACVR2B|ADAM10|ADAM22|ADAMTS18|ADAR|ADCY1|ADCY2|ADCY3|ADCY5|ADCY6|ADCY9|ADCYAP1|ADCYAP1R1|ADD1|ADD2|ADD3|ADH5|ADIPOR1|ADIPOR2|ADNP|ADORA1|ADO…
231	GO:0045664	regulation of neuron differentiation	2.74E-57	6.04E-55	446	ABI2|ABL1|ABL2|ACAP3|ACTR2|ADAM10|ADCY6|ADCYAP1|ADNP|ADRA2C|AGT|AKT1|AMIGO1|ANAPC2|ANKRD27|AP2A1|APBB1|APOE|APP|ARC|ARF1|ARF6|ARHGAP33|ARHGAP44|ARHGDIA|ARHGEF2|ASAP1|ATP8A2|B2M|BAG5|BAI3|BAIAP2|BCL11A|BCL11B|BCL6|BDNF|BEND6|BHLHB9|BIN1|BMP7|BMPR2|BRSK1|BRSK2|C16orf52|C21orf91|C3orf17|C5orf13|CACNG7|CALR|CAMK1|CAMK1D|CAMK2B|CAMSAP1L1|CAPRIN1|CAPRIN2|CARM1|CBFA2T2|CCDC88A|CDH2|CDK5|CDK5R1|CDK5RAP2|…
232	GO:0044087	regulation of cellular component biogenesis	3.44E-57	7.44E-55	604	ABCA1|ABI2|ABL1|ACCN1|ACE|ACTR2|ACTR3|ACTR3B|ADD1|ADD2|ADD3|ADNP|AGRN|AGT|AKAP13|AKAP9|AKIRIN1|AMIGO1|ANKRD27|ANLN|ANTXR1|AP1AR|APC|APOD|APOE|APP|ARAP1|ARF1|ARF6|ARFGEF1|ARHGAP44|ARHGEF10|ARHGEF10L|ARHGEF2|ARL2|ARPC1A|ARPC2|ARPC3|ARPC4|ARPC5|ARPC5L|ASAP1|ATAT1|ATG3|ATG5|ATM|ATMIN|ATP13A2|ATR|ATXN2|ATXN2L|AUTS2|BAG5|BAI1|BAI2|BAI3|BAIAP2|BCAS3|BDNF|BECN1|BHLHB9|BID|BIN1|BIRC2|BMP7|C10orf90|C13orf1…
233	GO:0009894	regulation of catabolic process	2.56E-55	5.43E-53	615	ABL1|ABL2|ACACB|ADAM9|ADC|ADORA1|AGAP2|AKT1|AKT2|ALAD|ALKBH5|AMBRA1|ANGEL2|ANKIB1|ANP32A|APAF1|APC|APC2|APEX1|APOC1|APOE|APP|ARIH1|ARIH2|ARNT|ARNTL|ATG13|ATG4B|ATG5|ATG7|ATM|ATP13A2|ATP2B4|ATP6V0A1|ATP6V0B|ATP6V0C|ATP6V0D1|ATP6V0E1|ATP6V0E2|ATP6V1A|ATP6V1B2|ATP6V1C1|ATP6V1D|ATP6V1E1|ATP6V1G1|ATP6V1G2|ATP6V1H|ATPIF1|AZIN1|BAD|BAG3|BAG5|BAG6|BAI1|BBS7|BCAP31|BECN1|BNIP3|BNIP3L|BOK|BRSK2|BSCL2|BTG2|…
234	GO:0032879	regulation of localization	3.71E-55	7.72E-53	1426	AACS|AAK1|AAMP|ABAT|ABCA1|ABCA2|ABCA7|ABCB1|ABCC8|ABCG1|ABHD2|ABHD6|ABL1|ABL2|ABLIM3|ABR|ACAA2|ACACB|ACCN1|ACCN2|ACE|ACHE|ACSL3|ACTB|ACTN1|ACTN2|ACTN4|ACVR1B|ACVR1C|ADAM10|ADAM15|ADAM9|ADAMTS1|ADARB1|ADC|ADCY1|ADCY5|ADCYAP1|ADCYAP1R1|ADIPOR1|ADIPOR2|ADORA1|ADORA2A|ADRA2C|ADRBK1|AGT|AHCYL1|AHI1|AHNAK|AKAP12|AKAP5|AKAP6|AKAP8L|AKAP9|AKIRIN1|AKT1|AKT2|AKT3|ALKBH7|AMIGO1|AMOT|AMOTL1|AMOTL2|ANK2|ANK3|…
235	GO:0010646	regulation of cell communication	5.50E-55	1.12E-52	1750	A2M|AACS|AAK1|ABAT|ABCA1|ABCA7|ABCC8|ABCE1|ABHD6|ABL1|ABL2|ABR|ACAA2|ACCN2|ACHE|ACTN2|ACTN4|ACVR1B|ACVR1C|ACVR2A|ACVR2B|ADAM10|ADAM9|ADAMTSL2|ADAR|ADCY1|ADCY5|ADCYAP1|ADCYAP1R1|ADIPOR1|ADNP|ADORA1|ADORA2A|ADRA2C|ADRBK1|AES|AFAP1|AFAP1L2|AGPAT1|AGT|AIDA|AIP|AKAP1|AKAP12|AKAP13|AKAP5|AKAP6|AKAP9|AKR1B1|AKT1|AKT1S1|AKT3|ALS2|ALS2CR4|AMOT|ANAPC2|ANK2|ANK3|ANKRD17|ANKRD54|ANKRD6|ANKS1A|ANXA5|APAF1|APB…
236	GO:0048523	negative regulation of cellular process	7.86E-55	1.57E-52	2251	A2M|AARS|AATF|ABAT|ABCA1|ABCA5|ABCA7|ABCE1|ABCG1|ABHD2|ABHD6|ABI1|ABL1|ABL2|ABR|ACAA2|ACACB|ACADVL|ACCN1|ACCN2|ACD|ACE|ACHE|ACOT8|ACTN1|ACTN4|ACVR1B|ACVR1C|ACVR2B|ADAM10|ADAM15|ADAM22|ADAMTS1|ADAMTS18|ADAMTS8|ADAMTSL2|ADAR|ADARB1|ADCY6|ADCYAP1|ADCYAP1R1|ADD1|ADD2|ADD3|ADIPOR1|ADIPOR2|ADNP|ADORA1|ADORA2A|ADRA2C|ADRBK1|AEBP1|AES|AGAP2|AGT|AHI1|AIDA|AKIRIN1|AKIRIN2|AKR1B1|AKT1|AKT1S1|AKT2|AKT3|ALAD|…
237	GO:0044403	symbiotic process	5.86E-54	1.15E-51	506	ABCE1|ABI1|ABI2|ACOT8|ADRBK1|ANKRD17|AP1B1|AP1G1|AP1G2|AP1M1|AP1S1|AP1S2|AP2A1|AP2A2|AP2B1|AP2M1|AP2S1|AP3M1|APOE|AQP1|ARF1|ATF7|ATG16L1|ATG5|ATG7|ATP6V0C|ATP6V1H|AXL|AZI2|B2M|BAD|BANF1|BCAP31|BCL2L1|BECN1|BIN1|BNIP3|BNIP3L|BRD2|BRD4|BTRC|C14orf166|C1QBP|C9orf69|CADM1|CALCOCO2|CALM1|CALM2|CALM3|CAMLG|CARM1|CBL|CBX5|CCNT2|CD46|CD55|CD81|CDC42|CDK13|CFL1|CFLAR|CHD1|CHD6|CHMP1A|CHMP1B|CHMP2A|CHMP2B|…
238	GO:0033365	protein localization to organelle	5.93E-54	1.15E-51	479	ABCA7|ACAA1|ACD|ACOT8|ACOX1|ADAM22|AGK|AGPS|AGT|AIP|AKT1|ANK2|ANKRD13C|ANLN|AP2B1|AP3B1|AP3D1|AP3M1|APPL1|APPL2|ARF4|ARF6|ARFRP1|ARL1|ARL2|ARL2BP|ARL3|ARL5A|ARNTL|ASNA1|ATM|ATP6V1D|ATR|ATRX|BAD|BAG6|BBS1|BBS2|BCAP29|BCAP31|BECN1|BICD2|BID|BMP7|BOD1|BUB3|C20orf103|C3orf63|C5orf42|C7orf59|CACNG2|CACNG3|CACNG4|CACNG7|CACNG8|CALM3|CALR|CALY|CARM1|CAT|CBLB|CCDC14|CD81|CDK5|CEP250|CEP68|CHCHD10|CHGA|CH…
239	GO:0072657	protein localization to membrane	7.47E-54	1.42E-51	348	ACTN2|ADAM22|ADORA1|AGK|AGRN|AKT2|ANK1|ANK2|ANK3|AP3D1|APOE|ARFRP1|ARHGAP44|ARL3|ARL5A|ARL6IP1|ASNA1|ATG3|ATP1B1|ATP1B3|BAD|BAG6|BBS1|BBS2|BID|BSG|C16orf70|CACNB2|CACNB3|CACNG2|CACNG3|CACNG4|CACNG7|CACNG8|CALM3|CAPN3|CD24|CD81|CDH2|CDK5|CHM|CHMP4A|CHMP4B|CLASP2|CLIP1|CLSTN1|CPE|CPLX1|DCHS1|DENND4C|DLG1|DLG2|DLG3|DLG4|DNAJA3|DPP10|DPP6|DVL1|EFR3A|EFR3B|EHD2|EHD3|EPB41L3|ETV5|EXOC4|EXOC5|EZR|FAM108…
240	GO:0048522	positive regulation of cellular process	1.98E-53	3.69E-51	2538	AACS|AAK1|AAMP|AATF|ABAT|ABCA1|ABCA7|ABCG1|ABI1|ABI2|ABL1|ABL2|ABLIM3|ABR|ACACA|ACACB|ACCN1|ACD|ACE|ACER3|ACHE|ACIN1|ACLY|ACPL2|ACSL1|ACSL3|ACTA2|ACTL6B|ACTN1|ACTN2|ACTN4|ACTR2|ACTR3|ACTR3B|ACVR1B|ACVR1C|ACVR2A|ACVR2B|ADAM10|ADAM9|ADAMTS1|ADCY1|ADCY2|ADCY3|ADCY5|ADCY6|ADCY9|ADCYAP1|ADCYAP1R1|ADD1|ADIPOR1|ADNP|ADORA1|ADORA2A|ADRA2C|ADRBK1|ADRM1|AES|AFAP1L2|AGAP2|AGGF1|AGPAT1|AGRN|AGT|AHI1|AIP|AKAP…
241	GO:0044265	cellular macromolecule catabolic process	1.18E-52	2.18E-50	568	ADRM1|AGAP3|AMFR|AMN1|ANAPC1|ANAPC11|ANAPC16|ANAPC2|ANAPC5|ANAPC7|ANKIB1|ANKZF1|AP2A1|AP2A2|AP2B1|AP2M1|AP2S1|ARIH1|ARIH2|ARMC8|ARNTL|ARRB1|ARRB2|ATM|ATP5SL|AUP1|BAG6|BAP1|BIRC2|BIRC6|BNIP3|BNIP3L|BRSK2|BTRC|BUB3|C10orf46|C11orf51|C19orf43|C19orf61|CAPN2|CASC3|CBL|CCDC115|CCDC47|CDC16|CDC27|CDC34|CECR2|CHMP4B|CLN8|CLOCK|CLTA|CLTC|CNOT1|CNOT2|CNOT3|CNOT6|CNOT6L|CNOT7|CNOT8|COPS3|CRBN|CSDE1|CTNNB1|…
242	GO:0031175	neuron projection development	2.06E-52	3.72E-50	442	ABI1|ABL1|ACSL4|ACTB|ADARB1|ADCY1|ADCYAP1|ADORA2A|AFG3L2|AGRN|ALCAM|ALS2|AMIGO1|ANK3|ANKRD27|APBB1|APBB2|APOD|APOE|APP|ARC|ARF4|ARFGEF1|ARID1B|ATCAY|ATL1|ATP8A2|ATXN10|AUTS2|B3GNT2|B4GALT5|B4GALT6|BAI1|BAIAP2|BCL11B|BDNF|BLOC1S1|BLOC1S2|BMP7|BRSK1|BRSK2|BSG|BTBD3|BTG2|C12orf57|C5orf13|C7orf51|C9orf72|CAMK2A|CAMSAP1|CAMSAP1L1|CBX6|CCDC64|CCK|CDC42|CDH11|CDH23|CDK16|CDK5|CDK5R1|CELSR2|CELSR3|CHL1|C…
243	GO:0060284	regulation of cell development	1.01E-51	1.79E-49	580	ABI2|ABL1|ABL2|ACAP3|ACTN4|ACTR2|ADAM10|ADCY6|ADCYAP1|ADD1|ADNP|ADRA2C|AGT|AKAP13|AKAP6|AKT1|AMIGO1|ANAPC2|ANKRD27|AP1AR|AP2A1|APBB1|APOE|APP|APPL2|ARC|ARF1|ARF6|ARHGAP33|ARHGAP44|ARHGDIA|ARHGEF2|ARHGEF7|ARNTL|ARPC2|ASAP1|ASPA|ATP6AP1|ATP8A2|B2M|BAD|BAG5|BAI3|BAIAP2|BCL11A|BCL11B|BCL6|BDNF|BEND6|BHLHB9|BHLHE40|BHLHE41|BIN1|BMP7|BMPR2|BRSK1|BRSK2|C16orf45|C16orf52|C1QBP|C21orf91|C3orf17|C5orf13|CA…
244	GO:0048666	neuron development	7.87E-51	1.38E-48	515	ABI1|ABL1|ACSL4|ACTB|ADARB1|ADCY1|ADCYAP1|ADORA2A|AFG3L2|AGRN|AHI1|ALCAM|ALS2|AMIGO1|ANK3|ANKRD27|ANKS1A|APBB1|APBB2|APOD|APOE|APP|ARC|ARF4|ARFGEF1|ARID1B|ARL3|ATAT1|ATCAY|ATL1|ATP8A2|ATXN10|AUTS2|B3GNT2|B4GALT5|B4GALT6|BAI1|BAI3|BAIAP2|BCL11B|BDNF|BECN1|BLOC1S1|BLOC1S2|BMP7|BRSK1|BRSK2|BSG|BTBD3|BTG2|C12orf57|C3|C5orf13|C7orf51|C9orf72|CAMK2A|CAMSAP1|CAMSAP1L1|CBX6|CCDC64|CCK|CDC42|CDH11|CDH23|C…
245	GO:0009057	macromolecule catabolic process	5.13E-50	8.83E-48	632	ABHD12|ADRM1|AGAP3|AGL|AGRN|AKT1|AMFR|AMN1|ANAPC1|ANAPC11|ANAPC16|ANAPC2|ANAPC5|ANAPC7|ANKIB1|ANKZF1|AP2A1|AP2A2|AP2B1|AP2M1|AP2S1|APOE|ARIH1|ARIH2|ARMC8|ARNTL|ARRB1|ARRB2|ATG7|ATM|ATP5SL|AUP1|BACE1|BAG3|BAG6|BAP1|BCAN|BECN1|BGN|BIRC2|BIRC6|BNIP3|BNIP3L|BRSK2|BTRC|BUB3|C10orf46|C11orf51|C19orf43|C19orf61|CALM1|CAPN1|CAPN2|CAPN3|CASC3|CBL|CCDC115|CCDC47|CDC16|CDC27|CDC34|CDK5|CECR2|CHMP4B|CHP|CLN8…
246	GO:0031329	regulation of cellular catabolic process	2.42E-49	4.10E-47	523	ABL1|ABL2|ACACB|ADAM9|AKT1|AKT2|ALAD|ALKBH5|AMBRA1|ANGEL2|ANKIB1|ANP32A|APAF1|APEX1|APOC1|APOE|APP|ARIH1|ARIH2|ARNT|ATG13|ATG5|ATG7|ATM|ATP13A2|ATP2B4|ATP6V0A1|ATP6V0B|ATP6V0C|ATP6V0D1|ATP6V0E1|ATP6V0E2|ATP6V1A|ATP6V1B2|ATP6V1C1|ATP6V1D|ATP6V1E1|ATP6V1G1|ATP6V1G2|ATP6V1H|ATPIF1|BAD|BAG3|BAG5|BAG6|BBS7|BCAP31|BECN1|BNIP3|BNIP3L|BOK|BRSK2|BTG2|BTRC|C11orf59|C12orf44|C14orf156|C19orf6|C20orf117|C2or…
247	GO:0050804	modulation of chemical synaptic transmission	3.06E-48	5.10E-46	317	ABAT|ABHD6|ABL1|ABR|ACCN2|ACHE|ADCY1|ADCYAP1|ADNP|ADORA1|ADORA2A|AGT|AKAP12|AKAP9|ANAPC2|APBA1|APBA2|APOE|APP|ARC|ARF1|ARRB2|ATAD1|ATP1A2|ATP2A2|BACE1|BAI1|BAIAP2|BAIAP3|BCR|BDNF|BRSK1|CA2|CACNA1A|CACNA1B|CACNA1D|CACNA2D2|CACNB2|CACNB3|CACNG2|CACNG3|CACNG4|CACNG7|CACNG8|CALB1|CALB2|CALM3|CAMK2A|CAMK2B|CASK|CBLN1|CDH11|CDH2|CDK5|CELF4|CHRNA4|CHRNB2|CLSTN1|CLSTN2|CLSTN3|CNIH2|CNR1|CNTN2|CNTN4|CNTNA…
248	GO:0099177	regulation of trans-synaptic signaling	6.93E-48	1.14E-45	317	ABAT|ABHD6|ABL1|ABR|ACCN2|ACHE|ADCY1|ADCYAP1|ADNP|ADORA1|ADORA2A|AGT|AKAP12|AKAP9|ANAPC2|APBA1|APBA2|APOE|APP|ARC|ARF1|ARRB2|ATAD1|ATP1A2|ATP2A2|BACE1|BAI1|BAIAP2|BAIAP3|BCR|BDNF|BRSK1|CA2|CACNA1A|CACNA1B|CACNA1D|CACNA2D2|CACNB2|CACNB3|CACNG2|CACNG3|CACNG4|CACNG7|CACNG8|CALB1|CALB2|CALM3|CAMK2A|CAMK2B|CASK|CBLN1|CDH11|CDH2|CDK5|CELF4|CHRNA4|CHRNB2|CLSTN1|CLSTN2|CLSTN3|CNIH2|CNR1|CNTN2|CNTN4|CNTNA…
249	GO:0065009	regulation of molecular function	1.87E-47	3.03E-45	1499	A2M|ABCB1|ABCE1|ABI1|ABL1|ABL2|ABR|ACACB|ACAP2|ACAP3|ACD|ACE|ACSL1|ACTB|ACTN2|ACTN4|ACVR1C|ACVR2A|ACVR2B|ADAM15|ADAM9|ADAP1|ADAR|ADARB1|ADC|ADCY1|ADCY2|ADCY3|ADCY5|ADCY6|ADCY9|ADCYAP1|ADCYAP1R1|ADD1|ADD2|ADNP|ADORA1|ADORA2A|ADRA2C|ADRM1|AES|AFAP1L2|AGAP1|AGAP2|AGAP3|AGAP6|AGFG1|AGFG2|AGRN|AGT|AHCYL1|AHNAK|AHSA1|AHSA2|AIDA|AIP|AKAP13|AKAP5|AKAP6|AKAP9|AKIRIN2|AKT1|AKT1S1|AKT2|AKTIP|ALDH1A1|ALS2|AL…
250	GO:0022607	cellular component assembly	1.91E-47	3.04E-45	1311	AARS2|AASS|ABCA1|ABCA7|ABL1|ABLIM1|ABLIM2|ABLIM3|ACACA|ACACB|ACAD9|ACAT1|ACCN2|ACD|ACHE|ACSL3|ACTB|ACTG1|ACTN1|ACTN2|ACTN4|ACTR1A|ACTR2|ACTR3|ADAM10|ADAR|ADD1|ADD2|ADD3|ADRM1|AGFG1|AHCTF1|AHI1|AHNAK|AIF1L|AKAP9|ALAD|ALDH1A3|ALDH5A1|ALDH9A1|ALDOA|ALS2CR4|AMBRA1|AMFR|ANK2|ANK3|ANKRD28|ANLN|ANP32B|ANXA6|AP2B1|AP2M1|AP2S1|APAF1|APBA1|APC|APOA1BP|APOC1|APOE|APP|APPL2|AQP4|ARC|ARF1|ARF6|ARFIP2|ARHGEF10…
251	GO:0030182	neuron differentiation	4.04E-47	6.36E-45	600	ABI1|ABL1|ACSL4|ACTB|ADARB1|ADCY1|ADCYAP1|ADORA2A|AFG3L2|AGRN|AGTPBP1|AHI1|ALCAM|ALS2|AMIGO1|ANK3|ANKRD27|ANKS1A|APBB1|APBB2|APOD|APOE|APP|ARC|ARF4|ARFGEF1|ARID1B|ARL3|ATAT1|ATCAY|ATF4|ATL1|ATP2B2|ATP8A2|ATXN10|AUTS2|B3GNT2|B4GALT5|B4GALT6|BAI1|BAI3|BAIAP2|BCL11B|BDNF|BECN1|BLOC1S1|BLOC1S2|BMP7|BRSK1|BRSK2|BSG|BTBD3|BTG2|C12orf57|C17orf96|C21orf91|C3|C5orf13|C7orf51|C8orf46|C9orf72|CAMK2A|CAMSAP1…
252	GO:0016192	vesicle-mediated transport	6.33E-47	9.82E-45	1044	A2M|AAK1|ABCA1|ABCA7|ABI1|ABL1|ACAA1|ACAP2|ACHE|ACLY|ACTB|ACTG1|ACTN1|ACTN2|ACTN4|ACTR10|ACTR1A|ACTR1B|ACTR2|ACTR3|ADAM10|ADORA1|ADORA2A|ADRBK1|ADRBK2|AGL|AHI1|AKTIP|ALAD|ALDOA|ALDOC|ALOX5|ALS2|AMPD3|AMPH|ANK1|ANK2|ANK3|ANKFY1|ANKRD27|ANKRD28|ANKRD50|ANXA11|ANXA5|AP1AR|AP1B1|AP1G1|AP1G2|AP1M1|AP1S1|AP1S2|AP2A1|AP2A2|AP2B1|AP2M1|AP2S1|AP3B1|AP3B2|AP3D1|AP3M1|AP3M2|AP3S1|AP3S2|APAF1|APEH|APLP1|APLP…
253	GO:0044248	cellular catabolic process	6.53E-47	1.00E-44	972	AASS|ABAT|ABCA7|ABCD3|ABHD10|ABHD12|ABHD16A|ABHD2|ABHD6|ABL1|ACAA1|ACAA2|ACAD11|ACAD8|ACADSB|ACADVL|ACAT1|ACAT2|ACBD5|ACE|ACER3|ACHE|ACOT7|ACOT8|ACOX1|ACSL1|ADH5|ADO|ADRM1|AFMID|AGAP3|AGL|AHCY|AIG1|AKR1A1|ALDH1L1|ALDH2|ALDH3A2|ALDH4A1|ALDH5A1|ALDH6A1|ALDH7A1|AMBRA1|AMFR|AMN1|AMPD3|ANAPC1|ANAPC11|ANAPC16|ANAPC2|ANAPC5|ANAPC7|ANKIB1|ANKZF1|ANXA7|AP2A1|AP2A2|AP2B1|AP2M1|AP2S1|APOE|ARIH1|ARIH2|ARMC8|…
254	GO:0006793	phosphorus metabolic process	1.21E-46	1.82E-44	1144	AAK1|AASS|AATK|ABHD12|ABHD16A|ABHD6|ABI1|ABI2|ABL1|ABL2|ACACA|ACACB|ACAT1|ACHE|ACLY|ACOT7|ACOT8|ACP1|ACP2|ACPL2|ACSBG1|ACSL1|ACSL3|ACSL4|ACSL6|ACSS1|ACSS2|ACTN2|ACVR1B|ACVR1C|ACVR2A|ACVR2B|ACYP2|ADAM10|ADCK2|ADCK3|ADCY1|ADCY2|ADCY3|ADCY5|ADCY6|ADCY9|ADRBK1|ADRBK2|ADSS|AFMID|AGK|AGPAT1|AGPAT3|AGPAT4|AGPAT5|AGPAT6|AGT|AGXT2L1|AK1|AK2|AK3|AK4|AK5|AKAP13|AKR1A1|AKT1|AKT2|AKT3|ALDH1A1|ALDH5A1|ALDOA|AL…
255	GO:0006796	phosphate-containing compound metabolic process	2.18E-46	3.24E-44	1131	AAK1|AASS|AATK|ABHD12|ABHD16A|ABHD6|ABI1|ABI2|ABL1|ABL2|ACACA|ACACB|ACAT1|ACHE|ACLY|ACOT7|ACOT8|ACP1|ACP2|ACPL2|ACSBG1|ACSL1|ACSL3|ACSL4|ACSL6|ACSS1|ACSS2|ACTN2|ACVR1B|ACVR1C|ACVR2A|ACVR2B|ACYP2|ADAM10|ADCK2|ADCK3|ADCY1|ADCY2|ADCY3|ADCY5|ADCY6|ADCY9|ADRBK1|ADRBK2|ADSS|AFMID|AGK|AGPAT1|AGPAT3|AGPAT4|AGPAT5|AGPAT6|AGT|AGXT2L1|AK1|AK2|AK3|AK4|AK5|AKAP13|AKR1A1|AKT1|AKT2|AKT3|ALDH1A1|ALDH5A1|ALDOA|AL…
256	GO:0044085	cellular component biogenesis	3.36E-46	4.93E-44	1406	AAMP|AARS2|AASS|AATF|ABCA1|ABCA7|ABCE1|ABL1|ABLIM1|ABLIM2|ABLIM3|ACACA|ACACB|ACAD9|ACAT1|ACCN2|ACD|ACHE|ACSL3|ACTB|ACTG1|ACTN1|ACTN2|ACTN4|ACTR1A|ACTR2|ACTR3|ADAM10|ADAR|ADD1|ADD2|ADD3|ADRM1|AGFG1|AHCTF1|AHI1|AHNAK|AIF1L|AKAP9|ALAD|ALDH1A3|ALDH5A1|ALDH9A1|ALDOA|ALS2CR4|AMBRA1|AMFR|ANK2|ANK3|ANKRD28|ANLN|ANP32B|ANXA6|AP2B1|AP2M1|AP2S1|APAF1|APBA1|APC|APOA1BP|APOC1|APOE|APP|APPL2|AQP4|ARC|ARF1|ARF6…
257	GO:0043933	protein-containing complex subunit organization	3.80E-46	5.50E-44	996	AARS2|AASS|ABCA1|ABCA5|ABCA7|ABCE1|ABCG1|ACACA|ACACB|ACAD9|ACAT1|ACCN2|ACHE|ACSL3|ACTN2|ACTR6|ADAM10|ADAR|ADD2|ADRM1|AGT|AHCTF1|AHNAK|AKAP9|ALAD|ALDH1A3|ALDH5A1|ALDH9A1|ALDOA|AMFR|ANKRD28|ANLN|ANP32B|ANP32E|ANXA6|AP2B1|AP2M1|AP2S1|APAF1|APBA1|APC|APEH|APOA1BP|APOC1|APOE|APPL2|AQP4|ARC|ARF1|ARID1A|ARID2|ARL2|ARPC2|ARPC4|ASH2L|ATG14|ATG16L1|ATL1|ATL2|ATP5D|ATP5SL|ATPAF1|ATPIF1|ATRX|ATXN10|ATXN2|ATX…
258	GO:0048518	positive regulation of biological process	5.46E-46	7.82E-44	2812	AACS|AAK1|AAMP|AATF|ABAT|ABCA1|ABCA7|ABCB1|ABCG1|ABHD6|ABI1|ABI2|ABL1|ABL2|ABLIM3|ABR|ACACA|ACACB|ACCN1|ACD|ACE|ACER3|ACHE|ACIN1|ACLY|ACPL2|ACSL1|ACSL3|ACTA2|ACTB|ACTG1|ACTL6B|ACTN1|ACTN2|ACTN4|ACTR2|ACTR3|ACTR3B|ACVR1B|ACVR1C|ACVR2A|ACVR2B|ADAM10|ADAM9|ADAMTS1|ADAR|ADARB1|ADC|ADCY1|ADCY2|ADCY3|ADCY5|ADCY6|ADCY9|ADCYAP1|ADCYAP1R1|ADD1|ADIPOR1|ADIPOR2|ADNP|ADORA1|ADORA2A|ADRA2C|ADRBK1|ADRM1|AES|AF…
259	GO:0044419	interspecies interaction between organisms	1.03E-45	1.45E-43	510	ABCE1|ABI1|ABI2|ACOT8|ADRBK1|ANKRD17|AP1B1|AP1G1|AP1G2|AP1M1|AP1S1|AP1S2|AP2A1|AP2A2|AP2B1|AP2M1|AP2S1|AP3M1|APOE|AQP1|ARF1|ATF7|ATG16L1|ATG5|ATG7|ATP6V0C|ATP6V1H|AXL|AZI2|B2M|BAD|BANF1|BCAP31|BCL2L1|BECN1|BIN1|BNIP3|BNIP3L|BRD2|BRD4|BTRC|C14orf166|C1QBP|C9orf69|CADM1|CALCOCO2|CALM1|CALM2|CALM3|CAMLG|CARM1|CBL|CBX5|CCNT2|CD46|CD55|CD81|CDC42|CDK13|CFL1|CFLAR|CHD1|CHD6|CHGA|CHMP1A|CHMP1B|CHMP2A|CH…
260	GO:0022604	regulation of cell morphogenesis	2.64E-45	3.69E-43	338	ABI2|ABL1|ACTN4|ACTR2|ADAM10|ADNP|ALDOA|AMIGO1|ANAPC2|ANKRD27|ANXA7|AP1AR|APOE|ARAP1|ARC|ARHGAP33|ARHGAP44|ARHGDIA|ARHGEF18|ARHGEF7|ARPC2|BAI3|BAIAP2|BCL11A|BCL9L|BDNF|BHLHB9|BMPR2|BRSK1|BRSK2|BRWD1|BRWD3|C1QBP|C21orf2|CACNG7|CALR|CAMK2B|CAMSAP1|CAPRIN1|CAPRIN2|CAPZB|CDC42|CDC42EP1|CDC42EP2|CDC42EP4|CDC42SE1|CDC42SE2|CDH2|CDK5|CDK5R1|CDKL5|CFDP1|CFL1|CHN1|CHRNB2|CIB1|CNTN2|COCH|CORO1A|CORO1B|CORO…
261	GO:0072594	establishment of protein localization to organelle	5.05E-42	6.96E-40	302	ACAA1|ACD|ACOT8|ACOX1|AGK|AGPS|AGT|AIP|AKT1|AP2B1|AP3B1|AP3D1|AP3M1|APPL1|APPL2|ARNTL|ASNA1|ATM|ATR|BAD|BID|C20orf103|CACNG2|CACNG3|CACNG4|CACNG7|CACNG8|CALM3|CALY|CAT|CBLB|CHMP4A|CHMP4B|CLU|CRAT|CSE1L|DNAJC15|DNAJC19|DNM1|DNM2|DNM3|DRD1|ECH1|EPS15|FAM53B|FAM53C|FBXO7|FGF9|FIS1|FXC1|GCC2|GDAP1|GNPAT|GNPTAB|GOSR2|GRPEL1|GSTK1|H2AFY|HGS|HK1|HSD17B4|HSP90AA1|HSPA4|HSPA5|HSPA8|HSPD1|IFT122|IPO11|IPO1…
262	GO:0016071	mRNA metabolic process	7.37E-42	1.00E-39	438	ACIN1|ADAR|ADARB1|ADARB2|AFF2|AHCYL1|AKAP17A|AKAP8L|ALKBH5|APP|ARL6IP4|ARNT|ATF4|ATM|AURKAIP1|BCAS2|BUD31|C17orf85|C19orf29|C19orf61|C1QBP|C1orf77|CASC3|CCAR1|CCNH|CD2BP2|CDC40|CDC5L|CDK12|CDK13|CEBPG|CELF1|CELF2|CELF3|CELF4|CELF5|CELF6|CHERP|CLASRP|CLNS1A|CNOT1|CNOT2|CNOT3|CNOT6|CNOT6L|CNOT7|CNOT8|CPEB1|CPSF1|CPSF2|CPSF4|CPSF6|CPSF7|CSDC2|CSDE1|CSTF2T|CWC15|DCP1A|DCP2|DDX1|DDX17|DDX23|DDX41|DDX4…
263	GO:0032990	cell part morphogenesis	8.95E-42	1.20E-39	343	ABI1|ABL1|ACTB|ADARB1|ADCY1|ADORA2A|AFG3L2|AGRN|ALCAM|ALS2|AMIGO1|ANK3|ANKRD27|APBB1|APBB2|APP|ARC|ATL1|ATP8A2|AUTS2|B3GNT2|B4GALT5|B4GALT6|BAI1|BAIAP2|BCL11B|BCL2L1|BDNF|BMP7|BRSK1|BRSK2|BSG|BTBD3|C12orf57|C14orf156|C7orf51|C9orf72|CAMK2A|CCK|CDC42|CDH11|CDK5|CDK5R1|CELSR2|CELSR3|CHL1|CHN1|CHRNB2|CNP|CNTN2|CNTN4|CNTN6|CNTNAP1|CNTNAP2|COBL|COL4A3BP|CPNE1|CREB1|CRMP1|CSF1R|CSPG5|CTNNA2|CTNNB1|CTNN…
264	GO:0031346	positive regulation of cell projection organization	1.78E-41	2.36E-39	273	ABL2|ACTR2|ADCYAP1|ADNP|AGRN|AGT|AKIRIN1|AMIGO1|ANAPC2|ANKRD27|ANLN|AP2A1|APBB1|APC|APOE|ARAP1|ARF1|ARHGDIA|ARHGEF7|ARPC2|ATMIN|ATP8A2|AUTS2|BAIAP2|BCAS3|BDNF|BHLHB9|BMP7|BMPR2|C17orf37|C21orf91|C3orf10|CACNG7|CAMK1|CAMK1D|CAMK2B|CAPRIN1|CAPRIN2|CBFA2T2|CCDC88A|CDC42|CDC42EP1|CDC42EP2|CDC42EP4|CDKL5|CEP120|CFLAR|CNR1|CNTN1|COBL|CORO1B|CORO1C|CP110|CPEB3|CPNE5|CPNE6|CPNE9|CREB3L2|CROCC|CRTC1|CUL7|…
265	GO:0070647	protein modification by small protein conjugation or removal	1.88E-41	2.47E-39	580	ACTB|ADRM1|AKT1|AMFR|AMN1|ANAPC1|ANAPC11|ANAPC13|ANAPC16|ANAPC2|ANAPC5|ANAPC7|ANKIB1|APC|ARIH1|ARIH2|ARRB1|ARRB2|ASB1|ASB13|ASB6|ASB8|ASXL1|ATG3|ATG7|ATP5SL|ATXN7L3|BAP1|BCL11A|BECN1|BIRC2|BIRC6|BMI1|BRE|BTBD1|BTRC|C10orf90|C12orf51|C14orf4|C17orf96|C19orf62|CAND1|CAND2|CBL|CBLB|CBX4|CCNB1IP1|CDC16|CDC27|CDC34|CDC42|CDK5RAP3|COPS2|COPS3|COPS4|COPS5|COPS6|COPS7A|COPS7B|COPS8|CP110|CRBN|CTNNB1|CTR9…
266	GO:0070972	protein localization to endoplasmic reticulum	1.96E-41	2.54E-39	126	ANK2|ANKRD13C|ASNA1|BCAP29|BCAP31|CHMP4A|CHMP4B|GBF1|GPAA1|GRIK5|HSPA5|INSIG1|KDELR1|KDELR2|LRRK2|MIA3|OS9|PDIA2|PMM1|PPP1R15A|RAB10|RAB3GAP1|RAB3GAP2|RER1|RPL10|RPL10A|RPL11|RPL12|RPL13|RPL13A|RPL14|RPL15|RPL17|RPL18|RPL18A|RPL19|RPL21|RPL22|RPL23|RPL23A|RPL24|RPL26|RPL27|RPL27A|RPL28|RPL29|RPL3|RPL30|RPL31|RPL32|RPL34|RPL35|RPL35A|RPL36|RPL36A|RPL37|RPL37A|RPL38|RPL39|RPL4|RPL41|RPL5|RPL6|RPL7|…
267	GO:0051246	regulation of protein metabolic process	4.19E-41	5.37E-39	1386	A2M|AARS|AATF|ABCA7|ABCG1|ABI1|ABL1|ACE|ACOT8|ACPL2|ACSL1|ACTB|ACVR1B|ACVR1C|ACVR2A|ACVR2B|ADAM9|ADAR|ADARB1|ADC|ADCY1|ADCY2|ADCY3|ADCY5|ADCY6|ADCY9|ADCYAP1|ADNP|ADORA1|ADORA2A|ADRA2C|ADRM1|AFAP1L2|AGAP2|AGT|AIDA|AKAP12|AKAP13|AKAP8L|AKAP9|AKIRIN2|AKT1|AKT1S1|AKT2|AKTIP|ALAD|ALS2|ANKIB1|ANKLE2|ANKRD54|ANKRD6|ANP32B|ANTXR1|APAF1|APBB1|APC|APC2|APLNR|APLP2|APOD|APOE|APP|AQP1|ARFGEF1|ARHGEF2|ARIH1|A…
268	GO:0009056	catabolic process	4.58E-41	5.80E-39	1074	AASS|ABAT|ABCA7|ABCD3|ABHD10|ABHD12|ABHD16A|ABHD2|ABHD6|ABL1|ACAA1|ACAA2|ACAD11|ACAD8|ACADSB|ACADVL|ACAT1|ACAT2|ACBD5|ACE|ACER3|ACHE|ACOT7|ACOT8|ACOX1|ACSL1|ADAM15|ADH5|ADO|ADORA1|ADRM1|AFMID|AGAP3|AGL|AGRN|AHCY|AIG1|AKR1A1|AKT1|ALDH1A1|ALDH1L1|ALDH2|ALDH3A2|ALDH4A1|ALDH5A1|ALDH6A1|ALDH7A1|ALDOA|ALDOC|AMBRA1|AMFR|AMN1|AMPD3|ANAPC1|ANAPC11|ANAPC16|ANAPC2|ANAPC5|ANAPC7|ANKIB1|ANKZF1|ANXA7|AP2A1|AP2…
269	GO:0019222	regulation of metabolic process	5.45E-41	6.82E-39	3008	A2M|AARS|AATF|ABAT|ABCA1|ABCA2|ABCA7|ABCE1|ABCG1|ABHD6|ABI1|ABL1|ABL2|ABLIM3|ACACA|ACACB|ACADVL|ACD|ACE|ACHE|ACLY|ACOT8|ACOX1|ACPL2|ACSL1|ACSL3|ACTA2|ACTB|ACTL6B|ACTN1|ACTN2|ACTN4|ACTR2|ACTR3|ACVR1B|ACVR1C|ACVR2A|ACVR2B|ADAM9|ADAR|ADARB1|ADC|ADCY1|ADCY2|ADCY3|ADCY5|ADCY6|ADCY9|ADCYAP1|ADCYAP1R1|ADIPOR1|ADIPOR2|ADNP|ADORA1|ADORA2A|ADRA2C|ADRM1|AEBP1|AES|AFAP1L2|AFF1|AFF2|AFF3|AFF4|AGAP2|AGPAT1|AGR…
270	GO:0048731	system development	2.36E-40	2.93E-38	2059	AACS|AAMP|AARS|ABAT|ABCB6|ABI1|ABI2|ABL1|ABL2|ABLIM1|ABR|ACAP3|ACAT1|ACCN1|ACE|ACER3|ACHE|ACIN1|ACO2|ACP2|ACSBG1|ACSL3|ACSL4|ACTA2|ACTB|ACTL6B|ACTN1|ACTN2|ACTR2|ACVR1B|ACVR2A|ACVR2B|ADAM10|ADAM15|ADAM22|ADAM23|ADAM9|ADAMTS1|ADAMTS18|ADAMTS4|ADAMTSL2|ADAR|ADARB1|ADCY1|ADCY6|ADCYAP1|ADD1|ADD2|ADIPOR2|ADNP|ADORA1|ADORA2A|ADRA2C|ADRBK1|AES|AFF2|AFG3L2|AGGF1|AGPAT5|AGPAT6|AGRN|AGT|AGTPBP1|AHI1|AK4|AKA…
271	GO:0048858	cell projection morphogenesis	3.18E-40	3.90E-38	329	ABI1|ABL1|ACTB|ADARB1|ADCY1|ADORA2A|AFG3L2|AGRN|ALCAM|ALS2|AMIGO1|ANK3|ANKRD27|APBB1|APBB2|APP|ARC|ATL1|ATP8A2|AUTS2|B3GNT2|B4GALT5|B4GALT6|BAI1|BAIAP2|BCL11B|BDNF|BMP7|BRSK1|BRSK2|BSG|BTBD3|C12orf57|C7orf51|C9orf72|CAMK2A|CCK|CDC42|CDH11|CDK5|CDK5R1|CELSR2|CELSR3|CHL1|CHN1|CHRNB2|CNP|CNTN2|CNTN4|CNTN6|CNTNAP1|CNTNAP2|COBL|CPNE1|CREB1|CRMP1|CSF1R|CSPG5|CTNNA2|CTNNB1|CTNND2|CTTN|CYFIP1|CYFIP2|DAB2…
272	GO:1903827	regulation of cellular protein localization	8.67E-40	1.05E-37	354	ABCA7|ABLIM3|ACSL3|ACTB|ACTN2|ADAM10|AKAP5|AKAP8L|AKT1|AKT2|ANK3|ANKRD13A|ANP32B|AP2B1|AP2M1|APC|APOD|APPL1|ARC|ARF6|ARHGAP44|ARIH2|ASTN2|ATG13|ATP13A2|ATPIF1|B3GAT3|BAD|BAG3|BAP1|BCAP31|BCAS3|BCL2L1|BDNF|BID|BNIP3L|BRSK2|C6orf106|CABP1|CACNB3|CACNG2|CAMK1|CCDC88A|CCT2|CCT3|CCT4|CCT5|CCT6A|CCT7|CCT8|CD81|CDH2|CDK5|CDK5R1|CDK5RAP3|CEP250|CEP290|CHP|CHRM1|CIB1|CLIP3|CLTC|CNST|CRKL|CROCC|CSK|CSNK1E|…
273	GO:0120039	plasma membrane bounded cell projection morphogenesis	9.54E-40	1.14E-37	326	ABI1|ABL1|ACTB|ADARB1|ADCY1|ADORA2A|AFG3L2|AGRN|ALCAM|ALS2|AMIGO1|ANK3|ANKRD27|APBB1|APBB2|APP|ARC|ATL1|ATP8A2|AUTS2|B3GNT2|B4GALT5|B4GALT6|BAI1|BAIAP2|BCL11B|BDNF|BMP7|BRSK1|BRSK2|BSG|BTBD3|C12orf57|C7orf51|C9orf72|CAMK2A|CCK|CDC42|CDH11|CDK5|CDK5R1|CELSR2|CELSR3|CHL1|CHN1|CHRNB2|CNP|CNTN2|CNTN4|CNTN6|CNTNAP1|CNTNAP2|COBL|CPNE1|CREB1|CRMP1|CSF1R|CTNNA2|CTNNB1|CTNND2|CTTN|CYFIP1|CYFIP2|DAB2IP|DAG…
274	GO:0009892	negative regulation of metabolic process	1.77E-39	2.09E-37	1419	A2M|AATF|ABCA7|ABCE1|ABHD6|ABL1|ACACB|ACADVL|ACD|ACE|ACOT8|ACVR1B|ACVR2B|ADAR|ADARB1|ADC|ADNP|ADORA1|ADORA2A|AEBP1|AES|AFF2|AGAP2|AGT|AIDA|AKIRIN2|AKT1|AKT1S1|ALAD|ALDH1A1|ANGEL2|ANKLE2|ANKRD13A|ANKRD13B|ANKRD13D|ANXA7|AP1AR|AP2A1|APBB1|APC|APEX1|APLP2|APOC1|APOD|APOE|APP|APPL2|AQP1|ARID1A|ARID4A|ARID5B|ARL6IP1|ARNTL|ARPP19|ARRB1|ARRB2|ARRDC3|ASB1|ASH1L|ATCAY|ATF2|ATF4|ATG14|ATG5|ATG7|ATM|ATN1|AT…
275	GO:0051129	negative regulation of cellular component organization	4.10E-39	4.81E-37	437	ABCA7|ACAA2|ACD|ACE|ACTN4|ADCY6|ADD1|ADD2|ADD3|AKT1|ANKRD13A|ANKRD13B|ANKRD13D|ANKRD27|ANTXR1|AP1AR|APC|APC2|APOC1|APOD|APOE|APP|ARAP1|ARF6|ARFGEF1|ARHGAP44|ARHGDIA|ARHGEF2|ARRB2|ASAP1|ATG5|ATM|ATRX|ATXN2|AURKAIP1|B2M|BAG3|BAG5|BCAS3|BCL11A|BCL2L1|BECN1|BIRC2|BMP7|BNIP3|BOK|BUB3|C13orf15|C15orf38-AP3S2|C16orf45|C17orf68|C18orf1|C2orf18|CAMSAP1|CAMSAP1L1|CAPZA1|CAPZA2|CAPZB|CARM1|CBFA2T2|CDC42|CDK…
276	GO:0120036	plasma membrane bounded cell projection organization	6.87E-39	7.97E-37	632	ABI1|ABL1|ABLIM1|ABLIM2|ABLIM3|ACSL4|ACTB|ACTN2|ACTR1A|ACTR2|ACTR3|ADARB1|ADCY1|ADCYAP1|ADORA2A|AFG3L2|AGRN|AHI1|AIF1L|AKAP9|ALCAM|ALS2|ALS2CR4|AMIGO1|ANK3|ANKRD27|APBB1|APBB2|APOD|APOE|APP|ARC|ARF1|ARF4|ARF6|ARFGEF1|ARFIP2|ARHGEF4|ARHGEF6|ARHGEF7|ARID1B|ARL3|ARPC5|ASAP1|ATAT1|ATCAY|ATL1|ATMIN|ATP1A3|ATP6V0D1|ATP6V1D|ATP8A2|ATXN10|AUTS2|B3GNT2|B4GALT5|B4GALT6|BAI1|BAIAP2|BBS1|BBS2|BBS5|BBS7|BCL11…
277	GO:0048812	neuron projection morphogenesis	9.91E-39	1.14E-36	322	ABI1|ABL1|ACTB|ADARB1|ADCY1|ADORA2A|AFG3L2|AGRN|ALCAM|ALS2|AMIGO1|ANK3|ANKRD27|APBB1|APBB2|APP|ARC|ATL1|ATP8A2|AUTS2|B3GNT2|B4GALT5|B4GALT6|BAI1|BAIAP2|BCL11B|BDNF|BMP7|BRSK1|BRSK2|BSG|BTBD3|C12orf57|C7orf51|C9orf72|CAMK2A|CCK|CDC42|CDH11|CDK5|CDK5R1|CELSR2|CELSR3|CHL1|CHN1|CHRNB2|CNP|CNTN2|CNTN4|CNTN6|CNTNAP1|CNTNAP2|COBL|CPNE1|CREB1|CRMP1|CSF1R|CTNNA2|CTNNB1|CTNND2|CTTN|CYFIP1|CYFIP2|DAB2IP|DAG…
278	GO:0090150	establishment of protein localization to membrane	1.73E-38	1.97E-36	203	ADORA1|AGK|ANK3|ARFRP1|ARHGAP44|ARL6IP1|ASNA1|ATG3|ATP1B1|BAD|BAG6|BBS1|BBS2|BID|C16orf70|CACNG2|CALM3|CD24|CHM|CHMP4A|CHMP4B|CLIP1|CLSTN1|CPLX1|EXOC4|GCC2|GET4|GGA1|GGA2|GGA3|GOLGA4|GOLGA7|GOLGA7B|GOLPH3|GORASP1|GORASP2|GRIP2|GRIPAP1|HSP90AA1|HSPA4|HSPA5|ICMT|KIF13A|LRRC7|MACF1|MAL|MAPK10|MICALL1|MLLT4|MOAP1|NDUFA13|NPC1|NSF|OPTN|OXA1L|PEX16|PEX19|PEX26|PEX5|PREPL|PRKCI|RAB10|RAB11A|RAB11B|RAB26…
279	GO:0050793	regulation of developmental process	2.08E-38	2.34E-36	1277	ABCA1|ABCA5|ABCG1|ABI2|ABL1|ABL2|ABR|ACACB|ACAP3|ACCN1|ACE|ACIN1|ACTN4|ACTR2|ACVR1B|ACVR1C|ACVR2A|ACVR2B|ADAM10|ADAM9|ADCY6|ADCYAP1|ADD1|ADIPOR1|ADNP|ADRA2C|AFG3L2|AGGF1|AGPAT6|AGRN|AGT|AHI1|AKAP13|AKAP6|AKIRIN1|AKT1|AKT3|ALDOA|AMIGO1|AMOT|ANAPC2|ANKH|ANKRD17|ANKRD26|ANKRD27|ANKRD54|ANKRD6|ANP32B|ANXA7|AP1AR|AP2A1|AP2A2|AP2B1|AP2M1|AP2S1|AP3B1|AP3D1|APBB1|APC|APC2|APLNR|APOE|APOLD1|APP|APPL2|AQP1…
280	GO:0010769	regulation of cell morphogenesis involved in differentiation	4.64E-38	5.16E-36	225	ABI2|ABL1|ACTN4|ACTR2|ADAM10|ADNP|AMIGO1|ANAPC2|ANKRD27|AP1AR|APOE|ARC|ARHGAP33|ARHGAP44|ARHGDIA|ARHGEF7|ARPC2|BAI3|BAIAP2|BDNF|BHLHB9|BMPR2|BRSK1|BRSK2|C1QBP|CALR|CAMK2B|CAPRIN1|CAPRIN2|CDC42|CDH2|CDK5|CDK5R1|CDKL5|CFL1|CHN1|CHRNB2|CIB1|CNTN2|CORO1C|CRK|CRKL|CSPG5|CTTN|CUL7|CUX1|CUX2|CYFIP1|DBN1|DBNL|DHX36|DNM1L|DNM2|DNM3|DOCK1|DOCK5|DPYSL2|DSCAM|EEF2K|EFNA5|EFNB3|EPB49|EPHA4|EPHA7|FAM21C|FBLN1|…
281	GO:1901576	organic substance biosynthetic process	5.39E-38	5.94E-36	1410	AACS|AARS|AARS2|AARSD1|AASDHPPT|AASS|ABAT|ABCA1|ABCB6|ABCC5|ABCD3|ABCE1|ABCF1|ABHD2|ABLIM2|ABLIM3|ABTB1|ACAA2|ACACA|ACACB|ACAT1|ACAT2|ACBD3|ACER3|ACHE|ACLY|ACOT7|ACOT8|ACPL2|ACSBG1|ACSL1|ACSL3|ACSL4|ACSL6|ACSS1|ACSS2|ADC|ADCK3|ADCY1|ADCY2|ADCY3|ADCY5|ADCY6|ADCY9|ADI1|ADRM1|ADSS|AFF4|AFMID|AGK|AGL|AGPAT1|AGPAT3|AGPAT4|AGPAT5|AGPAT6|AGPS|AGRN|AGXT2L1|AK1|AK2|AK3|AK4|AK5|AKR1A1|AKR1B1|AKT1|AKT2|ALAD…
282	GO:0007417	central nervous system development	6.00E-38	6.55E-36	565	AARS|ABAT|ABCB6|ABL1|ABR|ACAT1|ACCN1|ACSL3|ACTB|ACTL6B|ACVR1B|ADAM22|ADAM23|ADARB1|ADCY1|ADCYAP1|ADORA2A|AFF2|AGTPBP1|AHI1|AK4|AKT1|AKT3|ALDH1A3|ALDH3A2|ALDH5A1|AMIGO1|ANKLE2|ANP32B|APAF1|APOD|APP|AQP1|ARCN1|ARF4|ARID1A|ARNT2|ARPC5|ARRB2|ASPA|ATAT1|ATIC|ATM|ATN1|ATP2B1|ATP2B4|ATP5F1|ATP5J|ATP6V0D1|ATRN|ATRX|ATXN1|ATXN1L|AXL|B4GALT2|B4GALT5|B4GALT6|BAD|BAG3|BAG6|BAIAP2|BASP1|BBS2|BBS7|BCAN|BCL11B|…
283	GO:1901566	organonitrogen compound biosynthetic process	9.25E-38	9.99E-36	771	AARS|AARS2|AARSD1|AASDHPPT|AASS|ABAT|ABCA1|ABCB6|ABCC5|ABCE1|ABCF1|ABTB1|ACACA|ACACB|ACAT1|ACER3|ACHE|ACLY|ACOT7|ACPL2|ACSBG1|ACSL1|ACSL3|ACSL4|ACSL6|ACSS1|ACSS2|ADC|ADCY1|ADCY2|ADCY3|ADCY5|ADCY6|ADCY9|ADI1|ADSS|AFMID|AGK|AGPAT1|AGPAT3|AGPAT4|AGPAT5|AGPAT6|AGRN|AK1|AK2|AK3|AK4|AK5|AKR1A1|AKT1|ALAD|ALAS1|ALDH3A2|ALDH7A1|ALDH9A1|ALDOA|AMD1|AMPD2|AMPD3|APEH|APOA1BP|APOE|ASAH1|ASNS|ASNSD1|ASPA|ASS1|A…
284	GO:0030030	cell projection organization	9.81E-38	1.05E-35	649	ABI1|ABL1|ABLIM1|ABLIM2|ABLIM3|ACSL4|ACTB|ACTN2|ACTR1A|ACTR2|ACTR3|ADARB1|ADCY1|ADCYAP1|ADORA2A|AFG3L2|AGRN|AHI1|AIF1L|AKAP9|AKT1|ALCAM|ALS2|ALS2CR4|AMIGO1|ANK3|ANKRD27|APBB1|APBB2|APOD|APOE|APP|ARC|ARF1|ARF4|ARF6|ARFGEF1|ARFIP2|ARHGEF4|ARHGEF6|ARHGEF7|ARID1B|ARL3|ARPC5|ASAP1|ATAT1|ATCAY|ATL1|ATMIN|ATP1A3|ATP6V0D1|ATP6V1D|ATP8A2|ATXN10|AUTS2|B3GNT2|B4GALT5|B4GALT6|BAI1|BAIAP2|BBS1|BBS2|BBS5|BBS7|…
285	GO:0051049	regulation of transport	1.26E-37	1.33E-35	968	AACS|AAK1|ABAT|ABCA1|ABCA2|ABCA7|ABCB1|ABCC8|ABCG1|ABL1|ABL2|ABLIM3|ABR|ACAA2|ACCN1|ACCN2|ACHE|ACSL3|ACTB|ACTN2|ACTN4|ACVR1C|ADAM9|ADC|ADCY1|ADCY5|ADCYAP1|ADCYAP1R1|ADIPOR2|ADORA1|ADORA2A|ADRA2C|ADRBK1|AGT|AHCYL1|AHI1|AHNAK|AKAP12|AKAP6|AKAP8L|AKAP9|AKT1|AKT2|AMIGO1|ANK2|ANK3|ANKFY1|ANKRD13A|ANKRD13B|ANKRD13D|ANKRD27|ANP32B|ANXA5|AP1G1|AP2A1|AP2B1|AP2S1|APBA1|APBA2|APBB1|APLNR|APOC1|APOD|APOE|APP…
286	GO:0032446	protein modification by small protein conjugation	1.80E-37	1.89E-35	467	AKT1|AMFR|AMN1|ANAPC1|ANAPC11|ANAPC13|ANAPC16|ANAPC2|ANAPC5|ANAPC7|ANKIB1|ARIH1|ARIH2|ARRB1|ARRB2|ASB1|ASB13|ASB6|ASB8|ATG3|ATG7|ATP5SL|ATXN7L3|BCL11A|BIRC2|BIRC6|BMI1|BTBD1|BTRC|C10orf90|C12orf51|C14orf4|CAND1|CAND2|CBL|CBLB|CBX4|CCNB1IP1|CDC16|CDC27|CDC34|CDC42|CDK5RAP3|CRBN|CTNNB1|CTR9|CUL1|CUL2|CUL3|CUL4A|CUL4B|CUL5|CUL7|CUL9|DCAF11|DCAF16|DCAF5|DCAF6|DCAF7|DCAF8|DCUN1D1|DCUN1D2|DCUN1D4|DCUN1…
287	GO:0032268	regulation of cellular protein metabolic process	2.28E-37	2.38E-35	1297	A2M|AARS|ABCA7|ABI1|ABL1|ACE|ACSL1|ACTB|ACVR1B|ACVR1C|ACVR2A|ACVR2B|ADAM9|ADAR|ADARB1|ADCY1|ADCY2|ADCY3|ADCY5|ADCY6|ADCY9|ADCYAP1|ADNP|ADORA1|ADORA2A|ADRA2C|ADRM1|AFAP1L2|AGT|AIDA|AKAP12|AKAP13|AKAP8L|AKAP9|AKIRIN2|AKT1|AKT1S1|AKT2|AKTIP|ALAD|ALS2|ANKIB1|ANKLE2|ANKRD54|ANKRD6|ANP32B|ANTXR1|APAF1|APC|APLNR|APLP2|APOE|APP|AQP1|ARFGEF1|ARHGEF2|ARIH1|ARIH2|ARL2BP|ARL6IP1|ARL6IP5|ARNT|ARNTL|ARPP19|ARR…
288	GO:0033554	cellular response to stress	2.56E-37	2.63E-35	894	AATF|ABL1|ACAA2|ACADVL|ACD|ADD1|AGAP3|AGT|AK4|AKR1B1|AKT1|ALKBH5|ALKBH7|AMBRA1|AMFR|ANKZF1|APAF1|APBB1|APC|APEX1|APOD|AQP1|ARFGAP1|ARHGEF10L|ARHGEF2|ARHGEF6|ARL6IP5|ARNT|ARNTL|ARPP21|ASH2L|ASNA1|ASNS|ASS1|ATF2|ATF4|ATF6B|ATG13|ATG14|ATG5|ATG7|ATM|ATMIN|ATP13A2|ATP2A2|ATP6V0D1|ATPIF1|ATR|ATRX|AUP1|AXL|B3GAT1|BAD|BAG3|BAG6|BAZ1B|BCL2L1|BCL2L2|BCL6|BCLAF1|BECN1|BID|BMP7|BMPR2|BNIP3|BNIP3L|BOD1L|BOK|…
289	GO:0044257	cellular protein catabolic process	3.04E-37	3.10E-35	392	ADRM1|AGAP3|AMFR|AMN1|ANAPC1|ANAPC11|ANAPC16|ANAPC2|ANAPC5|ANAPC7|ANKIB1|ANKZF1|AP2A1|AP2A2|AP2B1|AP2M1|AP2S1|ARIH1|ARIH2|ARMC8|ARNTL|ARRB1|ARRB2|ATP5SL|AUP1|BAG6|BAP1|BIRC2|BIRC6|BNIP3|BNIP3L|BRSK2|BTRC|BUB3|C10orf46|C11orf51|CAPN2|CBL|CCDC115|CCDC47|CDC16|CDC27|CDC34|CHMP4B|CLN8|CLOCK|CLTA|CLTC|COPS3|CRBN|CTNNB1|CTSA|CTSB|CTSF|CTSH|CTSL1|CTSO|CTSZ|CUL1|CUL2|CUL3|CUL4A|CUL4B|CUL5|CUL7|CUL9|CYLD|…
290	GO:0044249	cellular biosynthetic process	3.85E-37	3.90E-35	1364	AACS|AARS|AARS2|AARSD1|AASDHPPT|AASS|ABAT|ABCA1|ABCB6|ABCC5|ABCD3|ABCE1|ABCF1|ABHD2|ABLIM2|ABLIM3|ABTB1|ACACA|ACACB|ACAT1|ACER3|ACHE|ACLY|ACOT7|ACOT8|ACPL2|ACSBG1|ACSL1|ACSL3|ACSL4|ACSL6|ACSS1|ACSS2|ADC|ADCK3|ADCY1|ADCY2|ADCY3|ADCY5|ADCY6|ADCY9|ADI1|ADRM1|ADSS|AFF4|AFMID|AGK|AGL|AGPAT1|AGPAT3|AGPAT4|AGPAT5|AGPAT6|AGPS|AGXT2L1|AK1|AK2|AK3|AK4|AK5|AKR1A1|AKR1B1|AKT1|AKT2|ALAD|ALAS1|ALDH1A3|ALDH3A2|…
291	GO:0009058	biosynthetic process	7.77E-37	7.78E-35	1438	AACS|AARS|AARS2|AARSD1|AASDHPPT|AASS|ABAT|ABCA1|ABCB6|ABCC5|ABCD3|ABCE1|ABCF1|ABHD2|ABLIM2|ABLIM3|ABTB1|ACAA2|ACACA|ACACB|ACAT1|ACAT2|ACBD3|ACER3|ACHE|ACLY|ACOT7|ACOT8|ACPL2|ACSBG1|ACSL1|ACSL3|ACSL4|ACSL6|ACSS1|ACSS2|ADC|ADCK3|ADCY1|ADCY2|ADCY3|ADCY5|ADCY6|ADCY9|ADI1|ADRM1|ADSS|AFF4|AFMID|AGK|AGL|AGPAT1|AGPAT3|AGPAT4|AGPAT5|AGPAT6|AGPS|AGRN|AGXT2L1|AK1|AK2|AK3|AK4|AK5|AKR1A1|AKR1B1|AKT1|AKT2|ALAD…
292	GO:0045595	regulation of cell differentiation	1.38E-36	1.37E-34	940	ABCA1|ABCA5|ABCG1|ABI2|ABL1|ABL2|ACAP3|ACIN1|ACTN4|ACTR2|ACVR1B|ACVR2A|ACVR2B|ADAM10|ADCY6|ADCYAP1|ADD1|ADIPOR1|ADNP|ADRA2C|AGT|AHI1|AKAP13|AKAP6|AKIRIN1|AKT1|AMIGO1|ANAPC2|ANKRD17|ANKRD26|ANKRD27|ANKRD54|ANP32B|AP1AR|AP2A1|AP3B1|AP3D1|APBB1|APC|APC2|APOE|APOLD1|APP|APPL2|ARC|ARF1|ARF6|ARHGAP33|ARHGAP44|ARHGDIA|ARHGEF2|ARHGEF7|ARNT|ARNTL|ARPC2|ARRB2|ASAP1|ASH2L|ASPA|ASXL1|ATAT1|ATP6AP1|ATP8A2|AXL…
293	GO:0065003	protein-containing complex assembly	1.86E-36	1.83E-34	833	AARS2|AASS|ABCA1|ABCA7|ACACA|ACACB|ACAD9|ACAT1|ACCN2|ACHE|ACSL3|ACTN2|ADAM10|ADAR|ADD2|ADRM1|AHCTF1|AHNAK|AKAP9|ALAD|ALDH1A3|ALDH5A1|ALDH9A1|ALDOA|AMFR|ANKRD28|ANLN|ANP32B|ANXA6|AP2B1|AP2M1|AP2S1|APAF1|APBA1|APC|APOA1BP|APOC1|APOE|APPL2|AQP4|ARC|ARF1|ARL2|ARPC2|ARPC4|ASH2L|ATG16L1|ATL1|ATL2|ATP5D|ATP5SL|ATPAF1|ATPIF1|ATRX|ATXN10|ATXN2|ATXN2L|B2M|BAD|BAT1|BAZ2A|BCL9|BCL9L|BDP1|BID|BIN1|BIRC2|BOK|B…
294	GO:0010976	positive regulation of neuron projection development	3.35E-36	3.27E-34	208	ABL2|ACTR2|ADCYAP1|ADNP|AGT|AMIGO1|ANAPC2|ANKRD27|AP2A1|APBB1|APOE|ARF1|ARHGDIA|ATP8A2|BAIAP2|BDNF|BHLHB9|BMP7|BMPR2|C21orf91|CACNG7|CAMK1|CAMK1D|CAMK2B|CAPRIN1|CAPRIN2|CBFA2T2|CDKL5|CFLAR|CNR1|CNTN1|COBL|CPEB3|CPNE5|CPNE6|CPNE9|CREB3L2|CRTC1|CUL7|CUX1|CUX2|CX3CL1|CYFIP1|DAB2IP|DBN1|DBNL|DDX56|DHX36|DLG4|DLG5|DNM1L|DPYSL3|DSCAM|DVL1|DVL3|EEF2K|EFNA5|EP300|EPHA4|FAM134C|FBXO31|FBXO38|FEZ1|FGFR1|FI…
295	GO:0016310	phosphorylation	6.29E-36	6.08E-34	713	AAK1|AATK|ABI1|ABI2|ABL1|ABL2|ACTN2|ACVR1B|ACVR1C|ACVR2A|ACVR2B|ADAM10|ADCK2|ADCK3|ADRBK1|ADRBK2|AGK|AGT|AK1|AK2|AK3|AK4|AK5|AKAP13|AKT1|AKT2|AKT3|ALDOA|ALDOC|APP|ARHGEF6|ATM|ATP13A2|ATP5A1|ATP5B|ATP5C1|ATP5D|ATP5E|ATP5F1|ATP5G1|ATP5G2|ATP5G3|ATP5H|ATP5I|ATP5J|ATP5J2|ATP5L|ATP5O|ATR|AXL|BAZ1B|BCKDK|BCR|BID|BIRC6|BMPR2|BRD4|BRSK1|BRSK2|BTRC|C5orf33|CAB39|CAB39L|CAD|CALM1|CAMK1|CAMK1D|CAMK1G|CAMK2A…
296	GO:0050790	regulation of catalytic activity	8.74E-36	8.37E-34	1164	A2M|ABCE1|ABI1|ABL1|ABL2|ABR|ACACB|ACAP2|ACAP3|ACD|ACE|ACSL1|ACTB|ACVR1C|ACVR2A|ACVR2B|ADAM9|ADAP1|ADAR|ADARB1|ADC|ADCY1|ADCY2|ADCY3|ADCY5|ADCY6|ADCY9|ADCYAP1|ADCYAP1R1|ADNP|ADORA1|ADORA2A|ADRA2C|ADRM1|AFAP1L2|AGAP1|AGAP2|AGAP3|AGAP6|AGFG1|AGFG2|AGRN|AGT|AHSA1|AHSA2|AIDA|AIP|AKAP13|AKAP5|AKAP9|AKIRIN2|AKT1|AKT1S1|AKT2|ALDH1A1|ALS2|ALS2CL|AMBRA1|AMOT|ANKLE2|ANKRD27|ANKRD54|ANP32B|ANP32E|ANTXR1|ANX…
297	GO:0000902	cell morphogenesis	1.14E-35	1.08E-33	435	ABI1|ABI2|ABL1|ACTB|ACTN1|ADARB1|ADCY1|ADD1|ADORA2A|AFG3L2|AGRN|ALCAM|ALS2|AMIGO1|ANK3|ANKRD27|ANTXR1|APBB1|APBB2|APP|ARC|ARHGEF2|ASXL1|ATL1|ATP8A2|AUTS2|AXL|B3GNT2|B4GALT5|B4GALT6|BAI1|BAIAP2|BCL11B|BCL6|BDNF|BMP7|BRSK1|BRSK2|BSG|BTBD3|C12orf57|C7orf51|C9orf72|CAMK2A|CAP1|CAP2|CAPZB|CCK|CDC42|CDH10|CDH11|CDH13|CDH15|CDH18|CDH2|CDH20|CDH22|CDH8|CDHR1|CDK5|CDK5R1|CELSR2|CELSR3|CHL1|CHN1|CHRNB2|CIB…
298	GO:0009966	regulation of signal transduction	1.39E-35	1.30E-33	1508	A2M|AAK1|ABAT|ABCA1|ABCA7|ABCE1|ABHD6|ABL1|ABL2|ABR|ACAA2|ACTN2|ACTN4|ACVR1B|ACVR2A|ACVR2B|ADAM10|ADAM9|ADAMTSL2|ADAR|ADCYAP1|ADCYAP1R1|ADIPOR1|ADORA1|ADORA2A|ADRA2C|ADRBK1|AES|AFAP1|AFAP1L2|AGPAT1|AGT|AIDA|AIP|AKAP1|AKAP12|AKAP13|AKAP5|AKAP6|AKAP9|AKR1B1|AKT1|AKT1S1|AKT3|ALS2|ALS2CR4|AMOT|ANKRD17|ANKRD54|ANKRD6|ANKS1A|APAF1|APC|APC2|APCDD1|APLNR|APLP1|APOD|APOE|APP|APPL1|APPL2|ARAP1|ARAP2|ARC|AR…
299	GO:0072599	establishment of protein localization to endoplasmic reticulum	1.39E-35	1.30E-33	106	ASNA1|CHMP4A|CHMP4B|HSPA5|PMM1|RAB10|RAB3GAP1|RAB3GAP2|RPL10|RPL10A|RPL11|RPL12|RPL13|RPL13A|RPL14|RPL15|RPL17|RPL18|RPL18A|RPL19|RPL21|RPL22|RPL23|RPL23A|RPL24|RPL26|RPL27|RPL27A|RPL28|RPL29|RPL3|RPL30|RPL31|RPL32|RPL34|RPL35|RPL35A|RPL36|RPL36A|RPL37|RPL37A|RPL38|RPL39|RPL4|RPL41|RPL5|RPL6|RPL7|RPL7A|RPL8|RPL9|RPLP0|RPLP1|RPLP2|RPS10|RPS11|RPS12|RPS13|RPS14|RPS15|RPS15A|RPS16|RPS17|RPS18|RPS19|…
300	GO:0007420	brain development	2.71E-35	2.51E-33	442	AARS|ABAT|ABCB6|ABL1|ABR|ACAT1|ACSL3|ACTB|ADCY1|ADCYAP1|AFF2|AGTPBP1|AHI1|AK4|AKT3|ALDH1A3|AMIGO1|ANP32B|APAF1|APOD|APP|AQP1|ARCN1|ARF4|ARID1A|ARNT2|ARPC5|ARRB2|ATAT1|ATIC|ATM|ATP2B1|ATP2B4|ATP5F1|ATP5J|ATP6V0D1|ATRN|ATRX|ATXN1|ATXN1L|AXL|B4GALT2|BAD|BAG3|BAG6|BAIAP2|BASP1|BBS2|BBS7|BCAN|BCL11B|BCR|BMP7|BMPR2|BNIP3|BOK|BPTF|BTBD3|BTG2|C12orf57|C16orf45|C19orf61|C21orf91|C5orf42|CA10|CALM1|CALM2|C…
301	GO:0032989	cellular component morphogenesis	4.49E-35	4.12E-33	485	ABI1|ABI2|ABL1|ACTB|ACTG1|ACTN1|ACTN2|ADARB1|ADCY1|ADD1|ADORA2A|AFG3L2|AGFG1|AGRN|ALCAM|ALS2|AMIGO1|ANK2|ANK3|ANKRD27|ANTXR1|APBB1|APBB2|APP|ARC|ARHGEF2|ASXL1|ATL1|ATP8A2|AUTS2|AXL|B3GNT2|B4GALT5|B4GALT6|BAI1|BAIAP2|BCL11B|BCL2L1|BCL6|BDNF|BMP7|BRSK1|BRSK2|BSG|BTBD3|C12orf57|C14orf156|C7orf51|C9orf72|CAMK2A|CAP1|CAP2|CAPN3|CAPZB|CASQ1|CCDC136|CCK|CD9|CDC42|CDH10|CDH11|CDH13|CDH15|CDH18|CDH2|CDH20…
302	GO:0006605	protein targeting	4.68E-35	4.27E-33	251	ACAA1|ACOT8|ACOX1|ADORA1|AGK|AGPS|AIP|AKAP12|AKAP5|AKAP6|AP3B1|AP3D1|AP3M1|ARL6IP1|ASNA1|ATG3|BID|CACNG2|CACNG3|CAT|CDC37|CHM|CHMP4A|CHMP4B|CLU|CRAT|DNAJC15|DNAJC19|ECH1|ERBB2IP|EXOC4|FBXO7|FIS1|FXC1|GABARAP|GCC2|GDAP1|GIPC1|GNPAT|GNPTAB|GOLGA7|GOLGA7B|GOSR2|GRPEL1|GSTK1|HGS|HOMER3|HPS4|HSD17B4|HSP90AA1|HSPA4|HSPA5|HSPA8|HSPD1|ICMT|KATNB1|KIF13B|LAMP2|LARS|LONP2|M6PR|MFF|MFN2|MICALL1|MON1A|MON1B|…
303	GO:0030163	protein catabolic process	5.51E-35	4.98E-33	418	ABHD12|ADRM1|AGAP3|AKT1|AMFR|AMN1|ANAPC1|ANAPC11|ANAPC16|ANAPC2|ANAPC5|ANAPC7|ANKIB1|ANKZF1|AP2A1|AP2A2|AP2B1|AP2M1|AP2S1|APOE|ARIH1|ARIH2|ARMC8|ARNTL|ARRB1|ARRB2|ATG7|ATM|ATP5SL|AUP1|BACE1|BAG3|BAG6|BAP1|BIRC2|BIRC6|BNIP3|BNIP3L|BRSK2|BTRC|BUB3|C10orf46|C11orf51|CAPN2|CAPN3|CBL|CCDC115|CCDC47|CDC16|CDC27|CDC34|CHMP4B|CLN8|CLOCK|CLTA|CLTC|CLU|COPS3|CRBN|CTNNB1|CTSA|CTSB|CTSD|CTSF|CTSH|CTSL1|CTSO|…
304	GO:0048667	cell morphogenesis involved in neuron differentiation	5.59E-35	5.01E-33	288	ABI1|ABL1|ACTB|ADARB1|ADCY1|AFG3L2|AGRN|ALCAM|ALS2|AMIGO1|ANK3|APBB1|APBB2|APP|ARC|ATL1|ATP8A2|AUTS2|B3GNT2|B4GALT5|B4GALT6|BAI1|BAIAP2|BCL11B|BDNF|BMP7|BRSK1|BRSK2|BSG|BTBD3|C12orf57|C9orf72|CAMK2A|CCK|CDC42|CDH11|CDHR1|CDK5|CDK5R1|CELSR2|CELSR3|CHL1|CHN1|CHRNB2|CNP|CNTN2|CNTN4|CNTN6|COBL|CREB1|CRMP1|CSF1R|CTNNA2|CTNND2|CYFIP1|CYFIP2|DAG1|DCLK1|DFNB31|DLG4|DOCK10|DOCK7|DOK4|DOK6|DPYSL2|DPYSL5|DR…
305	GO:0010605	negative regulation of macromolecule metabolic process	7.36E-35	6.54E-33	1297	A2M|AATF|ABCA7|ABCE1|ABL1|ACACB|ACD|ACE|ACOT8|ACVR1B|ACVR2B|ADAR|ADARB1|ADC|ADNP|ADORA2A|AEBP1|AES|AFF2|AGAP2|AGT|AIDA|AKIRIN2|AKT1|AKT1S1|ALAD|ANGEL2|ANKRD13A|ANKRD13B|ANKRD13D|ANXA7|AP1AR|AP2A1|APBB1|APC|APEX1|APLP2|APOD|APOE|APP|AQP1|ARID1A|ARID4A|ARID5B|ARL6IP1|ARNTL|ARPP19|ARRB1|ARRB2|ASB1|ASH1L|ATF2|ATF4|ATG14|ATG5|ATG7|ATM|ATN1|ATP13A2|ATP2B4|ATR|ATRX|ATXN1|ATXN1L|ATXN2|AZIN1|BAG3|BAG5|BAG…
306	GO:0019941	modification-dependent protein catabolic process	7.77E-35	6.85E-33	343	ADRM1|AGAP3|AMFR|AMN1|ANAPC1|ANAPC11|ANAPC16|ANAPC2|ANAPC5|ANAPC7|ANKIB1|ANKZF1|ARIH1|ARIH2|ARMC8|ARNTL|ARRB1|ARRB2|ATP5SL|AUP1|BAG6|BAP1|BIRC2|BIRC6|BTRC|BUB3|C10orf46|C11orf51|CBL|CCDC47|CDC16|CDC27|CDC34|CLOCK|COPS3|CRBN|CTNNB1|CUL1|CUL2|CUL3|CUL4A|CUL4B|CUL5|CUL7|CUL9|CYLD|DCAF11|DDB1|DERL1|DNAJB12|DNAJB14|DNAJB2|DNAJB9|DNAJC10|DNAJC18|EDEM3|ERLEC1|ERLIN2|FAF1|FAF2|FAM125B|FBXL15|FBXL16|FBXL1…
307	GO:0043604	amide biosynthetic process	1.33E-34	1.16E-32	342	AARS|AARS2|AARSD1|ABCE1|ABCF1|ABTB1|ACACA|ACACB|ACAT1|ACLY|ACSBG1|ACSL1|ACSL3|ACSL4|ACSL6|ACSS1|ACSS2|AGK|AKT1|APEH|ASAH1|ASNS|ASNSD1|ASS1|ATIC|AURKAIP1|B3GALT2|B4GALNT1|B4GALT5|B4GALT6|BDH2|BRP44|BRP44L|C3orf57|CARNS1|CARS|CCDC72|CLN8|CNDP2|COPS5|CPEB1|CPEB2|CPEB3|CPEB4|CPS1|DALRD3|DAP3|DARS|DDX3X|DEGS1|DENR|DHPS|DHX29|DHX33|DIO2|DLAT|DLD|DMD|DRG1|DRG2|EEF1A1|EEF1A2|EEF1B2|EEF1D|EEF1G|EEF2|EEF2K…
308	GO:0051603	proteolysis involved in cellular protein catabolic process	1.37E-34	1.19E-32	371	ADRM1|AGAP3|AMFR|AMN1|ANAPC1|ANAPC11|ANAPC16|ANAPC2|ANAPC5|ANAPC7|ANKIB1|ANKZF1|ARIH1|ARIH2|ARMC8|ARNTL|ARRB1|ARRB2|ATP5SL|AUP1|BAG6|BAP1|BIRC2|BIRC6|BRSK2|BTRC|BUB3|C10orf46|C11orf51|CAPN2|CBL|CCDC47|CDC16|CDC27|CDC34|CHMP4B|CLOCK|COPS3|CRBN|CTNNB1|CTSA|CTSB|CTSF|CTSH|CTSL1|CTSO|CTSZ|CUL1|CUL2|CUL3|CUL4A|CUL4B|CUL5|CUL7|CUL9|CYLD|DCAF11|DDB1|DERL1|DNAJB12|DNAJB14|DNAJB2|DNAJB9|DNAJC10|DNAJC18|DN…
309	GO:0006511	ubiquitin-dependent protein catabolic process	2.14E-34	1.85E-32	339	ADRM1|AGAP3|AMFR|AMN1|ANAPC1|ANAPC11|ANAPC16|ANAPC2|ANAPC5|ANAPC7|ANKIB1|ANKZF1|ARIH1|ARIH2|ARMC8|ARNTL|ARRB1|ARRB2|ATP5SL|AUP1|BAG6|BAP1|BIRC2|BIRC6|BTRC|BUB3|C10orf46|C11orf51|CBL|CCDC47|CDC16|CDC27|CDC34|CLOCK|COPS3|CRBN|CTNNB1|CUL1|CUL2|CUL3|CUL4A|CUL4B|CUL5|CUL7|CUL9|CYLD|DCAF11|DDB1|DERL1|DNAJB12|DNAJB14|DNAJB2|DNAJB9|DNAJC10|DNAJC18|EDEM3|ERLEC1|ERLIN2|FAF1|FAF2|FAM125B|FBXL15|FBXL16|FBXL1…
310	GO:0051962	positive regulation of nervous system development	3.98E-34	3.40E-32	341	ABL2|ACCN1|ACTR2|ADCYAP1|ADNP|ADRA2C|AGRN|AGT|AMIGO1|ANAPC2|ANKRD27|AP2A1|APBB1|APOE|ARF1|ARHGDIA|ARHGEF2|ASPA|ATP8A2|BAI1|BAI2|BAI3|BAIAP2|BCL6|BDNF|BEND6|BHLHB9|BIN1|BMP7|BMPR2|C11orf9|C21orf91|CACNG7|CAMK1|CAMK1D|CAMK2B|CAPRIN1|CAPRIN2|CBFA2T2|CBLN1|CBLN2|CDKL5|CDON|CFLAR|CLSTN1|CLSTN2|CLSTN3|CNR1|CNTN1|COBL|CPEB3|CPNE1|CPNE5|CPNE6|CPNE9|CREB3L2|CRKL|CRTC1|CSNK1D|CSNK1E|CTNNB1|CUL7|CUX1|CUX2|C…
311	GO:0045047	protein targeting to ER	4.99E-34	4.23E-32	102	ASNA1|CHMP4A|CHMP4B|HSPA5|PMM1|RPL10|RPL10A|RPL11|RPL12|RPL13|RPL13A|RPL14|RPL15|RPL17|RPL18|RPL18A|RPL19|RPL21|RPL22|RPL23|RPL23A|RPL24|RPL26|RPL27|RPL27A|RPL28|RPL29|RPL3|RPL30|RPL31|RPL32|RPL34|RPL35|RPL35A|RPL36|RPL36A|RPL37|RPL37A|RPL38|RPL39|RPL4|RPL41|RPL5|RPL6|RPL7|RPL7A|RPL8|RPL9|RPLP0|RPLP1|RPLP2|RPS10|RPS11|RPS12|RPS13|RPS14|RPS15|RPS15A|RPS16|RPS17|RPS18|RPS19|RPS2|RPS20|RPS21|RPS23|R…
312	GO:0006413	translational initiation	7.16E-34	6.03E-32	125	ABCE1|COPS5|DDX3X|DENR|DHX29|DHX33|EIF1|EIF1AX|EIF1B|EIF2A|EIF2B1|EIF2B5|EIF2S1|EIF2S2|EIF2S3|EIF3A|EIF3B|EIF3C|EIF3D|EIF3E|EIF3F|EIF3G|EIF3H|EIF3I|EIF3J|EIF3K|EIF3L|EIF3M|EIF4A1|EIF4A2|EIF4B|EIF4E|EIF4E3|EIF4G1|EIF4G2|EIF4G3|EIF4H|EIF5|EIF5B|EIF6|LARP1|MCTS1|MTIF3|PABPC1|PAIP1|RBM4|RPL10|RPL10A|RPL11|RPL12|RPL13|RPL13A|RPL14|RPL15|RPL17|RPL18|RPL18A|RPL19|RPL21|RPL22|RPL23|RPL23A|RPL24|RPL26|RPL…
313	GO:0019080	viral gene expression	7.68E-34	6.41E-32	115	CCNT2|DENR|DHX9|EIF2AK4|EIF3A|EIF3B|EIF3D|EIF3F|EIF3G|EIF3L|FURIN|MCTS1|MON1B|NUP133|NUP153|NUP188|NUP205|NUP210|NUP214|NUP50|NUP62|NUP85|NUP93|NUP98|NUPL1|PCBP2|POM121|POM121C|PTBP1|RANBP2|RPL10|RPL10A|RPL11|RPL12|RPL13|RPL13A|RPL14|RPL15|RPL17|RPL18|RPL18A|RPL19|RPL21|RPL22|RPL23|RPL23A|RPL24|RPL26|RPL27|RPL27A|RPL28|RPL29|RPL3|RPL30|RPL31|RPL32|RPL34|RPL35|RPL35A|RPL36|RPL36A|RPL37|RPL37A|RPL3…
314	GO:1901575	organic substance catabolic process	1.12E-33	9.25E-32	914	AASS|ABAT|ABCD3|ABHD10|ABHD12|ABHD16A|ABHD2|ABHD6|ACAA1|ACAA2|ACAD11|ACAD8|ACADSB|ACADVL|ACAT1|ACAT2|ACBD5|ACE|ACER3|ACHE|ACOT7|ACOT8|ACOX1|ADH5|ADO|ADORA1|ADRM1|AFMID|AGAP3|AGL|AGRN|AHCY|AIG1|AKR1A1|AKT1|ALDH1A1|ALDH1L1|ALDH2|ALDH3A2|ALDH4A1|ALDH5A1|ALDH6A1|ALDH7A1|ALDOA|ALDOC|AMFR|AMN1|AMPD3|ANAPC1|ANAPC11|ANAPC16|ANAPC2|ANAPC5|ANAPC7|ANKIB1|ANKZF1|AP2A1|AP2A2|AP2B1|AP2M1|AP2S1|APOE|ARIH1|ARIH2…
315	GO:0060322	head development	1.16E-33	9.52E-32	459	AARS|ABAT|ABCB6|ABL1|ABR|ACAT1|ACSL3|ACTB|ADCY1|ADCYAP1|AFF2|AGTPBP1|AHI1|AK4|AKT3|ALDH1A3|AMIGO1|ANKRD11|ANP32B|APAF1|APOD|APP|AQP1|ARCN1|ARF4|ARID1A|ARID5B|ARNT2|ARPC5|ARRB2|ASPH|ATAT1|ATIC|ATM|ATP2B1|ATP2B4|ATP5F1|ATP5J|ATP6AP2|ATP6V0D1|ATRN|ATRX|ATXN1|ATXN1L|AXL|B4GALT2|BAD|BAG3|BAG6|BAIAP2|BASP1|BBS2|BBS7|BCAN|BCL11B|BCR|BMP7|BMPR2|BNIP3|BOK|BPTF|BTBD3|BTG2|C12orf57|C16orf45|C19orf61|C21orf9…
316	GO:0043632	modification-dependent macromolecule catabolic process	1.34E-33	1.10E-31	346	ADRM1|AGAP3|AMFR|AMN1|ANAPC1|ANAPC11|ANAPC16|ANAPC2|ANAPC5|ANAPC7|ANKIB1|ANKZF1|ARIH1|ARIH2|ARMC8|ARNTL|ARRB1|ARRB2|ATP5SL|AUP1|BAG6|BAP1|BIRC2|BIRC6|BTRC|BUB3|C10orf46|C11orf51|CBL|CCDC47|CDC16|CDC27|CDC34|CLOCK|COPS3|CRBN|CTNNB1|CUL1|CUL2|CUL3|CUL4A|CUL4B|CUL5|CUL7|CUL9|CYLD|DCAF11|DDB1|DERL1|DNAJB12|DNAJB14|DNAJB2|DNAJB9|DNAJC10|DNAJC18|EDEM3|ERLEC1|ERLIN2|EXOSC10|FAF1|FAF2|FAM125B|FBXL15|FBXL…
317	GO:2000026	regulation of multicellular organismal development	1.50E-33	1.22E-31	1024	ABI2|ABL1|ABL2|ACACB|ACAP3|ACCN1|ACE|ACIN1|ACTR2|ACVR1B|ACVR1C|ACVR2A|ACVR2B|ADAM10|ADCY6|ADCYAP1|ADD1|ADIPOR1|ADNP|ADRA2C|AGGF1|AGRN|AGT|AHI1|AKAP6|AKIRIN1|AKT1|AKT3|AMIGO1|AMOT|ANAPC2|ANKH|ANKRD27|ANKRD54|ANKRD6|AP2A1|AP2A2|AP2B1|AP2M1|AP2S1|AP3B1|AP3D1|APBB1|APLNR|APOE|APOLD1|APP|APPL2|AQP1|ARC|ARF1|ARF6|ARHGAP33|ARHGAP44|ARHGDIA|ARHGEF2|ARNT|ARNTL|ARRB2|ASAP1|ASH2L|ASPA|ATF2|ATF4|ATP2B1|ATP6A…
318	GO:0044093	positive regulation of molecular function	2.21E-33	1.78E-31	916	ABCB1|ABI1|ABL1|ABL2|ABR|ACAP2|ACAP3|ACD|ACE|ACSL1|ACTN2|ACTN4|ACVR1C|ACVR2B|ADAM9|ADAP1|ADC|ADCY1|ADCY2|ADCY3|ADCY5|ADCY6|ADCY9|ADCYAP1|ADCYAP1R1|ADD1|ADD2|ADNP|ADORA1|ADRA2C|ADRM1|AFAP1L2|AGAP1|AGAP2|AGAP3|AGAP6|AGFG1|AGFG2|AGRN|AGT|AHSA1|AHSA2|AKAP13|AKAP5|AKAP6|AKAP9|AKIRIN2|AKT1|AKT2|AKTIP|ALDH1A1|ALS2|ALS2CL|AMBRA1|AMFR|AMIGO1|ANK2|ANK3|ANKRD27|ANP32B|ANTXR1|APAF1|APC2|APH1A|APH1B|APOC1|APO…
319	GO:0016567	protein ubiquitination	2.50E-33	2.00E-31	417	AKT1|AMFR|AMN1|ANAPC1|ANAPC11|ANAPC13|ANAPC16|ANAPC2|ANAPC5|ANAPC7|ANKIB1|ARIH1|ARIH2|ARRB1|ARRB2|ASB1|ASB13|ASB6|ASB8|ATG3|ATG7|ATP5SL|ATXN7L3|BIRC2|BIRC6|BMI1|BTBD1|BTRC|C10orf90|C12orf51|C14orf4|CAND1|CAND2|CBL|CBLB|CCNB1IP1|CDC16|CDC27|CDC34|CDC42|CRBN|CTNNB1|CTR9|CUL1|CUL2|CUL3|CUL4A|CUL4B|CUL5|CUL7|CUL9|DCAF11|DCAF16|DCAF5|DCAF6|DCAF7|DCAF8|DDB1|DERL1|DTX1|DTX3|DTX4|DZIP3|E4F1|ENC1|EPAS1|FB…
320	GO:0010467	gene expression	5.77E-33	4.57E-31	1019	AARS|AARS2|AARSD1|ABCE1|ABCF1|ABLIM2|ABLIM3|ABTB1|ACE|ACIN1|ADAM10|ADAR|ADARB1|ADARB2|ADRM1|AEBP1|AFF2|AFF4|AFG3L2|AGFG1|AHCYL1|AIP|AKAP17A|AKAP8L|AKT1|ALKBH5|APEH|APH1A|APH1B|APP|ARL6IP4|ARNT|ARRB1|ARRB2|ASH1L|ASH2L|ASPH|ASXL1|ATF4|ATF6B|ATP6AP2|ATXN1|AURKAIP1|BAD|BAZ2A|BCAS2|BDP1|BMPR2|BMS1|BOP1|BRF1|BTF3|BTRC|BUD31|C10orf54|C11orf9|C14orf166|C16orf42|C16orf57|C17orf81|C17orf85|C19orf29|C1QBP|C…
321	GO:0007275	multicellular organism development	8.41E-33	6.62E-31	2268	AACS|AAMP|AARS|AATF|ABAT|ABCB6|ABI1|ABI2|ABL1|ABL2|ABLIM1|ABR|ACAP3|ACAT1|ACCN1|ACE|ACER3|ACHE|ACIN1|ACO2|ACP2|ACSBG1|ACSL3|ACSL4|ACTA2|ACTB|ACTL6B|ACTN1|ACTN2|ACTR2|ACVR1B|ACVR1C|ACVR2A|ACVR2B|ADAM10|ADAM15|ADAM22|ADAM23|ADAM9|ADAMTS1|ADAMTS18|ADAMTS4|ADAMTSL2|ADAR|ADARB1|ADCY1|ADCY6|ADCY9|ADCYAP1|ADCYAP1R1|ADD1|ADD2|ADIPOR2|ADNP|ADORA1|ADORA2A|ADRA2C|ADRBK1|AES|AFF2|AFF3|AFG3L2|AGFG1|AGGF1|AGPA…
322	GO:0031323	regulation of cellular metabolic process	1.73E-32	1.35E-30	2772	A2M|AARS|AATF|ABAT|ABCA2|ABCA7|ABCE1|ABCG1|ABI1|ABL1|ABL2|ABLIM3|ACACA|ACACB|ACADVL|ACD|ACE|ACHE|ACLY|ACOT8|ACPL2|ACSL1|ACSL3|ACTA2|ACTB|ACTL6B|ACTN1|ACTN2|ACTN4|ACTR2|ACTR3|ACVR1B|ACVR1C|ACVR2A|ACVR2B|ADAM9|ADAR|ADARB1|ADCY1|ADCY2|ADCY3|ADCY5|ADCY6|ADCY9|ADCYAP1|ADCYAP1R1|ADIPOR1|ADIPOR2|ADNP|ADORA1|ADORA2A|ADRA2C|ADRM1|AEBP1|AES|AFAP1L2|AFF1|AFF2|AFF3|AFF4|AGAP2|AGPAT1|AGRN|AGT|AHCTF1|AHCYL1|AH…
323	GO:0006412	translation	2.24E-32	1.74E-30	263	AARS|AARS2|AARSD1|ABCE1|ABCF1|ABTB1|AKT1|APEH|AURKAIP1|CARS|CCDC72|COPS5|CPEB1|CPEB2|CPEB3|CPEB4|DALRD3|DAP3|DARS|DDX3X|DENR|DHPS|DHX29|DHX33|DIO2|DRG1|DRG2|EEF1A1|EEF1A2|EEF1B2|EEF1D|EEF1G|EEF2|EEF2K|EIF1|EIF1AX|EIF1B|EIF2A|EIF2B1|EIF2B5|EIF2S1|EIF2S2|EIF2S3|EIF3A|EIF3B|EIF3C|EIF3D|EIF3E|EIF3F|EIF3G|EIF3H|EIF3I|EIF3J|EIF3K|EIF3L|EIF3M|EIF4A1|EIF4A2|EIF4B|EIF4E|EIF4E3|EIF4EBP2|EIF4G1|EIF4G2|EIF4G…
324	GO:0010638	positive regulation of organelle organization	2.29E-32	1.76E-30	380	ABI2|ABL1|ABLIM3|ACD|ACTN2|ACTR2|ACTR3|ACTR3B|AKAP8L|AKAP9|AKT2|ANAPC11|ANAPC5|ANK1|ARF6|ARHGEF10|ARHGEF10L|ARIH2|ARL2|ARPC1A|ARPC2|ARPC3|ARPC4|ARPC5|ARPC5L|ARRB1|ASAP1|ATG13|ATM|ATMIN|ATPIF1|ATR|ATRX|AUTS2|BAD|BAIAP2|BAP1|BCAS3|BCL6|BECN1|BID|BIN1|BNIP3|BOK|BRD4|BRD7|C13orf15|C1orf77|C3orf10|C3orf63|C6orf89|CALCOCO2|CAMKK2|CCDC88A|CCT2|CCT3|CCT4|CCT5|CCT6A|CCT7|CCT8|CD47|CDC37|CDC42|CDC42EP1|CDC…
325	GO:0006613	cotranslational protein targeting to membrane	2.82E-32	2.16E-30	95	ARL6IP1|RPL10|RPL10A|RPL11|RPL12|RPL13|RPL13A|RPL14|RPL15|RPL17|RPL18|RPL18A|RPL19|RPL21|RPL22|RPL23|RPL23A|RPL24|RPL26|RPL27|RPL27A|RPL28|RPL29|RPL3|RPL30|RPL31|RPL32|RPL34|RPL35|RPL35A|RPL36|RPL36A|RPL37|RPL37A|RPL38|RPL39|RPL4|RPL41|RPL5|RPL6|RPL7|RPL7A|RPL8|RPL9|RPLP0|RPLP1|RPLP2|RPS10|RPS11|RPS12|RPS13|RPS14|RPS15|RPS15A|RPS16|RPS17|RPS18|RPS19|RPS2|RPS20|RPS21|RPS23|RPS24|RPS25|RPS26|RPS27|…
326	GO:0060627	regulation of vesicle-mediated transport	3.30E-32	2.50E-30	345	AAK1|ABCA7|ABL1|ABL2|ABR|ACSL3|ACTN2|ACTN4|ADCY1|ADORA2A|AHI1|AKT2|ANKFY1|ANKRD13A|ANKRD13B|ANKRD13D|ANKRD27|AP1G1|AP2A1|AP2B1|AP2S1|APBA1|APBA2|APOC1|APOE|APP|APPL1|APPL2|ARC|ARF1|ARF6|ARFGAP1|ARHGAP1|ARHGAP44|ARRB1|ARRB2|ATAD1|ATG3|ATG5|ATP13A2|ATP2A2|ATP6AP1|ATXN2|AXL|B2M|BACE1|BAIAP3|BCR|BET1L|BIN1|BRSK1|BRSK2|BSN|BTBD9|C12orf4|C3|CACNA1D|CACNA1G|CACNA1H|CACNA1I|CACNB2|CADPS|CADPS2|CALM3|CALR…
327	GO:0006614	SRP-dependent cotranslational protein targeting to membrane	1.02E-31	7.67E-30	91	RPL10|RPL10A|RPL11|RPL12|RPL13|RPL13A|RPL14|RPL15|RPL17|RPL18|RPL18A|RPL19|RPL21|RPL22|RPL23|RPL23A|RPL24|RPL26|RPL27|RPL27A|RPL28|RPL29|RPL3|RPL30|RPL31|RPL32|RPL34|RPL35|RPL35A|RPL36|RPL36A|RPL37|RPL37A|RPL38|RPL39|RPL4|RPL41|RPL5|RPL6|RPL7|RPL7A|RPL8|RPL9|RPLP0|RPLP1|RPLP2|RPS10|RPS11|RPS12|RPS13|RPS14|RPS15|RPS15A|RPS16|RPS17|RPS18|RPS19|RPS2|RPS20|RPS21|RPS23|RPS24|RPS25|RPS26|RPS27|RPS27A|R…
328	GO:0006612	protein targeting to membrane	1.11E-31	8.29E-30	133	ADORA1|ARL6IP1|ASNA1|ATG3|CACNG2|CHM|CHMP4A|CHMP4B|EXOC4|GOLGA7|GOLGA7B|HSPA5|ICMT|MICALL1|PEX16|PEX19|PEX26|PEX5|PRKCI|RAB3IP|RAB8B|RABGEF1|RPL10|RPL10A|RPL11|RPL12|RPL13|RPL13A|RPL14|RPL15|RPL17|RPL18|RPL18A|RPL19|RPL21|RPL22|RPL23|RPL23A|RPL24|RPL26|RPL27|RPL27A|RPL28|RPL29|RPL3|RPL30|RPL31|RPL32|RPL34|RPL35|RPL35A|RPL36|RPL36A|RPL37|RPL37A|RPL38|RPL39|RPL4|RPL41|RPL5|RPL6|RPL7|RPL7A|RPL8|RPL9…
329	GO:0000184	nuclear-transcribed mRNA catabolic process, nonsense-mediated decay	1.21E-31	8.97E-30	107	C19orf61|CASC3|DCP1A|DCP2|EIF3E|EIF4G1|ETF1|EXOSC10|GSPT1|KIAA0427|NCBP1|NCBP2|PABPC1|PARN|PNRC2|PPP2CA|PPP2R1A|PPP2R2A|RBM8A|RNPS1|RPL10|RPL10A|RPL11|RPL12|RPL13|RPL13A|RPL14|RPL15|RPL17|RPL18|RPL18A|RPL19|RPL21|RPL22|RPL23|RPL23A|RPL24|RPL26|RPL27|RPL27A|RPL28|RPL29|RPL3|RPL30|RPL31|RPL32|RPL34|RPL35|RPL35A|RPL36|RPL36A|RPL37|RPL37A|RPL38|RPL39|RPL4|RPL41|RPL5|RPL6|RPL7|RPL7A|RPL8|RPL9|RPLP0|RP…
330	GO:0060255	regulation of macromolecule metabolic process	1.40E-31	1.04E-29	2743	A2M|AARS|AATF|ABCA2|ABCA7|ABCE1|ABCG1|ABI1|ABL1|ABLIM3|ACACB|ACD|ACE|ACHE|ACOT8|ACPL2|ACSL1|ACTA2|ACTB|ACTL6B|ACTN1|ACTN2|ACTN4|ACTR2|ACTR3|ACVR1B|ACVR1C|ACVR2A|ACVR2B|ADAM9|ADAR|ADARB1|ADC|ADCY1|ADCY2|ADCY3|ADCY5|ADCY6|ADCY9|ADCYAP1|ADNP|ADORA1|ADORA2A|ADRA2C|ADRM1|AEBP1|AES|AFAP1L2|AFF1|AFF2|AFF3|AFF4|AGAP2|AGRN|AGT|AHCTF1|AHCYL1|AHI1|AHNAK|AHNAK2|AIDA|AIP|AKAP12|AKAP13|AKAP17A|AKAP8L|AKAP9|AKI…
331	GO:1903311	regulation of mRNA metabolic process	1.87E-31	1.37E-29	228	AHCYL1|AKT1|ALKBH5|ANGEL2|ANP32A|APEX1|BTG2|C1QBP|C9orf78|CACNG7|CARHSP1|CDK11B|CDK9|CELF1|CELF2|CELF3|CELF4|CELF5|CELF6|CIRBP|CNOT1|CNOT6L|CNOT7|CNOT8|CPEB1|CPEB3|CPSF4|CPSF6|CPSF7|CSDC2|CTR9|DAZAP1|DCP1A|DCP2|DDX17|DDX5|DHX36|DHX9|DIS3|DYRK1A|EIF4G1|ELAVL1|FAM172A|FMR1|FTO|FXR1|FXR2|GIGYF2|GTPBP1|HNRNPA0|HNRNPA1|HNRNPA2B1|HNRNPC|HNRNPD|HNRNPK|HNRNPL|HNRNPM|HNRNPR|HNRNPU|HRSP12|HSF1|HSPA1A|HSPA8…
332	GO:0006518	peptide metabolic process	2.39E-31	1.75E-29	335	AARS|AARS2|AARSD1|ABCA7|ABCE1|ABCF1|ABTB1|ACE|ADAM10|AEBP1|AKT1|ALDH5A1|APEH|APH1A|ATP6AP2|AURKAIP1|BACE1|BDH2|BECN1|CARNS1|CARS|CCDC72|CNDP2|COPS5|CPD|CPE|CPEB1|CPEB2|CPEB3|CPEB4|CPM|CTSH|CTSZ|DALRD3|DAP3|DARS|DDX3X|DENR|DHPS|DHX29|DHX33|DIO2|DMD|DRG1|DRG2|DYRK1A|ECE1|ECE2|EEF1A1|EEF1A2|EEF1B2|EEF1D|EEF1G|EEF2|EEF2K|EIF1|EIF1AX|EIF1B|EIF2A|EIF2B1|EIF2B5|EIF2S1|EIF2S2|EIF2S3|EIF3A|EIF3B|EIF3C|EIF…
333	GO:0044271	cellular nitrogen compound biosynthetic process	2.91E-31	2.11E-29	849	AARS|AARS2|AARSD1|ABCB6|ABCE1|ABCF1|ABLIM2|ABLIM3|ABTB1|ACACA|ACACB|ACAT1|ACER3|ACLY|ACOT7|ACSBG1|ACSL1|ACSL3|ACSL4|ACSL6|ACSS1|ACSS2|ADC|ADCY1|ADCY2|ADCY3|ADCY5|ADCY6|ADCY9|ADRM1|ADSS|AFF4|AFMID|AGK|AGPAT1|AGPAT3|AGPAT4|AGPAT5|AGPAT6|AK1|AK2|AK3|AK4|AK5|AKT1|ALAD|ALAS1|ALDH7A1|ALDH9A1|ALDOA|AMD1|AMPD2|AMPD3|APEH|APOA1BP|ARNT|ARRB1|ARRB2|ASAH1|ASH1L|ASH2L|ASNS|ASNSD1|ASS1|ASXL1|ATF4|ATF6B|ATIC|AT…
334	GO:0043043	peptide biosynthetic process	3.08E-31	2.22E-29	273	AARS|AARS2|AARSD1|ABCE1|ABCF1|ABTB1|AKT1|APEH|AURKAIP1|BDH2|CARNS1|CARS|CCDC72|CNDP2|COPS5|CPEB1|CPEB2|CPEB3|CPEB4|DALRD3|DAP3|DARS|DDX3X|DENR|DHPS|DHX29|DHX33|DIO2|DMD|DRG1|DRG2|EEF1A1|EEF1A2|EEF1B2|EEF1D|EEF1G|EEF2|EEF2K|EIF1|EIF1AX|EIF1B|EIF2A|EIF2B1|EIF2B5|EIF2S1|EIF2S2|EIF2S3|EIF3A|EIF3B|EIF3C|EIF3D|EIF3E|EIF3F|EIF3G|EIF3H|EIF3I|EIF3J|EIF3K|EIF3L|EIF3M|EIF4A1|EIF4A2|EIF4B|EIF4E|EIF4E3|EIF4EB…
335	GO:0034641	cellular nitrogen compound metabolic process	3.44E-31	2.46E-29	1621	AARS|AARS2|AARSD1|AASDHPPT|AASS|ABCA7|ABCB6|ABCE1|ABCF1|ABCG2|ABL1|ABLIM2|ABLIM3|ABTB1|ACACA|ACACB|ACAT1|ACD|ACE|ACER3|ACIN1|ACLY|ACOT7|ACOT8|ACSBG1|ACSL1|ACSL3|ACSL4|ACSL6|ACSS1|ACSS2|ADAM10|ADAR|ADARB1|ADARB2|ADC|ADCY1|ADCY2|ADCY3|ADCY5|ADCY6|ADCY9|ADRM1|ADSS|AEBP1|AFF2|AFF4|AFMID|AGK|AGPAT1|AGPAT3|AGPAT4|AGPAT5|AGPAT6|AHCY|AHCYL1|AK1|AK2|AK3|AK4|AK5|AKAP17A|AKAP8L|AKT1|ALAD|ALAS1|ALDH1L1|ALDH5…
336	GO:0048193	Golgi vesicle transport	5.41E-31	3.84E-29	253	ACTR10|ACTR1A|ANK1|ANK2|ANK3|ANKFY1|ANKRD28|AP1AR|AP1G1|AP2A1|AP3D1|ARCN1|ARF1|ARF3|ARF4|ARF5|ARFGAP1|ARFGAP2|ARFGEF2|ARFRP1|ARL1|ARL3|ATL2|ATP9A|BBS1|BBS2|BCAP29|BCAP31|BET1L|BICD2|C16orf62|C16orf70|C4orf41|CAPZA1|CAPZA2|CAPZB|CCDC91|CCDC93|CD55|CD59|CNIH|CNIH2|CNIH3|COG1|COG3|COG4|COG5|COG6|COL7A1|COPA|COPB1|COPB2|COPE|COPG|COPZ1|CORO7|CREB3L2|CSNK1D|CTSZ|CUL3|CUX1|CUX2|CYTH3|DCTN1|DCTN2|DCTN3|…
337	GO:0050769	positive regulation of neurogenesis	5.70E-31	4.03E-29	300	ABL2|ACTR2|ADCYAP1|ADNP|ADRA2C|AGT|AMIGO1|ANAPC2|ANKRD27|AP2A1|APBB1|APOE|ARF1|ARHGDIA|ARHGEF2|ASPA|ATP8A2|BAIAP2|BCL6|BDNF|BEND6|BHLHB9|BIN1|BMP7|BMPR2|C21orf91|CACNG7|CAMK1|CAMK1D|CAMK2B|CAPRIN1|CAPRIN2|CBFA2T2|CDKL5|CDON|CFLAR|CNR1|CNTN1|COBL|CPEB3|CPNE1|CPNE5|CPNE6|CPNE9|CREB3L2|CRKL|CRTC1|CSNK1D|CSNK1E|CTNNB1|CUL7|CUX1|CUX2|CX3CL1|CX3CR1|CYB5D2|CYFIP1|DAB2IP|DAG1|DBC1|DBN1|DBNL|DDX56|DHX36|D…
338	GO:0032502	developmental process	7.46E-31	5.24E-29	2559	A2M|AACS|AAMP|AARS|AATF|ABAT|ABCB6|ABHD2|ABI1|ABI2|ABL1|ABL2|ABLIM1|ABR|ACADVL|ACAP3|ACAT1|ACCN1|ACE|ACER3|ACHE|ACIN1|ACO2|ACP2|ACSBG1|ACSL3|ACSL4|ACTA2|ACTB|ACTG1|ACTL6B|ACTN1|ACTN2|ACTR2|ACVR1B|ACVR1C|ACVR2A|ACVR2B|ADAM10|ADAM15|ADAM22|ADAM23|ADAM9|ADAMTS1|ADAMTS18|ADAMTS4|ADAMTSL2|ADAR|ADARB1|ADCY1|ADCY6|ADCY9|ADCYAP1|ADCYAP1R1|ADD1|ADD2|ADIPOR2|ADNP|ADORA1|ADORA2A|ADRA2C|ADRBK1|AES|AFF2|AFF3|…
339	GO:0050808	synapse organization	8.58E-31	5.99E-29	196	ACHE|ACTB|ACTG1|ACTN1|ADAM10|ADD2|AFG3L2|AGRN|ALS2|ANK3|APOE|APP|ARC|ARF1|ARF6|ARHGAP39|ARHGAP44|BAI3|BAIAP2|BCAN|BDNF|BSN|C1QB|C3|CACNA2D2|CACNB1|CACNB2|CACNB3|CACNB4|CACNG2|CAST|CDC42|CDH2|CDK5|CHCHD10|CLSTN3|CNKSR2|CNTN2|COL4A5|CRKL|CTBP2|CTNNA2|CTNNB1|CTNND2|CTTN|CX3CL1|CX3CR1|CYFIP1|DBN1|DBNL|DCTN1|DLG1|DLG2|DLG3|DLG4|DLGAP3|DNAJA3|DNER|DNM3|DOCK10|DRD1|DRD2|DRP2|DSCAM|DVL1|EFNA5|EFNB2|EPHA4…
340	GO:0045666	positive regulation of neuron differentiation	1.26E-30	8.74E-29	247	ABL2|ACTR2|ADCYAP1|ADNP|ADRA2C|AGT|AMIGO1|ANAPC2|ANKRD27|AP2A1|APBB1|APOE|ARF1|ARHGDIA|ARHGEF2|ATP8A2|BAIAP2|BCL6|BDNF|BEND6|BHLHB9|BMP7|BMPR2|C21orf91|CACNG7|CAMK1|CAMK1D|CAMK2B|CAPRIN1|CAPRIN2|CBFA2T2|CDKL5|CDON|CFLAR|CNR1|CNTN1|COBL|CPEB3|CPNE1|CPNE5|CPNE6|CPNE9|CREB3L2|CRTC1|CSNK1D|CSNK1E|CUL7|CUX1|CUX2|CX3CL1|CYB5D2|CYFIP1|DAB2IP|DBC1|DBN1|DBNL|DDX56|DHX36|DLG4|DLG5|DLX1|DNM1L|DPYSL3|DSCAM|D…
341	GO:0044089	positive regulation of cellular component biogenesis	2.93E-30	2.02E-28	325	ABCA1|ABI2|ABL1|ACCN1|ACTR2|ACTR3|ACTR3B|ADNP|AGRN|AGT|AKAP9|AKIRIN1|AMIGO1|ANLN|APC|ARAP1|ARF6|ARHGEF10|ARHGEF10L|ARL2|ARPC1A|ARPC2|ARPC3|ARPC4|ARPC5|ARPC5L|ASAP1|ATAT1|ATM|ATMIN|ATP13A2|ATR|AUTS2|BAI1|BAI2|BAI3|BAIAP2|BCAS3|BDNF|BECN1|BHLHB9|BID|BIN1|BMP7|C13orf15|C17orf37|C3orf10|CAND1|CBLN1|CBLN2|CCDC88A|CCK|CD47|CDC34|CDC42|CDC42EP1|CDC42EP2|CDC42EP4|CDK5R1|CDK5RAP2|CDKN1B|CEP120|CHD1L|CHGA|…
342	GO:0043603	cellular amide metabolic process	8.26E-30	5.65E-28	456	AARS|AARS2|AARSD1|AASDHPPT|AASS|ABCA7|ABCE1|ABCF1|ABTB1|ACACA|ACACB|ACAT1|ACE|ACER3|ACLY|ACOT7|ACOT8|ACSBG1|ACSL1|ACSL3|ACSL4|ACSL6|ACSS1|ACSS2|ADAM10|AEBP1|AGK|AGPAT6|AKT1|ALDH1L1|ALDH5A1|APEH|APH1A|ASAH1|ASNS|ASNSD1|ASRGL1|ASS1|ATIC|ATP6AP2|AURKAIP1|B3GALT2|B4GALNT1|B4GALT5|B4GALT6|BACE1|BDH2|BECN1|BRP44|BRP44L|C3orf57|CARNS1|CARS|CCDC72|CERK|CLN8|CNDP2|COL4A3BP|COPS5|CPD|CPE|CPEB1|CPEB2|CPEB3|…
343	GO:0019083	viral transcription	8.52E-30	5.79E-28	102	CCNT2|DHX9|MON1B|NUP133|NUP153|NUP188|NUP205|NUP210|NUP214|NUP50|NUP62|NUP85|NUP93|NUP98|NUPL1|POM121|POM121C|RANBP2|RPL10|RPL10A|RPL11|RPL12|RPL13|RPL13A|RPL14|RPL15|RPL17|RPL18|RPL18A|RPL19|RPL21|RPL22|RPL23|RPL23A|RPL24|RPL26|RPL27|RPL27A|RPL28|RPL29|RPL3|RPL30|RPL31|RPL32|RPL34|RPL35|RPL35A|RPL36|RPL36A|RPL37|RPL37A|RPL38|RPL39|RPL4|RPL41|RPL5|RPL6|RPL7|RPL7A|RPL8|RPL9|RPLP0|RPLP1|RPLP2|RPS10…
344	GO:0051239	regulation of multicellular organismal process	9.43E-30	6.38E-28	1474	AAMP|ABAT|ABCA1|ABCA7|ABCC9|ABHD6|ABI2|ABL1|ABL2|ABR|ACACB|ACAP3|ACCN1|ACE|ACHE|ACIN1|ACSL1|ACTR2|ACVR1B|ACVR1C|ACVR2A|ACVR2B|ADAM10|ADAM9|ADAMTS18|ADCY6|ADCYAP1|ADD1|ADIPOR1|ADIPOR2|ADNP|ADORA1|ADORA2A|ADRA2C|ADRBK1|AFAP1L2|AFG3L2|AGGF1|AGPAT1|AGPAT6|AGRN|AGT|AHCYL1|AHI1|AKAP12|AKAP6|AKAP9|AKIRIN1|AKIRIN2|AKT1|AKT3|ALDH1A1|AMIGO1|AMOT|AMOTL1|ANAPC2|ANK2|ANKH|ANKRD17|ANKRD27|ANKRD54|ANKRD6|ANXA5|…
345	GO:0061564	axon development	1.56E-29	1.05E-27	266	ABL1|ACTB|ADARB1|ADCY1|AFG3L2|AGRN|ALCAM|ALS2|AMIGO1|ANK3|APBB1|APBB2|APOD|APP|ATL1|ATP8A2|AUTS2|B3GNT2|B4GALT5|B4GALT6|BAI1|BAIAP2|BCL11B|BDNF|BMP7|BRSK1|BRSK2|BSG|C12orf57|C5orf13|C9orf72|CAMSAP1L1|CCK|CDH11|CDK5|CDK5R1|CELSR3|CHL1|CHN1|CHRNB2|CNP|CNR1|CNTN2|CNTN4|CNTN6|COBL|CREB1|CRMP1|CRTAC1|CSF1R|CTNNA1|CTNNA2|CYFIP1|CYFIP2|DAG1|DCLK1|DDR1|DOCK7|DOK4|DOK6|DPYSL2|DPYSL5|DRD2|DSCAM|DSCAML1|DVL…
346	GO:0051493	regulation of cytoskeleton organization	2.41E-29	1.61E-27	334	ABI2|ABL1|ABL2|ACTN2|ACTR2|ACTR3|ACTR3B|ADD1|ADD2|ADD3|AFAP1|AKAP13|AKAP9|AP1AR|APC|APC2|ARAP1|ARF1|ARF6|ARFGEF1|ARHGAP44|ARHGDIA|ARHGEF10|ARHGEF10L|ARHGEF2|ARL2|ARPC1A|ARPC2|ARPC3|ARPC4|ARPC5|ARPC5L|ATAT1|BAIAP2|BCAS3|BICD2|BIN1|C10orf90|C13orf15|C15orf38-AP3S2|C16orf45|C1orf96|C3orf10|C9orf72|CAMSAP1|CAMSAP1L1|CAPN2|CAPZA1|CAPZA2|CAPZB|CCDC21|CCDC88A|CD47|CDC42|CDC42EP1|CDC42EP2|CDC42EP4|CDK10|…
347	GO:0048167	regulation of synaptic plasticity	4.07E-29	2.70E-27	147	ABHD6|ABL1|ADCY1|ADORA1|ADORA2A|AGT|ANAPC2|APOE|APP|ARC|ARF1|BAI1|BAIAP2|BRSK1|CALB1|CALB2|CAMK2A|CAMK2B|CBLN1|CDK5|CNTN2|CNTN4|CPEB3|CPLX2|CREB1|CRHR1|CRTC1|CX3CL1|CX3CR1|CYP46A1|DBN1|DLG4|DRD1|DRD2|EIF2AK4|EIF4EBP2|EPHA4|FAM107A|FGF14|FMR1|GIPC1|GRIA1|GRID2|GRIK2|GRIN1|GRIN2A|GRIN2C|GRM5|GSK3B|HRAS|IGSF11|ITPKA|JPH3|JPH4|KAT2A|KCNB1|KCNJ10|KIT|KRAS|LGMN|LRRTM1|LRRTM2|LZTS1|MAP1A|MAP1B|MAPK1|MAP…
348	GO:0043161	proteasome-mediated ubiquitin-dependent protein catabolic process	6.76E-29	4.46E-27	223	AGAP3|AMFR|AMN1|ANAPC1|ANAPC11|ANAPC16|ANAPC2|ANAPC5|ANAPC7|ANKZF1|ARMC8|ARNTL|ARRB1|ARRB2|ATP5SL|AUP1|BAG6|BIRC2|BTRC|BUB3|C11orf51|CCDC47|CDC16|CDC27|CDC34|CLOCK|CRBN|CTNNB1|CUL1|CUL2|CUL3|CUL4A|CUL4B|CUL5|DCAF11|DDB1|DERL1|DNAJB12|DNAJB14|DNAJB2|DNAJB9|DNAJC10|DNAJC18|EDEM3|ERLEC1|ERLIN2|FAF1|FAF2|FBXL15|FBXL16|FBXL17|FBXL18|FBXL19|FBXL2|FBXL20|FBXL3|FBXL5|FBXL7|FBXO2|FBXO27|FBXO31|FBXO33|FBXO…
349	GO:0022603	regulation of anatomical structure morphogenesis	8.99E-29	5.90E-27	579	ABI2|ABL1|ABR|ACTN4|ACTR2|ADAM10|ADAM9|ADNP|AGGF1|AGT|AHI1|AKAP13|AKT3|ALDOA|AMIGO1|AMOT|ANAPC2|ANKRD27|ANKRD6|ANXA7|AP1AR|AP2A1|AP2A2|AP2B1|AP2M1|AP2S1|APLNR|APOE|AQP1|ARAP1|ARC|ARHGAP33|ARHGAP44|ARHGDIA|ARHGEF18|ARHGEF7|ARPC2|ARRB2|ATF2|BAI1|BAI2|BAI3|BAIAP2|BASP1|BCL11A|BCL6|BCL9L|BCR|BDNF|BHLHB9|BMP7|BMPR2|BNIP3|BRSK1|BRSK2|BRWD1|BRWD3|BTG1|C13orf15|C19orf10|C19orf63|C1QBP|C21orf2|C3|CACNG7|C…
350	GO:0048856	anatomical structure development	9.72E-29	6.34E-27	2406	AACS|AAMP|AARS|AATF|ABAT|ABCB6|ABHD2|ABI1|ABI2|ABL1|ABL2|ABLIM1|ABR|ACADVL|ACAP3|ACAT1|ACCN1|ACE|ACER3|ACHE|ACIN1|ACO2|ACP2|ACSBG1|ACSL3|ACSL4|ACTA2|ACTB|ACTG1|ACTL6B|ACTN1|ACTN2|ACTR2|ACVR1B|ACVR1C|ACVR2A|ACVR2B|ADAM10|ADAM15|ADAM22|ADAM23|ADAM9|ADAMTS1|ADAMTS18|ADAMTS4|ADAMTSL2|ADAR|ADARB1|ADCY1|ADCY6|ADCY9|ADCYAP1|ADCYAP1R1|ADD1|ADD2|ADIPOR2|ADNP|ADORA1|ADORA2A|ADRA2C|ADRBK1|AES|AFF2|AFF3|AFF4…
351	GO:0010498	proteasomal protein catabolic process	1.05E-28	6.76E-27	236	AGAP3|AMFR|AMN1|ANAPC1|ANAPC11|ANAPC16|ANAPC2|ANAPC5|ANAPC7|ANKZF1|ARMC8|ARNTL|ARRB1|ARRB2|ATP5SL|AUP1|BAG6|BIRC2|BRSK2|BTRC|BUB3|C11orf51|CCDC47|CDC16|CDC27|CDC34|CLOCK|CRBN|CTNNB1|CUL1|CUL2|CUL3|CUL4A|CUL4B|CUL5|DCAF11|DDB1|DERL1|DNAJB12|DNAJB14|DNAJB2|DNAJB9|DNAJC10|DNAJC18|EDEM3|ENC1|ERLEC1|ERLIN2|FAF1|FAF2|FBXL15|FBXL16|FBXL17|FBXL18|FBXL19|FBXL2|FBXL20|FBXL3|FBXL5|FBXL7|FBXO2|FBXO27|FBXO31|…
352	GO:0000904	cell morphogenesis involved in differentiation	1.05E-28	6.76E-27	339	ABI1|ABI2|ABL1|ACTB|ACTN1|ADARB1|ADCY1|AFG3L2|AGRN|ALCAM|ALS2|AMIGO1|ANK3|ANTXR1|APBB1|APBB2|APP|ARC|ATL1|ATP8A2|AUTS2|AXL|B3GNT2|B4GALT5|B4GALT6|BAI1|BAIAP2|BCL11B|BDNF|BMP7|BRSK1|BRSK2|BSG|BTBD3|C12orf57|C9orf72|CAMK2A|CCK|CDC42|CDH11|CDHR1|CDK5|CDK5R1|CELSR2|CELSR3|CHL1|CHN1|CHRNB2|CIB1|CNP|CNTN2|CNTN4|CNTN6|COBL|COCH|COL12A1|COL18A1|COL6A1|COL7A1|CREB1|CRMP1|CSF1R|CTNNA2|CTNNB1|CTNND2|CUL3|CY…
353	GO:0010608	posttranscriptional regulation of gene expression	1.06E-28	6.76E-27	323	AARS|ACE|ADAR|AKT1|AKT2|ALKBH5|ANGEL2|ANP32A|APEX1|APP|ATF4|ATG14|ATXN2|BTG2|C1QBP|CACNG7|CALR|CAPRIN1|CAPRIN2|CARHSP1|CASC3|CCDC56|CDC123|CDC37|CELF1|CELF4|CIRBP|CNBP|CNOT1|CNOT2|CNOT3|CNOT6|CNOT6L|CNOT7|CNOT8|CPEB1|CPEB2|CPEB3|CPEB4|CSDC2|CYFIP1|DAPK1|DAPK3|DCP1A|DCP2|DDX1|DDX25|DDX3X|DGCR8|DHX29|DHX36|DHX9|DICER1|DIO2|DIS3|DNAJC3|DPH1|DPH3|DROSHA|EEF2|EIF1|EIF1B|EIF2A|EIF2AK1|EIF2AK4|EIF2B1|EI…
354	GO:0031400	negative regulation of protein modification process	1.48E-28	9.43E-27	356	ABL1|ADAR|ADARB1|ADORA2A|AIDA|AKT1|AKT1S1|APC|APOE|ARPP19|ARRB1|ARRB2|ASH1L|ATG14|ATG5|ATP2B4|BAG5|BAI1|BEX4|BMP7|BOD1|BOD1L|C14orf129|C14orf166|C18orf1|C19orf2|C19orf29|C1orf183|C7orf16|C9orf72|CABIN1|CADM4|CALM1|CALM2|CALM3|CAMK2N1|CAMK2N2|CAMLG|CAPN3|CBL|CBLB|CCDC21|CDK5|CDK5RAP3|CDKN1B|CDKN1C|CDKN2D|CHORDC1|CHP|CIB1|CORO1C|CRKL|CRTAP|CRY1|CRY2|CSK|CTBP1|CTDSP1|CTDSP2|CTDSPL|CTNNB1|CYLD|DAB2IP…
355	GO:0031324	negative regulation of cellular metabolic process	2.21E-28	1.40E-26	1222	A2M|AATF|ABCA7|ABCE1|ABL1|ACACB|ACADVL|ACD|ACOT8|ACVR2B|ADAR|ADARB1|ADORA2A|AEBP1|AES|AGT|AIDA|AKIRIN2|AKT1|AKT1S1|ALAD|ANGEL2|ANKLE2|ANKRD13A|ANKRD13B|ANKRD13D|AP1AR|AP2A1|APBB1|APC|APEX1|APLP2|APOC1|APOD|APOE|APP|APPL2|AQP1|ARID1A|ARID4A|ARID5B|ARL6IP1|ARNTL|ARPP19|ARRB1|ARRB2|ASB1|ASH1L|ATCAY|ATF2|ATF4|ATG14|ATG5|ATG7|ATM|ATN1|ATP13A2|ATP1A1|ATP2B4|ATR|ATRX|ATXN1|ATXN1L|ATXN2|BAG3|BAG5|BAG6|BA…
356	GO:0051640	organelle localization	2.52E-28	1.59E-26	350	ABCE1|ACTN4|ACTR10|ACTR1A|ACTR1B|ACTR2|ACTR3|AHI1|AKAP9|ANKRD28|AP1AR|AP3B1|AP3B2|AP3D1|AP3M1|AP3M2|AP3S1|AP3S2|ARCN1|ARF1|ARFGAP2|ARHGAP21|ARHGEF2|ARL8B|ATCAY|ATG14|ATM|ATP6AP1|BBS2|BBS5|BBS7|BECN1|BICD2|BIN1|BLOC1S1|BLOC1S2|BOD1|C11orf59|C19orf50|C20orf30|C7orf27|CBL|CCDC64|CD59|CDC42|CDK5|CDK5RAP2|CEP120|CEP164|CEP250|CEP290|CEP57|CEP63|CETN2|CHGA|CHMP1A|CHMP1B|CHMP2A|CHMP2B|CHMP4A|CHMP4B|CHMP…
357	GO:0031399	regulation of protein modification process	4.74E-28	2.97E-26	923	ABCA7|ABI1|ABL1|ACE|ACSL1|ACTB|ACVR1B|ACVR2A|ACVR2B|ADAM9|ADAR|ADARB1|ADCY1|ADCY2|ADCY3|ADCY5|ADCY6|ADCY9|ADCYAP1|ADNP|ADORA1|ADORA2A|ADRA2C|AFAP1L2|AGT|AIDA|AKAP12|AKAP13|AKAP8L|AKAP9|AKT1|AKT1S1|AKT2|AKTIP|ALS2|ANKLE2|ANKRD54|ANKRD6|APC|APLNR|APOE|APP|ARFGEF1|ARHGEF2|ARL2BP|ARL6IP5|ARNT|ARNTL|ARPP19|ARRB1|ARRB2|ARRDC3|ASH1L|ASPSCR1|ATG13|ATG14|ATG5|ATG7|ATM|ATP2B4|ATP6AP1|ATP6AP2|ATRX|AUTS2|AVP…
358	GO:0050770	regulation of axonogenesis	7.24E-28	4.50E-26	143	ABL1|ADNP|AMIGO1|ANAPC2|APOE|ARHGDIA|BDNF|BMPR2|BRSK1|BRSK2|CDH2|CDK5|CDK5R1|CDKL5|CHN1|CNTN2|CTTN|CYFIP1|DBN1|DBNL|DNM2|DPYSL2|DSCAM|EFNA5|EFNB3|EPHA4|EPHA7|FEZF2|FGF13|FN1|FSTL4|GDI1|GOLGA4|GRIN1|GRLF1|GSK3B|IFRD1|ILK|ISLR2|KIAA0174|KIAA0913|KIAA1598|KIF13B|L1CAM|LIMK1|LINGO1|LRP1|LRP4|LRRC4C|MACF1|MAG|MAP1B|MAP2|MAP2K1|MAP6|MAPT|MARK2|MCF2|MEGF8|METRN|MT3|MYCBP2|NDEL1|NEFL|NIN|NRCAM|NRP1|NTRK2…
359	GO:0010720	positive regulation of cell development	7.60E-28	4.70E-26	329	ABL1|ABL2|ACTR2|ADCYAP1|ADD1|ADNP|ADRA2C|AGT|AKAP6|AMIGO1|ANAPC2|ANKRD27|AP2A1|APBB1|APOE|ARF1|ARHGDIA|ARHGEF2|ARHGEF7|ARPC2|ASPA|ATP6AP1|ATP8A2|BAD|BAIAP2|BCL6|BDNF|BEND6|BHLHB9|BIN1|BMP7|BMPR2|C1QBP|C21orf91|CACNG7|CALR|CAMK1|CAMK1D|CAMK2B|CAPRIN1|CAPRIN2|CBFA2T2|CDC42|CDKL5|CDON|CFLAR|CIB1|CLDN5|CNR1|CNTN1|COBL|CPEB3|CPNE1|CPNE5|CPNE6|CPNE9|CREB3L2|CRK|CRKL|CRTC1|CSNK1D|CSNK1E|CSPG5|CTNNB1|CUL…
360	GO:0010506	regulation of autophagy	2.15E-27	1.32E-25	224	ABL1|ABL2|AKT1|AMBRA1|ATG13|ATG5|ATG7|ATM|ATP13A2|ATP6V0A1|ATP6V0B|ATP6V0C|ATP6V0D1|ATP6V0E1|ATP6V0E2|ATP6V1A|ATP6V1B2|ATP6V1C1|ATP6V1D|ATP6V1E1|ATP6V1G1|ATP6V1G2|ATP6V1H|ATPIF1|BAD|BAG3|BECN1|BNIP3|BNIP3L|BOK|C11orf59|C12orf44|C20orf117|C6orf174|C7orf59|C9orf72|CALCOCO2|CAMKK2|CAPN1|CAPNS1|CDC37|CDK5|CDK5R1|CHMP4A|CHMP4B|CISD2|CLEC16A|CTSA|CTTN|DAP|DAPK1|DAPK3|DCN|DNM1L|EEF1A1|EEF1A2|EIF2AK4|EIF…
361	GO:1902903	regulation of supramolecular fiber organization	2.28E-27	1.39E-25	234	ABI2|ABL1|ACTN2|ACTR2|ACTR3|ACTR3B|ADD1|ADD2|ADD3|AEBP1|AKAP13|AKAP9|AP1AR|APC|APC2|APOE|APP|ARAP1|ARF1|ARF6|ARFGEF1|ARHGEF10|ARHGEF10L|ARHGEF2|ARL2|ARPC1A|ARPC2|ARPC3|ARPC4|ARPC5|ARPC5L|BAIAP2|BIN1|C13orf15|C15orf38-AP3S2|C16orf45|C3orf10|C9orf72|CAMSAP1|CAMSAP1L1|CAPZA1|CAPZA2|CAPZB|CD47|CDC42|CDC42EP1|CDC42EP2|CDC42EP4|CDK5R1|CDK5RAP2|CDKN1B|CFL1|CFL2|CHADL|CIB1|CIT|CLASP1|CLASP2|CLIP1|CLIP3|C…
362	GO:0035556	intracellular signal transduction	2.97E-27	1.81E-25	858	ABCA1|ABI2|ABL1|ABR|ACTN2|ADCY1|ADCY2|ADCY3|ADCY5|ADCY6|ADCY9|ADCYAP1|ADCYAP1R1|ADNP|ADORA2A|ADRA2C|AGT|AKAP11|AKAP13|AKAP6|AKR1B1|AKT1|AKT2|AKT3|ALS2|AMOT|AMOTL1|AMOTL2|ANK2|ANP32A|APAF1|APBB2|APOE|AQP1|ARFGEF2|ARFIP2|ARHGAP1|ARHGAP29|ARHGAP32|ARHGAP33|ARHGAP5|ARHGDIA|ARHGDIG|ARHGEF1|ARHGEF11|ARHGEF12|ARHGEF18|ARHGEF2|ARHGEF3|ARHGEF4|ARHGEF6|ARHGEF7|ARL3|ARL6IP5|ASB1|ASB13|ASB6|ASB8|ATF4|ATM|ATP…
363	GO:0032880	regulation of protein localization	3.31E-27	2.01E-25	554	AACS|AAK1|ABAT|ABCA7|ABCC8|ABCG1|ABL1|ABLIM3|ACHE|ACSL3|ACTB|ACTN2|ACVR1C|ADAM10|ADAM9|ADCY5|ADCYAP1|ADORA2A|ADRA2C|AKAP12|AKAP5|AKAP8L|AKT1|AKT2|ANK3|ANKRD13A|ANP32B|ANXA5|AP2B1|AP2M1|APBB1|APC|APOD|APOE|APPL1|ARC|ARF1|ARF6|ARHGAP44|ARHGDIG|ARIH2|ARL2|ARL2BP|ARNTL|ARRB1|ASTN2|ATCAY|ATG13|ATG5|ATP13A2|ATPIF1|B3GAT3|BAD|BAG3|BAIAP3|BAP1|BCAP31|BCAS3|BCL2L1|BDNF|BID|BNIP3L|BRP44|BRSK2|C13orf15|C1QT…
364	GO:0007409	axonogenesis	3.81E-27	2.30E-25	243	ABL1|ACTB|ADARB1|ADCY1|AFG3L2|AGRN|ALCAM|ALS2|AMIGO1|ANK3|APBB1|APBB2|APP|ATL1|ATP8A2|AUTS2|B3GNT2|B4GALT5|B4GALT6|BAI1|BAIAP2|BCL11B|BDNF|BMP7|BRSK1|BRSK2|BSG|C12orf57|C9orf72|CCK|CDH11|CDK5|CDK5R1|CELSR3|CHL1|CHN1|CHRNB2|CNP|CNTN2|CNTN4|CNTN6|COBL|CREB1|CRMP1|CSF1R|CTNNA2|CYFIP1|CYFIP2|DAG1|DCLK1|DOCK7|DOK4|DOK6|DPYSL2|DPYSL5|DRD2|DSCAM|DSCAML1|DVL1|EFNA3|EFNA5|EFNB2|EFNB3|ENAH|EPHA10|EPHA4|EPH…
365	GO:0043254	regulation of protein complex assembly	4.54E-27	2.72E-25	284	ABCA1|ABI2|ABL1|ACTR2|ACTR3|ACTR3B|ADD1|ADD2|ADD3|AKAP9|ANKRD27|AP1AR|APOE|ARF1|ARF6|ARFGEF1|ARHGEF2|ARL2|ARPC1A|ARPC2|ARPC3|ARPC4|ARPC5|ARPC5L|ASAP1|ATAT1|ATM|ATR|ATXN2|ATXN2L|BAIAP2|BID|BIN1|BIRC2|C15orf38-AP3S2|C18orf1|C3orf10|CAMSAP1|CAMSAP1L1|CAND1|CAPZA1|CAPZA2|CAPZB|CCK|CDC42|CDC42EP1|CDC42EP2|CDC42EP4|CDK5R1|CDK5RAP2|CDKN1B|CHD1L|CLASP1|CLIP1|CLIP3|CLU|CNOT1|CNOT2|CNOT6|CNOT6L|CORO1A|CORO…
366	GO:0048468	cell development	4.96E-27	2.96E-25	831	ABHD2|ABI1|ABI2|ABL1|ACHE|ACSL4|ACTA2|ACTB|ACTG1|ACTN1|ACTN2|ADAM22|ADARB1|ADCY1|ADCYAP1|ADORA2A|AFF4|AFG3L2|AGFG1|AGPAT6|AGRN|AGT|AHI1|AKAP13|AKT1|AKT2|ALCAM|ALS2|AMIGO1|ANK2|ANK3|ANKRD27|ANKS1A|ANTXR1|ANXA6|APBB1|APBB2|APOD|APOE|APP|ARC|ARF4|ARFGEF1|ARHGEF10|ARID1B|ARID4A|ARID4B|ARID5B|ARIH2|ARL3|ASPA|ATAT1|ATCAY|ATG5|ATL1|ATM|ATP2A2|ATP8A2|ATRX|ATXN10|AUTS2|AXL|B3GNT2|B4GALT5|B4GALT6|BAI1|BAI3…
367	GO:0080090	regulation of primary metabolic process	5.56E-27	3.30E-25	2660	A2M|AARS|AATF|ABAT|ABCA1|ABCA2|ABCA7|ABCE1|ABCG1|ABHD6|ABI1|ABL1|ABLIM3|ACACA|ACACB|ACADVL|ACD|ACE|ACOT8|ACOX1|ACPL2|ACSL1|ACSL3|ACTA2|ACTB|ACTL6B|ACTN1|ACTN2|ACTN4|ACTR2|ACTR3|ACVR1B|ACVR1C|ACVR2A|ACVR2B|ADAM9|ADAR|ADARB1|ADC|ADCY1|ADCY2|ADCY3|ADCY5|ADCY6|ADCY9|ADCYAP1|ADCYAP1R1|ADIPOR1|ADIPOR2|ADNP|ADORA1|ADORA2A|ADRA2C|ADRM1|AEBP1|AES|AFAP1L2|AFF1|AFF2|AFF3|AFF4|AGAP2|AGRN|AGT|AHCTF1|AHCYL1|AH…
368	GO:0000209	protein polyubiquitination	1.10E-26	6.47E-25	204	AMFR|ANAPC1|ANAPC11|ANAPC13|ANAPC2|ANAPC5|ANAPC7|ANKIB1|ARIH1|ARIH2|BIRC2|BTRC|C10orf90|CBL|CDC16|CDC27|CDC34|CTNNB1|CUL1|CUL3|DZIP3|FBXL15|FBXL16|FBXL17|FBXL18|FBXL19|FBXL20|FBXL3|FBXL5|FBXL7|FBXO10|FBXO11|FBXO2|FBXO21|FBXO27|FBXO31|FBXO38|FBXO41|FBXO44|FBXO7|FBXO9|FBXW11|FBXW2|FBXW4|FBXW5|FBXW7|FZR1|HACE1|HDAC6|HECTD1|HECTD2|HECW1|HECW2|HERC6|HUWE1|IFI27|IRF2BP1|ITCH|KIAA0317|KLHDC5|KLHL3|LMO7|…
369	GO:0061024	membrane organization	2.28E-26	1.34E-24	474	AAK1|ABCA1|ABCA7|ABCB1|ACAA2|ACTB|ACTG1|ACTR2|ACTR3|ADC|AFG3L2|AGFG1|AGK|AGRN|AHNAK2|AKAP8L|AKT1|AKT2|ALKBH7|AMPH|ANK2|ANK3|ANKFY1|ANKLE2|ANKRD28|ANO3|ANO4|ANXA6|ANXA7|AP2A1|AP2A2|AP2B1|AP2M1|AP2S1|AP3B1|AP3D1|APOE|APOO|APOOL|ARF1|ARFGAP2|ARHGAP12|ARL6IP1|ARPC1A|ARPC2|ARPC3|ARPC4|ARPC5|ARRB1|ARRB2|ASNA1|ATF2|ATG7|ATL1|ATL2|ATP10B|ATP11A|ATP11B|ATP1B1|ATP2A2|ATP5A1|ATP5B|ATP5C1|ATP5D|ATP5E|ATP5F1|…
370	GO:0010629	negative regulation of gene expression	3.74E-26	2.18E-24	860	ACACB|ACE|ACVR1B|ACVR2B|ADAR|ADNP|AEBP1|AES|AFF2|AKIRIN2|AKT1|ANXA7|APBB1|APOE|APP|ARID1A|ARID4A|ARID5B|ARNTL|ATF2|ATF4|ATM|ATN1|ATRX|ATXN1|ATXN1L|BAG3|BAHD1|BAP1|BASP1|BAZ2A|BBS2|BCL11A|BCL6|BCL7A|BCLAF1|BEND5|BHLHE40|BHLHE41|BIRC2|BMI1|BMP7|BPTF|BRD7|BRMS1L|BTAF1|BTG2|BTRC|C11orf95|C12orf52|C14orf4|C19orf2|C19orf61|C1QBP|C3orf63|C7orf70|CALR|CAPN3|CAPRIN1|CAPRIN2|CASC3|CAST|CBFA2T2|CBFA2T3|CBX1…
371	GO:0050803	regulation of synapse structure or activity	2.00E-25	1.16E-23	163	ABI2|ABL1|ACCN1|ACTR2|ADAM10|ADNP|AGRN|AMIGO1|ANAPC2|APOE|APP|ARC|ARF4|ARF6|ARHGAP33|ARHGAP44|BAI1|BAI2|BAI3|BAIAP2|BDNF|BHLHB9|C1QL3|CAMK1|CAMK2B|CAMKV|CAPRIN1|CAPRIN2|CBLN1|CBLN2|CDH2|CDH8|CDK5|CDK5R1|CDKL5|CFL1|CHMP2B|CHRNB2|CLSTN1|CLSTN2|CLSTN3|CRKL|CTNNA2|CTTNBP2|CUX2|CYFIP1|DAB2IP|DAG1|DBN1|DBNL|DCTN1|DGKB|DHX36|DLG5|DNM1|DNM1L|DNM2|DNM3|DRD2|EEF2K|EFNA5|EIF4G1|EPHA4|EPHA7|EPHB1|ETV5|FAM108…
372	GO:0043085	positive regulation of catalytic activity	3.37E-25	1.95E-23	729	ABI1|ABL1|ABL2|ABR|ACAP2|ACAP3|ACD|ACE|ACSL1|ACVR1C|ACVR2B|ADAM9|ADAP1|ADC|ADCY1|ADCY2|ADCY3|ADCY5|ADCY6|ADCY9|ADCYAP1|ADCYAP1R1|ADNP|ADORA1|ADRA2C|ADRM1|AFAP1L2|AGAP1|AGAP2|AGAP3|AGAP6|AGFG1|AGFG2|AGRN|AGT|AHSA1|AHSA2|AKAP13|AKAP5|AKIRIN2|AKT1|AKT2|ALDH1A1|ALS2|ALS2CL|AMBRA1|ANKRD27|ANP32B|ANTXR1|APAF1|APC2|APH1A|APH1B|APOC1|APOE|APP|ARAP1|ARAP2|ARF1|ARF4|ARFGAP1|ARFGAP2|ARFGEF1|ARHGAP1|ARHGAP12…
373	GO:1902531	regulation of intracellular signal transduction	4.20E-25	2.41E-23	908	A2M|ABCA1|ABCA7|ABL1|ABL2|ABR|ACTN4|ADAM9|ADCYAP1|ADCYAP1R1|ADIPOR1|ADORA1|ADRA2C|AGT|AIDA|AIP|AKAP1|AKAP12|AKAP13|AKAP5|AKAP6|AKT1|AKT1S1|AKT3|ALS2|AMOT|ANKRD17|ANKRD54|ANKRD6|APLNR|APLP1|APOE|APP|ARAP1|ARAP2|ARF6|ARFGAP1|ARFGEF1|ARFGEF2|ARHGAP1|ARHGAP12|ARHGAP20|ARHGAP21|ARHGAP23|ARHGAP24|ARHGAP26|ARHGAP29|ARHGAP32|ARHGAP33|ARHGAP39|ARHGAP44|ARHGAP5|ARHGDIA|ARHGDIG|ARHGEF1|ARHGEF10|ARHGEF10L|AR…
374	GO:0034645	cellular macromolecule biosynthetic process	4.77E-25	2.73E-23	857	AARS|AARS2|AARSD1|ABCA1|ABCE1|ABCF1|ABLIM2|ABLIM3|ABTB1|ACHE|ACPL2|ADRM1|AFF4|AGL|AKT1|AKT2|APEH|APOE|ARNT|ARRB1|ARRB2|ASH1L|ASH2L|ASXL1|ATF4|ATF6B|ATG12|ATG5|ATG7|ATM|ATR|ATRX|AURKAIP1|B3GALNT1|B3GALT2|B3GALT6|B3GALTL|B3GAT1|B3GAT3|B3GNT1|B3GNT2|B4GALT2|B4GALT5|B4GALT6|BAZ2A|BCAN|BDP1|BGN|BMPR2|BOD1L|BRF1|BTF3|C11orf10|C1GALT1|C20orf43|C3orf39|CANT1|CARS|CCDC72|CCDC88A|CCNC|CCND1|CCNH|CCNT2|CDC3…
375	GO:0050773	regulation of dendrite development	6.03E-25	3.43E-23	119	ABI2|ACTR2|ADAM10|ANAPC2|ANKRD27|APOE|ARC|ARF1|ARF6|ARHGAP33|ARHGAP44|ASAP1|BAI3|BAIAP2|BCL11A|BHLHB9|BMP7|C21orf91|CAMK1|CAMK1D|CAMK2B|CAMSAP1L1|CAPRIN1|CAPRIN2|CARM1|CDK5|CDK5R1|CDKL5|CFL1|CHRNB2|COBL|CPEB3|CRK|CRKL|CRTC1|CSMD3|CUL7|CUX1|CUX2|CYFIP1|DAB2IP|DBN1|DBNL|DHX36|DLG5|DNM1L|DNM3|EEF2K|EPHA4|FBXO31|FMR1|FSTL4|GORASP1|GRIN1|GSK3A|GSK3B|HDAC2|HECW1|HECW2|ILK|IQGAP1|ITPKA|ITSN1|KALRN|KIAA0…
376	GO:0042176	regulation of protein catabolic process	7.90E-25	4.47E-23	246	ADAM9|ADC|AGAP2|AKT1|ALAD|ANKIB1|APC|APC2|APOE|ARIH1|ARIH2|ARNTL|ATG4B|ATG7|ATP13A2|ATPIF1|AZIN1|BAG5|BAG6|BAI1|BBS7|BCAP31|BRSK2|BTRC|C19orf6|C2orf28|CAMLG|CBFA2T3|CD81|CDK5RAP3|CDKN1B|CLEC16A|CLU|CSNK1A1|CSNK1D|CSNK1E|CSNK2A1|CST3|CTSA|CUL4B|CYP51A1|DAB2IP|DACT1|DDA1|DDB1|DDRGK1|DNAJB2|DVL1|DYSF|EEF1A1|EEF1A2|EGLN2|EPHA4|ERLEC1|EZR|FAF1|FAM192A|FBXL20|FBXL5|FBXW7|FLNA|FMN2|FMR1|FOXO1|FURIN|FYN|…
377	GO:0007005	mitochondrion organization	1.22E-24	6.85E-23	274	AARS2|ACAA2|ACAD9|AFG3L2|AGK|AGTPBP1|AIP|AKT1|AKT3|ALAS1|ALKBH7|AMBRA1|APOO|APOOL|ATCAY|ATF2|ATG12|ATG13|ATG14|ATG2A|ATG2B|ATG3|ATG5|ATG7|ATG9A|ATP5A1|ATP5B|ATP5C1|ATP5D|ATP5E|ATP5F1|ATP5G1|ATP5G2|ATP5G3|ATP5H|ATP5I|ATP5J|ATP5J2|ATP5L|ATP5O|ATP5SL|ATPAF1|ATPIF1|BAD|BCL2L1|BECN1|BID|BLOC1S2|BNIP3|BNIP3L|BOK|C12orf62|C14orf156|C19orf70|C1orf201|C22orf29|C2orf18|C2orf64|C3orf1|C7orf44|C9orf123|CALM3…
378	GO:0051172	negative regulation of nitrogen compound metabolic process	1.34E-24	7.52E-23	1122	A2M|AATF|ABCA7|ABCE1|ABL1|ACD|ACOT8|ACVR2B|ADAR|ADARB1|ADC|ADORA2A|AEBP1|AES|AGAP2|AGT|AIDA|AKIRIN2|AKT1|AKT1S1|ALAD|ANGEL2|AP2A1|APBB1|APC|APEX1|APLP2|APOC1|APOD|APOE|APP|AQP1|ARID1A|ARID4A|ARID5B|ARL6IP1|ARNTL|ARPP19|ARRB1|ARRB2|ASB1|ASH1L|ATCAY|ATF2|ATF4|ATG14|ATG5|ATM|ATN1|ATP13A2|ATP2B4|ATRX|ATXN1|ATXN1L|AZIN1|BAG3|BAG5|BAG6|BAHD1|BAI1|BAP1|BASP1|BAZ2A|BCL11A|BCL6|BCL7A|BCLAF1|BEND5|BEND6|BE…
379	GO:0016050	vesicle organization	1.98E-24	1.10E-22	202	ABCA1|AGFG1|AKTIP|ALS2|ALS2CL|ANKFY1|ANKRD28|AP1G1|AP1M1|AP2M1|AP3B1|AP3D1|ARF1|ARFGAP2|ARFGEF2|BAIAP3|BLOC1S1|BLOC1S2|C11orf59|CALR|CCDC136|CD34|CD59|CHMP1A|CHMP1B|CHMP2A|CHMP2B|CHMP4A|CHMP4B|CHMP5|CHMP7|CLCN3|CNIH|CNIH2|CNIH3|COL7A1|CORO1A|CORO1C|CREB1|CSNK1D|CTSZ|CUL3|DLG4|DNAJC13|DNM1|DNM2|DNM3|DTNBP1|DYSF|EEA1|EPS15|F8|FAM160A2|FNBP1L|GBF1|GOLGA2|GOLPH3|GORASP1|GOSR1|GOSR2|GRIA1|HGS|HIAT1|HO…
380	GO:0009893	positive regulation of metabolic process	2.08E-24	1.15E-22	1650	AATF|ABAT|ABCA7|ABCG1|ABHD6|ABI1|ABL1|ABL2|ABLIM3|ACACA|ACACB|ACD|ACE|ACHE|ACLY|ACPL2|ACSL1|ACSL3|ACTA2|ACTB|ACTL6B|ACTN1|ACTN2|ACTN4|ACTR2|ACTR3|ACVR1B|ACVR1C|ACVR2A|ACVR2B|ADAM9|ADAR|ADCY1|ADCY2|ADCY3|ADCY5|ADCY6|ADCY9|ADCYAP1|ADCYAP1R1|ADIPOR1|ADIPOR2|ADNP|ADORA1|ADRA2C|ADRM1|AFAP1L2|AGAP2|AGPAT1|AGRN|AGT|AHI1|AIP|AKAP12|AKAP13|AKAP8L|AKAP9|AKIRIN2|AKT1|AKT2|AKTIP|ALS2|AMBRA1|ANGEL2|ANK2|ANK3|…
381	GO:0032535	regulation of cellular component size	2.09E-24	1.15E-22	241	ABI2|ABL1|ACTN2|ACTR2|ACTR3|ACTR3B|ADD1|ADD2|ADD3|ADNP|AKT1|AKT1S1|AKT3|ALS2|ANAPC2|ANXA7|AP1AR|AP2M1|APOE|AQP1|AQP4|ARF1|ARF6|ARFGEF1|ARPC1A|ARPC2|ARPC3|ARPC4|ARPC5|ARPC5L|ATP13A2|BAIAP2|BDNF|BIN1|BMPR2|C15orf38-AP3S2|C3orf10|C7orf59|CAPZA1|CAPZA2|CAPZB|CDC42EP1|CDC42EP2|CDC42EP4|CDK5|CDK5R1|CDKL5|CFL1|CFL2|CIT|CLCN3|CLCN6|CLN8|CLNS1A|CNTN2|CORO1A|CORO1B|COTL1|CREB1|CTNNA2|CTTN|CYFIP1|DBN1|DBNL|…
382	GO:0051171	regulation of nitrogen compound metabolic process	2.97E-24	1.63E-22	2570	A2M|AARS|AATF|ABAT|ABCA2|ABCA7|ABCE1|ABCG1|ABI1|ABL1|ABLIM3|ACD|ACE|ACOT8|ACPL2|ACSL1|ACSL3|ACTA2|ACTB|ACTL6B|ACTN1|ACTN2|ACTN4|ACTR2|ACTR3|ACVR1B|ACVR1C|ACVR2A|ACVR2B|ADAM9|ADAR|ADARB1|ADC|ADCY1|ADCY2|ADCY3|ADCY5|ADCY6|ADCY9|ADCYAP1|ADNP|ADORA1|ADORA2A|ADRA2C|ADRM1|AEBP1|AES|AFAP1L2|AFF1|AFF2|AFF3|AFF4|AGAP2|AGRN|AGT|AHCTF1|AHCYL1|AHI1|AHNAK|AHNAK2|AIDA|AIP|AK4|AKAP12|AKAP13|AKAP17A|AKAP8L|AKAP9…
383	GO:1901565	organonitrogen compound catabolic process	3.91E-24	2.13E-22	566	AASS|ABAT|ABHD12|ABHD16A|ACAD8|ACADSB|ACAT1|ACE|ACER3|ACOT7|ADO|ADRM1|AFMID|AGAP3|AGRN|AHCY|AKT1|ALDH1L1|ALDH4A1|ALDH5A1|ALDH6A1|ALDH7A1|AMFR|AMN1|AMPD3|ANAPC1|ANAPC11|ANAPC16|ANAPC2|ANAPC5|ANAPC7|ANKIB1|ANKZF1|AP2A1|AP2A2|AP2B1|AP2M1|AP2S1|APOE|ARIH1|ARIH2|ARMC8|ARNTL|ARRB1|ARRB2|ASAH1|ASPA|ASRGL1|ATG7|ATM|ATP5SL|AUH|AUP1|BACE1|BAG3|BAG6|BAP1|BCAN|BCAT1|BCKDHA|BCKDK|BGN|BIRC2|BIRC6|BLVRA|BLVRB|B…
384	GO:0016197	endosomal transport	4.81E-24	2.61E-22	163	ABCA1|ACAP2|ALS2|ANKFY1|ANKRD27|ANKRD50|AP1S1|AP3B1|AP3D1|ARF6|ARFRP1|ARHGAP1|ARHGAP44|ARL1|ARL4C|BAIAP3|BET1L|BLOC1S1|BLOC1S2|C11orf59|C16orf62|CALY|CCDC132|CCDC93|CHMP1A|CHMP1B|CHMP2A|CHMP2B|CHMP4A|CHMP4B|CHMP5|CHMP7|CLEC16A|CLTC|CORO1C|DCLK1|DCTN1|DENND1A|DENND2A|DENND5A|DNM1L|EEA1|EHD1|EHD2|EHD3|EPS15|ERC1|EVI5|FAM125B|FAM21A|FAM21C|GBF1|GCC2|GGA1|GGA3|GOSR1|GOSR2|GRIP2|GRIPAP1|HEATR5A|HEATR5…
385	GO:0009896	positive regulation of catabolic process	8.77E-24	4.74E-22	266	ADAM9|ADORA1|AKT1|AKT2|AMBRA1|ANKIB1|APC|APC2|APOE|APP|ARIH1|ARIH2|ARNT|ATG4B|ATG5|ATG7|ATM|ATPIF1|BAD|BAG3|BAG6|BBS7|BCAP31|BECN1|BNIP3|BNIP3L|BTG2|C10orf54|C19orf6|C9orf72|CALCOCO2|CAMKK2|CBFA2T3|CD81|CDC37|CDK5RAP3|CDKN1B|CLEC16A|CLU|CNOT1|CNOT6L|CNOT7|CNOT8|CPEB3|CPT1A|CSNK1A1|CSNK1D|CSNK1E|CSNK2A1|CUL4B|DAB2IP|DACT1|DAPK1|DCN|DDA1|DDB1|DDRGK1|DHX36|DNAJB2|DVL1|EGLN2|EIF2AK4|EZR|FAF1|FBXL5|FB…
386	GO:0050807	regulation of synapse organization	1.52E-23	8.11E-22	155	ABI2|ABL1|ACCN1|ACTR2|ADAM10|ADNP|AGRN|AMIGO1|ANAPC2|APOE|APP|ARC|ARF4|ARF6|ARHGAP33|ARHGAP44|BAI1|BAI2|BAI3|BAIAP2|BDNF|BHLHB9|C1QL3|CAMK1|CAMK2B|CAMKV|CAPRIN1|CAPRIN2|CBLN1|CBLN2|CDH2|CDH8|CDK5|CDK5R1|CDKL5|CFL1|CHMP2B|CHRNB2|CLSTN1|CLSTN2|CLSTN3|CRKL|CTNNA2|CTTNBP2|CUX2|CYFIP1|DAB2IP|DAG1|DBN1|DBNL|DCTN1|DGKB|DHX36|DLG5|DNM1L|DNM3|DRD2|EEF2K|EFNA5|EIF4G1|EPHA4|EPHA7|EPHB1|ETV5|FAM108A1|FAM108B…
387	GO:0051648	vesicle localization	1.52E-23	8.11E-22	137	ACTN4|ANKRD28|AP1AR|AP3B1|AP3B2|AP3D1|AP3M1|AP3M2|AP3S1|AP3S2|ARF1|ARFGAP2|BBS2|BBS5|BBS7|BLOC1S1|BLOC1S2|C20orf30|CCDC64|CD59|CDK5|CLASP1|CLASP2|CNIH|CNIH2|CNIH3|COL7A1|CSNK1D|CTNNB1|CTSZ|CUL3|DCTN2|DNM1|DNM2|DNM3|DTNBP1|DYNC1H1|DYNC1I1|EXOC4|F8|FAM91A1|FNBP1L|GBF1|GOLGA2|GORASP1|GOSR2|GRIA1|HTT|IKBKG|KIF13A|KIF1A|KIF1B|KIF1C|KIF3A|KIF3B|KIF5A|KIF5B|KIF5C|KIFAP3|KLHL12|LMAN1|MAP4K2|MCFD2|MKKS|MR…
388	GO:0051726	regulation of cell cycle	1.55E-23	8.24E-22	615	AATF|ABL1|ACTB|ACTR1A|ADAMTS1|ADARB1|ADCYAP1|AFAP1L2|AHCTF1|AKAP9|AKT1|AKT2|ANAPC1|ANAPC11|ANAPC16|ANAPC2|ANAPC5|ANAPC7|ANGEL2|ANKRD17|ANLN|APAF1|APBB1|APBB2|APC|APEX1|APP|ARNTL|ASNS|ATF2|ATM|ATP2B4|ATR|ATRX|AURKAIP1|BAD|BAP1|BCL2L1|BCL6|BCR|BECN1|BEX2|BID|BIN1|BIRC2|BIRC6|BMI1|BMP7|BOP1|BRD4|BRD7|BRE|BRSK1|BTG1|BTG2|BTRC|BUB3|C10orf90|C11orf51|C11orf59|C13orf15|C16orf53|C19orf62|C1orf96|C2orf24|…
389	GO:0009059	macromolecule biosynthetic process	1.56E-23	8.24E-22	873	AARS|AARS2|AARSD1|ABCA1|ABCC5|ABCE1|ABCF1|ABLIM2|ABLIM3|ABTB1|ACHE|ACPL2|ADRM1|AFF4|AGL|AGRN|AKT1|AKT2|APEH|APOE|ARNT|ARRB1|ARRB2|ASH1L|ASH2L|ASXL1|ATF4|ATF6B|ATG12|ATG5|ATG7|ATM|ATR|ATRX|AURKAIP1|B3GALNT1|B3GALT2|B3GALT6|B3GALTL|B3GAT1|B3GAT3|B3GNT1|B3GNT2|B4GALT2|B4GALT5|B4GALT6|BAZ2A|BCAN|BDP1|BGN|BMPR2|BOD1L|BRF1|BTF3|C11orf10|C1GALT1|C20orf43|C3orf39|CANT1|CARS|CCDC72|CCDC88A|CCNC|CCND1|CCNH…
390	GO:0016241	regulation of macroautophagy	1.81E-23	9.53E-22	130	AKT1|ATG13|ATP13A2|ATP6V0A1|ATP6V0B|ATP6V0C|ATP6V0D1|ATP6V0E1|ATP6V0E2|ATP6V1A|ATP6V1B2|ATP6V1C1|ATP6V1D|ATP6V1E1|ATP6V1G1|ATP6V1G2|ATP6V1H|BAG3|BECN1|BNIP3|BNIP3L|C11orf59|C12orf44|C7orf59|C9orf72|CALCOCO2|CAPN1|CAPNS1|CDC37|CDK5|CDK5R1|CHMP4A|CHMP4B|CLEC16A|DCN|EXOC1|EXOC4|EXOC7|FEZ1|FEZ2|GAPDH|GBA|GPSM1|HBXIP|HDAC6|HIF1A|HSPB8|HTRA2|HTT|IKBKG|KIAA0226|KIAA1324|LARP1|LRRK2|LRSAM1|LZTS1|MAP3K7|M…
391	GO:0032386	regulation of intracellular transport	2.13E-23	1.12E-21	225	ABCA2|ABLIM3|ACTN2|AKAP8L|AKT2|ANK3|ANP32B|APOD|ARF1|ARHGAP1|ARHGAP44|ARIH2|ATG13|ATP13A2|ATPIF1|B3GAT3|BAG3|BAP1|BCAP31|BCAS3|BNIP3L|BRSK2|C12orf4|CABP1|CACNB3|CAMK1|CD81|CDK5|CDK5R1|CEP290|CHP|CHRM1|CIB1|CNIH2|CPSF6|CRHR1|CRYAB|CTDSPL2|DHX9|DMAP1|DNAJC13|DNAJC27|DNAJC30|DYNC1H1|EHD1|EHD2|EMD|EPB49|ERLEC1|EZR|FAM115A|FAM65A|FBXW7|FEZ1|FIS1|FLNA|FYN|GAB2|GAS6|GCC2|GDI1|GRASP|GRIPAP1|GSK3A|GSK3B|H…
392	GO:0051650	establishment of vesicle localization	2.32E-23	1.21E-21	131	ACTN4|ANKRD28|AP1AR|AP3B1|AP3B2|AP3D1|AP3M1|AP3M2|AP3S1|AP3S2|ARF1|ARFGAP2|BBS2|BBS5|BBS7|BLOC1S1|BLOC1S2|C20orf30|CCDC64|CD59|CDK5|CLASP1|CLASP2|CNIH|CNIH2|CNIH3|COL7A1|CSNK1D|CTNNB1|CTSZ|CUL3|DCTN2|DNM1|DNM2|DNM3|DTNBP1|DYNC1H1|DYNC1I1|EXOC4|F8|FAM91A1|FNBP1L|GBF1|GOLGA2|GORASP1|GOSR2|GRIA1|HTT|IKBKG|KIF13A|KIF1A|KIF1B|KIF1C|KIF3A|KIF3B|KIF5A|KIF5B|KIF5C|KIFAP3|KLHL12|LMAN1|MAP4K2|MCFD2|MKKS|MR…
393	GO:0006402	mRNA catabolic process	3.33E-23	1.73E-21	155	ATM|C19orf61|CASC3|CNOT1|CNOT2|CNOT3|CNOT6|CNOT6L|CNOT7|CNOT8|CSDE1|DCP1A|DCP2|DDX5|DDX6|DIS3|EDC4|EIF2C1|EIF3E|EIF4G1|ETF1|EXOSC10|GSPT1|HBS1L|HRSP12|HSPA1A|HSPA1B|KHSRP|KIAA0427|LSM4|METTL3|MRTO4|NBAS|NCBP1|NCBP2|NT5C3L|NUDT16|NUDT16L1|PABPC1|PAN2|PAN3|PAPD4|PAPD7|PARN|PNPT1|PNRC2|POLR2G|PPP2CA|PPP2R1A|PPP2R2A|RBM8A|RC3H1|RNH1|RNPS1|RPL10|RPL10A|RPL11|RPL12|RPL13|RPL13A|RPL14|RPL15|RPL17|RPL18|…
394	GO:0031325	positive regulation of cellular metabolic process	3.49E-23	1.81E-21	1520	AATF|ABAT|ABCA7|ABCG1|ABI1|ABL1|ABLIM3|ACACA|ACACB|ACD|ACE|ACLY|ACPL2|ACSL1|ACSL3|ACTA2|ACTL6B|ACTN1|ACTN2|ACTN4|ACTR2|ACTR3|ACVR1B|ACVR1C|ACVR2A|ACVR2B|ADAM9|ADCY1|ADCY2|ADCY3|ADCY5|ADCY6|ADCY9|ADCYAP1|ADCYAP1R1|ADNP|ADORA1|ADRA2C|ADRM1|AFAP1L2|AGAP2|AGPAT1|AGRN|AGT|AHI1|AIP|AKAP12|AKAP13|AKAP8L|AKAP9|AKIRIN2|AKT1|AKT2|AKTIP|ALS2|AMBRA1|ANKIB1|ANKLE2|ANKRD6|ANP32B|ANTXR1|APAF1|APBB1|APEX1|APLNR|…
395	GO:0051248	negative regulation of protein metabolic process	3.90E-23	2.01E-21	576	A2M|AATF|ABCA7|ABL1|ACOT8|ADAR|ADARB1|ADC|ADORA2A|AGAP2|AGT|AIDA|AKT1|AKT1S1|ALAD|APBB1|APC|APLP2|APOD|APOE|APP|AQP1|ARL6IP1|ARPP19|ARRB1|ARRB2|ASB1|ASH1L|ATF4|ATG14|ATG5|ATP13A2|ATP2B4|AZIN1|BAG5|BAG6|BAI1|BEX4|BIN1|BIRC2|BIRC6|BMP7|BOD1|BOD1L|BTG2|C14orf129|C14orf166|C18orf1|C19orf2|C19orf29|C1orf183|C2orf28|C3|C7orf16|C9orf72|CABIN1|CADM4|CALM1|CALM2|CALM3|CALR|CAMK2N1|CAMK2N2|CAMLG|CAPN3|CAPR…
396	GO:0000956	nuclear-transcribed mRNA catabolic process	6.14E-23	3.14E-21	144	ATM|C19orf61|CASC3|CNOT1|CNOT2|CNOT3|CNOT6|CNOT6L|CNOT7|CNOT8|CSDE1|DCP1A|DCP2|DDX5|DDX6|DIS3|EDC4|EIF2C1|EIF3E|EIF4G1|ETF1|EXOSC10|GSPT1|HBS1L|KIAA0427|LSM4|MRTO4|NBAS|NCBP1|NCBP2|NT5C3L|PABPC1|PAN2|PAN3|PAPD4|PAPD7|PARN|PNRC2|POLR2G|PPP2CA|PPP2R1A|PPP2R2A|RBM8A|RC3H1|RNPS1|RPL10|RPL10A|RPL11|RPL12|RPL13|RPL13A|RPL14|RPL15|RPL17|RPL18|RPL18A|RPL19|RPL21|RPL22|RPL23|RPL23A|RPL24|RPL26|RPL27|RPL27…
397	GO:0061919	process utilizing autophagic mechanism	6.18E-23	3.14E-21	179	ABL1|ACBD5|AMBRA1|ANXA7|ATG12|ATG13|ATG14|ATG16L1|ATG2A|ATG2B|ATG3|ATG4B|ATG4C|ATG4D|ATG5|ATG7|ATG9A|ATP13A2|BAG3|BECN1|BNIP3|C12orf44|C19orf12|C6orf106|C9orf72|CALCOCO2|CHMP2A|CHMP2B|CHMP4A|CHMP4B|CISD2|CLEC16A|CLTC|CLU|CSNK2A1|CSNK2B|DAP|DRD2|DYNLL1|DYNLL2|EI24|FAM134B|FBXO7|FIS1|FNBP1L|FOXO1|FUNDC2|GABARAP|GABARAPL1|GABARAPL2|GBA|HDAC10|HDAC6|HGS|HMGB1|HSP90AA1|HSPA8|KIAA0226|KIAA1324|KIAA1632…
398	GO:0006914	autophagy	6.18E-23	3.14E-21	179	ABL1|ACBD5|AMBRA1|ANXA7|ATG12|ATG13|ATG14|ATG16L1|ATG2A|ATG2B|ATG3|ATG4B|ATG4C|ATG4D|ATG5|ATG7|ATG9A|ATP13A2|BAG3|BECN1|BNIP3|C12orf44|C19orf12|C6orf106|C9orf72|CALCOCO2|CHMP2A|CHMP2B|CHMP4A|CHMP4B|CISD2|CLEC16A|CLTC|CLU|CSNK2A1|CSNK2B|DAP|DRD2|DYNLL1|DYNLL2|EI24|FAM134B|FBXO7|FIS1|FNBP1L|FOXO1|FUNDC2|GABARAP|GABARAPL1|GABARAPL2|GBA|HDAC10|HDAC6|HGS|HMGB1|HSP90AA1|HSPA8|KIAA0226|KIAA1324|KIAA1632…
399	GO:1903829	positive regulation of cellular protein localization	6.80E-23	3.44E-21	210	ABCA7|ABLIM3|ACSL3|AKAP5|AKT1|AKT2|ANK3|ANP32B|AP2B1|APC|ARF6|ARIH2|ATG13|B3GAT3|BAD|BAG3|BAP1|BCAP31|BCAS3|BID|CACNB3|CACNG2|CAMK1|CCDC88A|CCT2|CCT3|CCT4|CCT5|CCT6A|CCT7|CCT8|CD81|CDK5|CDK5R1|CDK5RAP3|CEP250|CEP290|CHP|CHRM1|CIB1|CLIP3|CNST|CROCC|CTDSPL2|CYLD|DDRGK1|DLG1|DMAP1|DPP10|EMD|EPB41|EPB41L2|ERBB4|EZR|FAM108A1|FAM108B1|FAM115A|FAM65A|FBXW7|FIS1|FLNA|FYN|GAS6|GAS8|GNAI1|GNB2L1|GNL3|GPD1L…
400	GO:0032269	negative regulation of cellular protein metabolic process	7.51E-23	3.78E-21	545	A2M|ABL1|ADAR|ADARB1|ADORA2A|AGT|AIDA|AKT1|AKT1S1|ALAD|APC|APLP2|APOE|APP|AQP1|ARL6IP1|ARPP19|ARRB1|ARRB2|ASH1L|ATF4|ATG14|ATG5|ATP13A2|ATP2B4|BAG5|BAG6|BAI1|BEX4|BIN1|BIRC2|BIRC6|BMP7|BOD1|BOD1L|BTG2|C14orf129|C14orf166|C18orf1|C19orf2|C19orf29|C1orf183|C2orf28|C3|C7orf16|C9orf72|CABIN1|CADM4|CALM1|CALM2|CALM3|CALR|CAMK2N1|CAMK2N2|CAMLG|CAPN3|CAPRIN1|CAPRIN2|CAST|CBL|CBLB|CCDC21|CDK5|CDK5RAP3|CD…
401	GO:0018193	peptidyl-amino acid modification	9.44E-23	4.73E-21	475	ABI1|ABI2|ABL1|ABL2|ACTL6B|ACVR1B|ADH5|ADRBK1|AGTPBP1|AIP|AKT1|AKT2|AKT3|APBB1|ARID4A|ARID4B|ARRB1|ASH1L|ASH2L|ASPH|ASPHD1|ASPHD2|ATAT1|ATF2|ATM|ATP13A2|ATR|AXL|BAG6|BAZ1B|BCL11A|BGN|BLOC1S1|BRD1|BRD8|BRPF3|BRSK2|C16orf53|C16orf80|C17orf79|C18orf10|CAB39|CAD|CAMK2A|CAMK2D|CAMK4|CAMKK2|CARM1|CBX4|CDC42BPA|CDC42BPB|CDC42BPG|CDK10|CDK5|CDK5R1|CHD5|CIT|CLIP3|CLK1|CLK3|CLK4|CLOCK|CREBBP|CRTAP|CRTC2|CS…
402	GO:0023057	negative regulation of signaling	1.33E-22	6.64E-21	686	ABHD6|ABL1|ABL2|ACAA2|ACCN2|ACHE|ACVR1C|ADAMTSL2|ADAR|ADIPOR1|ADNP|ADORA1|ADRBK1|AES|AGT|AIDA|AKT1|AKT1S1|ANKRD6|ANXA5|AP1AR|APC|APC2|APCDD1|APLNR|APLP1|APOD|APOE|APPL1|ARF1|ARHGAP12|ARHGAP44|ARHGEF2|ARHGEF7|ARNTL|ARRB1|ARRB2|ARRDC3|ASH1L|ASXL1|ATAD1|ATF6B|ATM|ATP2B4|BAG5|BCL2L1|BCL2L2|BCL6|BCL9L|BDNF|BEND6|BID|BIRC6|BMP7|BOK|BTRC|C12orf43|C12orf52|C16orf52|C18orf1|C19orf2|C19orf29|C1QBP|C2orf18|…
403	GO:0034622	cellular protein-containing complex assembly	1.75E-22	8.67E-21	457	AARS2|ACAD9|ADAR|ADRM1|AHCTF1|AKAP9|ANLN|ANP32B|AP2B1|AP2M1|AP2S1|ARL2|ARPC2|ARPC4|ATP5D|ATP5SL|ATPAF1|ATRX|ATXN2|ATXN2L|BAZ2A|BDP1|BIN1|BOP1|BRD2|BRF1|C12orf62|C1QBP|C2orf64|C3orf1|C7orf44|C9orf123|C9orf72|CABIN1|CADPS2|CALR|CALY|CASQ1|CCDC115|CCDC56|CCNH|CCT2|CD2BP2|CELF1|CELF2|CELF3|CELF4|CELF5|CELF6|CENPT|CETN2|CHD1L|CHMP2A|CHMP4A|CIRBP|CKAP5|CLASP1|CLASP2|CLINT1|CLNS1A|CLTA|CLTB|CLTC|CLU|CNO…
404	GO:0006397	mRNA processing	2.17E-22	1.07E-20	286	ACIN1|ADAR|ADARB1|ADARB2|AFF2|AHCYL1|AKAP17A|AKAP8L|ALKBH5|APP|ARL6IP4|AURKAIP1|BCAS2|BUD31|C17orf85|C19orf29|C1QBP|C1orf77|CASC3|CCAR1|CCNH|CD2BP2|CDC40|CDC5L|CDK12|CDK13|CELF1|CELF2|CELF3|CELF4|CELF5|CELF6|CHERP|CLASRP|CLNS1A|CNOT6L|CPEB1|CPSF1|CPSF2|CPSF4|CPSF6|CPSF7|CSDC2|CSTF2T|CWC15|DDX1|DDX17|DDX23|DDX41|DDX42|DDX46|DDX47|DDX5|DHX15|DHX16|DHX38|DHX40|DHX8|DHX9|DNAJC8|EFTUD2|ELAVL1|ELAVL2|E…
405	GO:0051656	establishment of organelle localization	2.19E-22	1.08E-20	230	ABCE1|ACTN4|ACTR10|ACTR1A|ACTR1B|ACTR2|ACTR3|ANKRD28|AP1AR|AP3B1|AP3B2|AP3D1|AP3M1|AP3M2|AP3S1|AP3S2|ARF1|ARFGAP2|ARHGAP21|ARHGEF2|ATM|ATP6AP1|BBS2|BBS5|BBS7|BECN1|BICD2|BLOC1S1|BLOC1S2|BOD1|C20orf30|CBL|CCDC64|CD59|CDC42|CDK5|CDK5RAP2|CEP120|CHGA|CHMP1A|CHMP1B|CHMP2A|CHMP2B|CHMP4A|CHMP4B|CHMP5|CHMP7|CLASP1|CLASP2|CLMN|CNIH|CNIH2|CNIH3|COL7A1|COPG|CPLX2|CROCC|CSNK1D|CTNNB1|CTSZ|CUL3|DCTN1|DCTN2|D…
406	GO:0010563	negative regulation of phosphorus metabolic process	2.21E-22	1.08E-20	324	ABL1|ADAR|ADARB1|ADORA2A|AIDA|AKT1|AKT1S1|ANKLE2|APC|APOC1|APOE|ARPP19|ARRB1|ARRB2|ASH1L|ATG14|BMP7|BOD1|BOD1L|C14orf129|C14orf166|C18orf1|C19orf2|C19orf29|C1orf183|C7orf16|C9orf72|CABIN1|CADM4|CALM1|CALM2|CALM3|CAMK2N1|CAMK2N2|CBFA2T3|CBL|CBLB|CCDC21|CD2BP2|CDK5RAP3|CDKN1B|CDKN1C|CDKN2D|CHORDC1|CHP|CIB1|CNST|CORO1C|COX11|CRKL|CRY2|CSK|CSRNP2|CSRNP3|CTDSP1|CTDSP2|CTDSPL|CYLD|DAB2IP|DACT1|DAG1|DBN…
407	GO:0010648	negative regulation of cell communication	2.63E-22	1.28E-20	683	ABHD6|ABL1|ABL2|ACAA2|ACCN2|ACHE|ACVR1C|ADAMTSL2|ADAR|ADIPOR1|ADNP|ADORA1|ADRBK1|AES|AGT|AIDA|AKT1|AKT1S1|ANKRD6|ANXA5|APC|APC2|APCDD1|APLNR|APLP1|APOD|APOE|APPL1|ARF1|ARHGAP12|ARHGAP44|ARHGEF2|ARHGEF7|ARNTL|ARRB1|ARRB2|ARRDC3|ASH1L|ASXL1|ATAD1|ATF6B|ATM|ATP2B4|BAG5|BCL2L1|BCL2L2|BCL6|BCL9L|BDNF|BEND6|BID|BIRC6|BMP7|BOK|BTRC|C12orf43|C12orf52|C16orf52|C18orf1|C19orf2|C19orf29|C1QBP|C2orf18|C5orf4…
408	GO:0034248	regulation of cellular amide metabolic process	2.71E-22	1.32E-20	249	AARS|ABCA7|ABCG1|AKT1|AKT2|APOE|APP|ATF4|ATXN2|BIN1|BTG2|C1QBP|CALR|CAPRIN1|CAPRIN2|CASC3|CCDC56|CDC123|CELF1|CELF4|CIRBP|CLU|CNBP|CNOT1|CNOT2|CNOT3|CNOT6|CNOT6L|CNOT7|CNOT8|CPEB1|CPEB2|CPEB3|CPEB4|CYFIP1|CYR61|DAPK1|DAPK3|DDX1|DDX25|DDX3X|DHX29|DHX36|DHX9|DIO2|DNAJC3|DPH1|DPH3|EEF2|EIF1|EIF1B|EIF2A|EIF2AK1|EIF2AK4|EIF2B1|EIF2B5|EIF2C1|EIF2S1|EIF2S3|EIF3B|EIF3C|EIF3D|EIF3E|EIF3H|EIF3K|EIF4A2|EIF4…
409	GO:0045936	negative regulation of phosphate metabolic process	3.43E-22	1.66E-20	323	ABL1|ADAR|ADARB1|ADORA2A|AIDA|AKT1|AKT1S1|ANKLE2|APC|APOC1|APOE|ARPP19|ARRB1|ARRB2|ASH1L|ATG14|BMP7|BOD1|BOD1L|C14orf129|C14orf166|C18orf1|C19orf2|C19orf29|C1orf183|C7orf16|C9orf72|CABIN1|CADM4|CALM1|CALM2|CALM3|CAMK2N1|CAMK2N2|CBFA2T3|CBL|CBLB|CCDC21|CD2BP2|CDK5RAP3|CDKN1B|CDKN1C|CDKN2D|CHORDC1|CHP|CIB1|CNST|CORO1C|COX11|CRKL|CRY2|CSK|CSRNP2|CSRNP3|CTDSP1|CTDSP2|CTDSPL|CYLD|DAB2IP|DACT1|DAG1|DBN…
410	GO:0051174	regulation of phosphorus metabolic process	3.96E-22	1.91E-20	873	ABCA7|ABI1|ABL1|ACE|ACSL1|ACSL3|ACTB|ACVR1B|ACVR2A|ACVR2B|ADAM9|ADAR|ADARB1|ADCY1|ADCY2|ADCY3|ADCY5|ADCY6|ADCY9|ADCYAP1|ADCYAP1R1|ADNP|ADORA1|ADORA2A|ADRA2C|AFAP1L2|AGAP2|AGT|AIDA|AK4|AKAP12|AKAP13|AKAP8L|AKAP9|AKT1|AKT1S1|AKT2|AKTIP|ALS2|AMBRA1|ANKLE2|ANKRD54|ANKRD6|APC|APLNR|APOC1|APOE|APP|ARF1|ARHGEF2|ARL2BP|ARL6IP5|ARNT|ARPP19|ARRB1|ARRB2|ASH1L|ATG13|ATG14|ATM|ATP2B4|ATP6AP1|ATP6AP2|AVPI1|B3G…
411	GO:1990778	protein localization to cell periphery	4.79E-22	2.29E-20	158	ACTN2|ADAM22|AKT2|ANK1|ANK2|ANK3|ANLN|ARFRP1|ARHGAP44|ARL3|ATP1B1|ATP1B3|BBS1|BBS2|BSG|C16orf70|CACNB2|CACNB3|CACNG2|CACNG3|CACNG4|CACNG7|CACNG8|CD81|CDH2|CLASP2|CLIP1|CLSTN1|CPLX1|DCHS1|DENND4C|DLG1|DLG2|DLG4|DPP10|DPP6|EFR3A|EFR3B|EHD2|EHD3|EPB41L3|EXOC5|EZR|FAM126A|FAM126B|FGF13|FLNA|FLOT1|FLOT2|GAK|GAS6|GCC2|GGA1|GGA2|GGA3|GOLGA4|GOLGA7|GOLPH3|GORASP1|GORASP2|GPHN|GPR158|GRIN1|GRIN2A|GRIN2C|G…
412	GO:0032940	secretion by cell	5.62E-22	2.68E-20	525	A2M|ABCA1|ACAA1|ACLY|ACTN1|ACTN2|ACTN4|ACTR10|ACTR1B|ACTR2|ACVR2B|ADAM10|ADCYAP1|AGL|AGT|ALAD|ALDOA|ALDOC|ALOX5|AMPD3|ANK1|ANXA5|AP1M1|AP2A2|APAF1|APBA1|APEH|APLP2|APOOL|APP|ARFGEF1|ARFGEF2|ARHGAP44|ARL4D|ARL8A|ARMC8|ARPC5|ARSA|ASAH1|ATG7|ATP11A|ATP11B|ATP6AP2|ATP6V0A1|ATP6V0C|ATP6V1D|ATP8A1|AXL|B2M|BAIAP3|BRPF3|BRSK1|BRSK2|BZRAP1|C11orf59|C16orf62|C22orf25|C3|C5orf32|C6orf120|CAB39|CACNA1B|CADPS…
413	GO:0007034	vacuolar transport	5.89E-22	2.80E-20	111	AKTIP|ANKFY1|AP1G1|AP3B1|AP3D1|AP3M1|ATG14|ATP6V0D1|BECN1|BIN1|C9orf72|CACNG2|CACNG3|CACNG4|CACNG7|CACNG8|CCDC91|CHMP1A|CHMP1B|CHMP2A|CHMP2B|CHMP4A|CHMP4B|CHMP5|CHMP7|CLEC16A|CLU|DENND3|EHD3|FAM160A2|GAK|GCC2|GNPTAB|GOSR2|GPRASP1|GRN|HGS|HGSNAT|HOOK1|HOOK3|HSPA1A|HSPA8|IGF2R|KIAA1632|KIF13A|LAMP1|LAMP2|LARS|LEPROT|LEPROTL1|LRP1|LYST|M6PR|MGRN1|MON1A|MON1B|NAGPA|NCOA4|NDFIP1|NDFIP2|NPC1|PARK2|PCSK…
414	GO:0019220	regulation of phosphate metabolic process	6.87E-22	3.25E-20	871	ABCA7|ABI1|ABL1|ACE|ACSL1|ACSL3|ACTB|ACVR1B|ACVR2A|ACVR2B|ADAM9|ADAR|ADARB1|ADCY1|ADCY2|ADCY3|ADCY5|ADCY6|ADCY9|ADCYAP1|ADCYAP1R1|ADNP|ADORA1|ADORA2A|ADRA2C|AFAP1L2|AGAP2|AGT|AIDA|AK4|AKAP12|AKAP13|AKAP8L|AKAP9|AKT1|AKT1S1|AKT2|AKTIP|ALS2|AMBRA1|ANKLE2|ANKRD54|ANKRD6|APC|APLNR|APOC1|APOE|APP|ARF1|ARHGEF2|ARL2BP|ARL6IP5|ARNT|ARPP19|ARRB1|ARRB2|ASH1L|ATG13|ATG14|ATM|ATP2B4|ATP6AP1|ATP6AP2|AVPI1|B3G…
415	GO:0007010	cytoskeleton organization	7.00E-22	3.30E-20	574	ABI1|ABI2|ABL1|ABLIM1|ABLIM2|ABLIM3|ABR|ACTB|ACTG1|ACTL6B|ACTN1|ACTN2|ACTN4|ACTR1A|ACTR1B|ACTR2|ACTR3|ACTR3B|ADD1|ADD2|ADD3|AGFG1|AGRN|AIF1L|AKAP9|ALDOA|AMOT|AMOTL1|AMOTL2|ANK1|ANK2|ANK3|ANLN|ANTXR1|APC2|APOE|AQP1|ARAP1|ARC|ARF1|ARF6|ARFIP2|ARHGAP12|ARHGAP26|ARHGEF10|ARHGEF10L|ARHGEF11|ARHGEF17|ARHGEF18|ARHGEF2|ARL2|ARPC1A|ARPC2|ARPC3|ARPC4|ARPC5|ARPC5L|ARRB1|ATP2C1|ATP8A2|ATRX|AUTS2|BAIAP2|BBS2|…
416	GO:0140352	export from cell	8.77E-22	4.11E-20	542	A2M|ABCA1|ACAA1|ACLY|ACTN1|ACTN2|ACTN4|ACTR10|ACTR1B|ACTR2|ACVR2B|ADAM10|ADCYAP1|AGL|AGT|ALAD|ALDOA|ALDOC|ALOX5|AMPD3|ANK1|ANXA5|AP1M1|AP2A2|APAF1|APBA1|APEH|APLP2|APOOL|APP|ARFGEF1|ARFGEF2|ARHGAP44|ARL4D|ARL8A|ARMC8|ARPC5|ARSA|ASAH1|ATG7|ATP11A|ATP11B|ATP1A1|ATP1A2|ATP1A3|ATP1B1|ATP1B2|ATP1B3|ATP2B1|ATP2B3|ATP6AP2|ATP6V0A1|ATP6V0C|ATP6V1D|ATP8A1|AXL|B2M|BAIAP3|BRPF3|BRSK1|BRSK2|BZRAP1|C11orf59|C…
417	GO:0008380	RNA splicing	1.19E-21	5.56E-20	246	ACIN1|AFF2|AKAP17A|AKAP8L|ARL6IP4|BCAS2|BUD31|C14orf166|C16orf57|C19orf29|C1QBP|C22orf28|CASC3|CCAR1|CD2BP2|CDC40|CDC5L|CDK12|CDK13|CELF1|CELF2|CELF3|CELF4|CELF5|CELF6|CHERP|CLASRP|CLNS1A|CPSF1|CPSF2|CPSF4|CPSF7|CSTF2T|CWC15|DDX1|DDX17|DDX23|DDX41|DDX42|DDX46|DDX47|DDX5|DHX15|DHX16|DHX38|DHX40|DHX8|DHX9|DNAJC8|EFTUD2|ELAVL1|ELAVL2|FAM172A|FIP1L1|FMR1|FUS|GPKOW|GTF2F1|HABP4|HNRNPA0|HNRNPA1|HNRNPA2…
418	GO:0030029	actin filament-based process	1.46E-21	6.80E-20	328	ABI1|ABI2|ABL1|ABLIM2|ABLIM3|ABR|ACTB|ACTG1|ACTN1|ACTN2|ACTN4|ACTR2|ACTR3|ACTR3B|ADD1|ADD2|ADD3|AIF1L|ALDOA|AMOT|AMOTL1|AMOTL2|ANK2|ANLN|ANTXR1|AQP1|ARAP1|ARF1|ARF6|ARFIP2|ARHGAP12|ARHGAP26|ARHGEF10|ARHGEF10L|ARHGEF11|ARHGEF17|ARHGEF18|ARHGEF2|ARPC1A|ARPC2|ARPC3|ARPC4|ARPC5|ARPC5L|ARRB1|ATP1A1|ATP2C1|AUTS2|BAIAP2|BCAR1|BCL6|BCR|BRSK2|C3orf10|CACNA1C|CACNA1D|CACNA1G|CACNA2D1|CACNB2|CALR|CAMK2D|CAP…
419	GO:0006139	nucleobase-containing compound metabolic process	1.50E-21	6.97E-20	1300	AARS|AARS2|AARSD1|AASS|ABL1|ABLIM2|ABLIM3|ACACA|ACACB|ACAT1|ACD|ACIN1|ACLY|ACOT7|ACOT8|ACSBG1|ACSL1|ACSL3|ACSL4|ACSL6|ACSS1|ACSS2|ADAR|ADARB1|ADARB2|ADCY1|ADCY2|ADCY3|ADCY5|ADCY6|ADCY9|ADRM1|ADSS|AFF2|AFF4|AFMID|AGPAT1|AGPAT3|AGPAT4|AGPAT5|AGPAT6|AHCY|AHCYL1|AK1|AK2|AK3|AK4|AK5|AKAP17A|AKAP8L|ALDH6A1|ALDOA|ALDOC|ALKBH5|AMD1|AMPD2|AMPD3|ANGEL1|ANGEL2|APBB1|APEX1|APOA1BP|APP|ARID4A|ARID4B|ARL6IP4|A…
420	GO:0099536	synaptic signaling	1.52E-21	6.98E-20	276	ACCN1|ACHE|ADARB1|ADORA1|ADORA2A|ADRBK1|AGRN|AKAP5|AKAP9|AKT1|ALS2|AMPH|APBA1|APBA2|APOE|ARID1B|ARRB2|BRSK1|BSN|BZRAP1|C15orf59|CACNA1A|CACNA1B|CACNA1D|CACNA1E|CACNA1G|CACNB1|CACNB2|CACNB3|CACNB4|CADPS|CADPS2|CARTPT|CASK|CBLN1|CDH8|CDK5|CDK5R1|CHRM1|CHRNA2|CHRNA4|CHRNB2|CLSTN3|CNIH2|CNIH3|CNP|CNR1|CORT|CPLX1|CPLX2|CPLX3|CPNE6|CRHBP|CRKL|CRTC1|CSPG5|CTBP2|CTNNB1|DAG1|DAGLA|DAGLB|DLG1|DLG2|DLG3|DLG…
421	GO:0098693	regulation of synaptic vesicle cycle	1.52E-21	6.98E-20	93	ADCY1|ADORA2A|APBA1|APBA2|ATP2A2|BACE1|BRSK1|BRSK2|BSN|BTBD9|CACNA1D|CACNB2|CALM3|CAMK2A|CASK|CDH2|CDK5|CDK5R1|CHRNA4|CHRNB2|CNR1|CPLX1|CPLX2|CPLX3|CSPG5|CYFIP1|DGKQ|DNAJC5|DNM1|DNM1L|DNM3|DRD1|DRD2|DTNBP1|DVL1|FBXL20|FGF14|FMR1|GIPC1|GIT1|GRIK5|GRIN3A|GRIPAP1|GSK3B|HTR2A|LRRK2|MAGI2|NAPA|NAPB|NCS1|NLGN2|NLGN3|PCDH17|PFN2|PLD1|PPFIA2|PPP3CB|PREPL|PRKAR1B|PRKCB|PRKCG|PTEN|RAB3A|RAB3B|RAB3GAP1|RAB5…
422	GO:0031331	positive regulation of cellular catabolic process	1.75E-21	7.99E-20	228	ADAM9|AKT1|AKT2|AMBRA1|ANKIB1|APOE|APP|ARIH1|ARIH2|ARNT|ATG5|ATG7|ATM|ATPIF1|BAD|BAG3|BAG6|BBS7|BCAP31|BECN1|BNIP3|BNIP3L|BTG2|C19orf6|C9orf72|CALCOCO2|CAMKK2|CBFA2T3|CD81|CDC37|CDK5RAP3|CLEC16A|CLU|CNOT1|CNOT6L|CNOT7|CNOT8|CPEB3|CPT1A|CSNK1A1|CSNK1D|CSNK1E|DAB2IP|DACT1|DAPK1|DCN|DDA1|DDRGK1|DHX36|DNAJB2|DVL1|EIF2AK4|EZR|FAF1|FBXL5|FBXO7|FBXW7|FLCN|FMR1|FOXO1|FOXO3|FTO|FURIN|GBA|GCLC|GIGYF2|GLTSC…
423	GO:0010604	positive regulation of macromolecule metabolic process	1.92E-21	8.76E-20	1521	AATF|ABCA7|ABCG1|ABI1|ABL1|ABLIM3|ACD|ACE|ACPL2|ACSL1|ACTA2|ACTB|ACTL6B|ACTN1|ACTN2|ACTN4|ACTR2|ACTR3|ACVR1B|ACVR1C|ACVR2A|ACVR2B|ADAM9|ADAR|ADCY1|ADCY2|ADCY3|ADCY5|ADCY6|ADCY9|ADCYAP1|ADNP|ADORA1|ADRA2C|ADRM1|AFAP1L2|AGRN|AGT|AHI1|AIP|AKAP12|AKAP13|AKAP8L|AKAP9|AKIRIN2|AKT1|AKT2|AKTIP|ALS2|ANGEL2|ANK2|ANK3|ANKIB1|ANKLE2|ANKRD6|ANP32B|ANTXR1|APAF1|APBB1|APC|APC2|APEX1|APLNR|APOE|APP|ARAP1|ARF4|AR…
424	GO:0050890	cognition	2.07E-21	9.41E-20	194	ABCA7|ACCN2|ACTR2|ADCY1|ADCY3|ADNP|ADORA1|AFF2|AGT|AMFR|APOE|APP|ARC|ARF4|ATAD1|ATP1A2|ATP8A1|ATXN1|ATXN1L|B2M|B4GALT2|BAI3|BDNF|BHLHB9|BRSK1|BTBD9|BTG2|C12orf57|CALB1|CAMK4|CCK|CDK5|CHD7|CHL1|CHMP2B|CHRM1|CHRNA4|CHRNB2|CIC|CLDN5|CLN8|CNR1|CNTN2|CNTNAP2|COMT|CPEB3|CREB1|CRHBP|CRHR1|CRTC1|CUX2|CX3CR1|CYFIP1|DBC1|DDHD2|DEAF1|DGCR2|DLG4|DOPEY2|DRD1|DRD2|EIF2AK4|EIF4EBP2|EP300|FAM107A|FAM19A2|FGF13|F…
425	GO:0006468	protein phosphorylation	3.52E-21	1.59E-19	513	AAK1|AATK|ABI1|ABI2|ABL1|ABL2|ACTN2|ACVR1B|ACVR1C|ACVR2A|ACVR2B|ADAM10|ADCK2|ADCK3|ADRBK1|ADRBK2|AGT|AKAP13|AKT1|AKT2|AKT3|APP|ARHGEF6|ATM|ATP13A2|ATR|AXL|BAZ1B|BCKDK|BCR|BIRC6|BMPR2|BRD4|BRSK1|BRSK2|BTRC|CAB39|CAB39L|CAD|CALM1|CAMK1|CAMK1D|CAMK1G|CAMK2A|CAMK2B|CAMK2D|CAMK2G|CAMK4|CAMKK1|CAMKK2|CAMKV|CASK|CCM2|CCND1|CCND2|CCND3|CCNG2|CCNH|CCNI|CCNJL|CDC25B|CDC42BPA|CDC42BPB|CDC42BPG|CDK10|CDK11B|…
426	GO:0033157	regulation of intracellular protein transport	3.68E-21	1.65E-19	157	ABLIM3|AKAP8L|AKT2|ANK3|ANP32B|APOD|ARHGAP44|ARIH2|ATG13|ATP13A2|ATPIF1|B3GAT3|BAG3|BAP1|BCAP31|BCAS3|BNIP3L|BRSK2|CABP1|CACNB3|CAMK1|CD81|CDK5|CDK5R1|CEP290|CHP|CHRM1|CIB1|CTDSPL2|DMAP1|DNAJC27|EMD|EPB49|ERLEC1|FAM115A|FAM65A|FBXW7|FIS1|FLNA|FYN|GAS6|GCC2|GDI1|GRASP|GRIPAP1|GSK3A|GSK3B|HAX1|HDAC3|HPCA|HPS4|HRAS|HTRA2|HUWE1|IFI27|INPP5K|INSIG1|IPO5|ITGB1BP1|ITGB2|IWS1|JUP|KCNB1|KIAA0528|KIAA0802|…
427	GO:0006887	exocytosis	3.84E-21	1.72E-19	428	A2M|ACAA1|ACLY|ACTN1|ACTN2|ACTN4|ACTR10|ACTR1B|ACTR2|ADAM10|AGL|ALAD|ALDOA|ALDOC|ALOX5|AMPD3|ANK1|ANXA5|AP1M1|AP2A2|APAF1|APEH|APLP2|APOOL|APP|ARFGEF1|ARFGEF2|ARHGAP44|ARL8A|ARMC8|ARPC5|ARSA|ASAH1|ATG7|ATP11A|ATP11B|ATP6AP2|ATP6V0A1|ATP6V0C|ATP6V1D|ATP8A1|B2M|BAIAP3|BRPF3|BRSK2|C11orf59|C16orf62|C3|C5orf32|C6orf120|CAB39|CADPS|CADPS2|CALM1|CAND1|CANT1|CAP1|CAPN1|CAT|CBL|CCT2|CCT8|CD47|CD55|CD59|C…
428	GO:0030036	actin cytoskeleton organization	4.19E-21	1.87E-19	291	ABI1|ABI2|ABL1|ABLIM2|ABLIM3|ABR|ACTB|ACTG1|ACTN1|ACTN2|ACTN4|ACTR2|ACTR3|ACTR3B|ADD1|ADD2|ADD3|AIF1L|ALDOA|AMOT|AMOTL1|AMOTL2|ANLN|ANTXR1|AQP1|ARAP1|ARF1|ARF6|ARFIP2|ARHGAP12|ARHGAP26|ARHGEF10|ARHGEF10L|ARHGEF11|ARHGEF17|ARHGEF18|ARHGEF2|ARPC1A|ARPC2|ARPC3|ARPC4|ARPC5|ARPC5L|ARRB1|ATP2C1|AUTS2|BAIAP2|BCAR1|BCL6|BCR|BRSK2|C3orf10|CALR|CAP1|CAP2|CAPN3|CAPZA1|CAPZA2|CAPZB|CASQ1|CDC42|CDC42BPA|CDC42…
429	GO:0099537	trans-synaptic signaling	4.54E-21	2.02E-19	262	ACCN1|ACHE|ADARB1|ADORA1|ADORA2A|AKAP5|AKAP9|AKT1|ALS2|AMPH|APBA1|APBA2|APOE|ARID1B|ARRB2|BRSK1|BSN|BZRAP1|C15orf59|CACNA1A|CACNA1B|CACNA1D|CACNA1E|CACNA1G|CACNB1|CACNB2|CACNB3|CACNB4|CADPS|CADPS2|CARTPT|CASK|CBLN1|CDH8|CDK5|CHRM1|CHRNA2|CHRNA4|CHRNB2|CLSTN3|CNIH2|CNIH3|CNP|CNR1|CORT|CPLX1|CPLX2|CPLX3|CPNE6|CRHBP|CSPG5|CTBP2|CTNNB1|DAG1|DAGLA|DAGLB|DLG1|DLG2|DLG3|DLG4|DLGAP1|DLGAP2|DNAJC5|DOC2A|D…
430	GO:0048583	regulation of response to stimulus	5.20E-21	2.30E-19	1914	A2M|AAK1|ABAT|ABCA1|ABCA7|ABCB1|ABCE1|ABHD12|ABHD6|ABI1|ABL1|ABL2|ABR|ACAA2|ACTB|ACTG1|ACTN2|ACTN4|ACTR2|ACTR3|ACVR1B|ACVR2A|ACVR2B|ADAM10|ADAM9|ADAMTS18|ADAMTSL2|ADAR|ADCY5|ADCYAP1|ADCYAP1R1|ADIPOR1|ADORA1|ADORA2A|ADRA2C|ADRBK1|AES|AFAP1|AFAP1L2|AGPAT1|AGT|AIDA|AIP|AKAP1|AKAP12|AKAP13|AKAP5|AKAP6|AKAP9|AKIRIN1|AKR1B1|AKT1|AKT1S1|AKT3|ALS2|ALS2CR4|AMOT|ANKRD17|ANKRD54|ANKRD6|ANKS1A|ANXA5|AP1G1|AP…
431	GO:0007610	behavior	7.46E-21	3.29E-19	326	ABAT|ABCA7|ABHD12|ABL2|ACCN2|ACTR2|ADAM22|ADARB1|ADCY1|ADCY3|ADCY5|ADCYAP1|ADNP|ADORA2A|AFF2|AGT|AHCY|ALDH1A3|ALS2|AMFR|ANKH|APBA1|APBA2|APH1B|APOE|APP|ARC|ARCN1|ARF4|ARRB2|ASTN1|ATAD1|ATP1A2|ATP8A1|ATP8A2|ATXN1|ATXN1L|B2M|B4GALT2|BAI3|BBS2|BDNF|BHLHB9|BRSK1|BTBD9|BTG2|C12orf10|C12orf57|C5orf41|CACNA1B|CALB1|CAMK4|CAPN2|CARTPT|CCK|CDH23|CDK5|CEND1|CHD7|CHD8|CHL1|CHRNA4|CHRNB2|CIC|CLDN5|CLN8|CNP|C…
432	GO:0006401	RNA catabolic process	1.74E-20	7.65E-19	167	ATM|C19orf43|C19orf61|CASC3|CNOT1|CNOT2|CNOT3|CNOT6|CNOT6L|CNOT7|CNOT8|CSDE1|DCP1A|DCP2|DDX5|DDX6|DEDD2|DIS3|DIS3L|DROSHA|EDC4|EIF2C1|EIF3E|EIF4G1|ETF1|EXOSC10|GSPT1|HBS1L|HNRNPD|HRSP12|HSPA1A|HSPA1B|KHSRP|KIAA0427|LSM4|METTL3|MRTO4|NBAS|NCBP1|NCBP2|NT5C3L|NUDT16|NUDT16L1|PABPC1|PABPC4|PAN2|PAN3|PAPD4|PAPD7|PARN|PNPT1|PNRC2|POLR2G|PPP1R8|PPP2CA|PPP2R1A|PPP2R2A|RBM8A|RC3H1|RNASEH2C|RNH1|RNPS1|RPL1…
433	GO:0031345	negative regulation of cell projection organization	2.32E-20	1.02E-18	131	ADCY6|APOE|ARF6|ARHGAP44|ARHGDIA|ASAP1|B2M|BAG5|BCL11A|CAPZB|CARM1|CBFA2T2|CDK10|CDK5|CDK5R1|CIB1|CP110|CRMP1|CTSZ|DENND5A|DNM2|DNM3|DPYSL3|EFNB2|EFNB3|EPHA4|EPHA7|EVI5L|EVL|FGF13|FKBP4|FSTL4|FYN|GAK|GDI1|GORASP1|GSK3A|GSK3B|HDAC2|IFRD1|INPP5F|INPP5J|ITGA3|ITM2C|KANK1|KIAA0319|KIAA1024|KREMEN1|LASS2|LGALS1|LINGO1|LPAR1|LRP1|LRP4|LRRK2|MAG|MAP2|MAP4|MAP4K4|MCF2|MDM2|MT3|NGEF|NLGN3|NR2F1|NRP1|ODF2L…
434	GO:0009968	negative regulation of signal transduction	2.55E-20	1.11E-18	633	ABL1|ABL2|ACAA2|ADAMTSL2|ADAR|ADIPOR1|ADRBK1|AES|AGT|AIDA|AKT1|AKT1S1|ANKRD6|APC|APC2|APCDD1|APLNR|APLP1|APOD|APOE|APPL1|ARHGAP12|ARHGAP44|ARHGEF2|ARHGEF7|ARNTL|ARRB1|ARRB2|ARRDC3|ASH1L|ASXL1|ATF6B|ATM|ATP2B4|BAG5|BCL2L1|BCL2L2|BCL6|BCL9L|BDNF|BEND6|BID|BIRC6|BMP7|BOK|BTRC|C12orf43|C12orf52|C16orf52|C18orf1|C19orf2|C19orf29|C1QBP|C2orf18|C5orf41|CADM4|CALM1|CALM2|CALM3|CALR|CAMK2N1|CBFA2T2|CBL|CB…
435	GO:0048869	cellular developmental process	2.63E-20	1.14E-18	1697	A2M|AACS|AAMP|ABHD2|ABI1|ABI2|ABL1|ABL2|ACADVL|ACAP3|ACE|ACHE|ACIN1|ACSL4|ACTA2|ACTB|ACTG1|ACTN1|ACTN2|ACTR2|ACVR1C|ACVR2B|ADAM10|ADAM15|ADAM22|ADAM9|ADAR|ADARB1|ADCY1|ADCY6|ADCYAP1|ADCYAP1R1|ADD1|ADNP|ADORA2A|ADRA2C|AFF4|AFG3L2|AGFG1|AGGF1|AGPAT5|AGPAT6|AGRN|AGT|AGTPBP1|AHI1|AKAP13|AKT1|AKT2|ALCAM|ALDH6A1|ALDOC|ALKBH5|ALS2|AMBRA1|AMIGO1|AMOT|ANAPC2|ANK2|ANK3|ANKRD27|ANKS1A|ANLN|ANTXR1|ANXA6|ANXA…
436	GO:0010033	response to organic substance	2.77E-20	1.20E-18	1364	AACS|ABAT|ABCA1|ABCA2|ABCA3|ABCD3|ABCG1|ABCG4|ABHD2|ABL1|ABL2|ABR|ACACA|ACACB|ACADVL|ACAP2|ACAT1|ACCN2|ACSBG1|ACSL1|ACSL3|ACSL4|ACTB|ACTG1|ACTN2|ACTN4|ACTR2|ACTR3|ACVR1B|ACVR1C|ACVR2A|ACVR2B|ADAM10|ADAM15|ADAM23|ADAM9|ADAR|ADCY1|ADCY2|ADCY3|ADCY5|ADCY6|ADCY9|ADCYAP1|ADCYAP1R1|ADD1|ADH5|ADIPOR1|ADIPOR2|ADNP|ADORA2A|ADRBK1|ADSS|AES|AFF3|AGL|AGRN|AGT|AHCYL1|AIP|AKAP12|AKAP6|AKAP9|AKIRIN2|AKR1A1|AKR1…
437	GO:1901698	response to nitrogen compound	2.97E-20	1.28E-18	556	AACS|ABAT|ABCA1|ABL1|ACCN2|ACTB|ACTN2|ACTR2|ACVR1C|ADCY1|ADCY2|ADCY3|ADCY5|ADCY6|ADCY9|ADORA2A|ADRBK1|ADSS|AGRN|AGT|AHCYL1|AKAP6|AKAP9|AKR1B1|AKT1|AKT2|ALAD|AMFR|AMIGO1|ANKZF1|ANXA5|AP3S1|APC|APEX1|APLP1|APP|APPL1|AQP1|ARHGEF2|ARID1B|ARRB2|ASNS|ASS1|ATF4|ATG7|ATP1A3|ATP2B4|ATP6AP1|ATP6V0A1|ATP6V0B|ATP6V0C|ATP6V0D1|ATP6V0E1|ATP6V0E2|ATP6V1A|ATP6V1B2|ATP6V1C1|ATP6V1D|ATP6V1E1|ATP6V1F|ATP6V1G1|ATP6V…
438	GO:0010256	endomembrane system organization	3.18E-20	1.36E-18	252	ABCA1|ABCA7|AGFG1|AHNAK2|AKAP8L|AKT1|AKT2|AKTIP|ALS2|ALS2CL|ANK2|ANK3|ANKLE2|ANO3|ANO4|ANXA6|AP3D1|ARFGEF1|ARFGEF2|ARHGAP21|ARHGEF7|ARL1|ARL6IP1|ASNA1|ATL1|ATL2|ATP2A2|ATP8B2|BAG5|BAG6|BAIAP2|BAIAP3|BANF1|BCAS3|BIN1|BLOC1S1|BLOC1S2|C11orf59|C11orf9|C22orf25|C3orf57|C4orf41|CASQ1|CCDC136|CCDC47|CDC42|CHMP1A|CHMP1B|CHMP2A|CHMP2B|CHMP4A|CHMP4B|CHMP5|CHMP7|CIT|CLASP1|CLASP2|CLCN3|CLU|COG1|COG3|COG4|C…
439	GO:0010243	response to organonitrogen compound	3.28E-20	1.40E-18	518	AACS|ABAT|ABCA1|ABL1|ACCN2|ACTB|ACTN2|ACTR2|ACVR1C|ADCY1|ADCY2|ADCY3|ADCY5|ADCY6|ADCY9|ADORA2A|ADSS|AGT|AHCYL1|AKAP6|AKAP9|AKR1B1|AKT1|AKT2|ALAD|AMFR|AMIGO1|ANKZF1|ANXA5|AP3S1|APC|APEX1|APLP1|APP|APPL1|AQP1|ARHGEF2|ARID1B|ARRB2|ASNS|ASS1|ATF4|ATG7|ATP1A3|ATP2B4|ATP6AP1|ATP6V0A1|ATP6V0B|ATP6V0C|ATP6V0D1|ATP6V0E1|ATP6V0E2|ATP6V1A|ATP6V1B2|ATP6V1C1|ATP6V1D|ATP6V1E1|ATP6V1F|ATP6V1G1|ATP6V1G2|ATP6V1H|…
440	GO:0099003	vesicle-mediated transport in synapse	3.40E-20	1.44E-18	101	ACTB|ACTG1|AMPH|AP2B1|AP3B1|AP3D1|ARF6|BRSK1|CADPS|CADPS2|CALY|CANX|CDK5|CLCN3|CLSTN1|CPLX1|CPLX2|CPLX3|CTBP2|CTNNB1|DENND1A|DNAJC5|DNAJC6|DNM1|DNM1L|DNM2|DNM3|DOC2A|EPS15|ERC2|GAK|GRIP2|ITSN1|KIAA1107|KIAA1109|MAPK10|NAPA|NLGN2|NLGN3|NLGN4X|OPHN1|OTOF|P2RX7|PACSIN1|PCLO|PICALM|PIP5K1C|PLDN|PPFIA3|PRRT2|PSEN1|RAB11A|RAB3A|RAB5A|RIMS1|RIMS2|RIMS3|RIMS4|SCRIB|SEPT5|SH3GL1|SH3GL2|SLC17A6|SLC17A7|SLC…
441	GO:0016070	RNA metabolic process	3.54E-20	1.50E-18	819	AARS|AARS2|AARSD1|ABLIM2|ABLIM3|ACIN1|ADAR|ADARB1|ADARB2|ADRM1|AFF2|AFF4|AHCYL1|AKAP17A|AKAP8L|ALKBH5|ANGEL1|ANGEL2|APEX1|APP|ARL6IP4|ARNT|ARRB1|ARRB2|ASH1L|ASH2L|ASXL1|ATF4|ATF6B|ATM|ATXN1|ATXN2|AURKAIP1|BAZ2A|BCAS2|BDP1|BMPR2|BMS1|BOP1|BRF1|BTF3|BTRC|BUD31|C14orf166|C16orf42|C16orf57|C17orf81|C17orf85|C19orf29|C19orf43|C19orf61|C1QBP|C1orf77|C22orf28|C8orf79|CARS|CASC3|CCAR1|CCNC|CCND1|CCNH|CCN…
442	GO:0051961	negative regulation of nervous system development	4.14E-20	1.75E-18	198	ADCY6|ADCYAP1|APOE|APP|APPL2|ARF6|ARHGDIA|ARHGEF2|ASAP1|B2M|BAG5|BCL11A|BMP7|C16orf45|C3orf17|CALR|CARM1|CBFA2T2|CDK5|CDK5R1|CDK5RAP2|CEND1|CIB1|CNTN2|CNTN4|CRMP1|CTDSP1|CTNNA1|CTNNB1|CTSZ|CX3CL1|DAAM2|DBC1|DDX6|DENND5A|DICER1|DIXDC1|DLX1|DNM3|DPYSL3|DTX1|EDNRB|EFNB2|EFNB3|EIF2AK4|EIF4E|EIF4ENIF1|EPHA4|EPHA7|ERBB4|FEZF2|FGF13|FIG4|FKBP4|FOXO3|FSTL4|GAK|GDI1|GORASP1|GPR173|GPR37L1|GPR56|GSK3A|GSK3…
443	GO:0050768	negative regulation of neurogenesis	5.32E-20	2.24E-18	188	ADCY6|ADCYAP1|APOE|APP|APPL2|ARF6|ARHGDIA|ARHGEF2|ASAP1|B2M|BAG5|BCL11A|BMP7|C16orf45|C3orf17|CALR|CARM1|CBFA2T2|CDK5|CDK5R1|CDK5RAP2|CIB1|CNTN2|CNTN4|CRMP1|CTDSP1|CTNNA1|CTNNB1|CTSZ|CX3CL1|DAAM2|DBC1|DDX6|DENND5A|DICER1|DIXDC1|DLX1|DNM3|DPYSL3|DTX1|EDNRB|EFNB2|EFNB3|EIF2AK4|EIF4E|EIF4ENIF1|EPHA4|EPHA7|ERBB4|FEZF2|FGF13|FKBP4|FOXO3|FSTL4|GAK|GDI1|GORASP1|GPR173|GPR37L1|GPR56|GSK3A|GSK3B|HDAC2|HEY…
444	GO:0051338	regulation of transferase activity	5.54E-20	2.32E-18	509	ABI1|ABL1|ACD|ACE|ACSL1|ACTB|ACVR2B|ADAM9|ADAR|ADARB1|ADCY1|ADCY2|ADCY3|ADCY5|ADCY6|ADCY9|ADCYAP1|ADNP|ADORA1|ADORA2A|ADRA2C|AFAP1L2|AGAP2|AGT|AIDA|AKAP13|AKT1|AKT1S1|ALS2|AMBRA1|ANKRD54|APC|APOE|APP|ARRB1|ARRDC3|ATG13|ATG14|ATM|ATP2B4|AVPI1|BAD|BAG5|BDNF|BMI1|BMP7|C10orf46|C13orf15|C14orf129|C14orf166|C1orf183|C2orf24|C3orf57|CAB39|CALM1|CALM2|CALM3|CAMK1|CAMK2N1|CAMK2N2|CAMKK1|CAMKK2|CARTPT|CBL…
445	GO:1902532	negative regulation of intracellular signal transduction	7.35E-20	3.07E-18	292	ABL1|ABL2|ADIPOR1|AIDA|AKT1|AKT1S1|APLNR|APLP1|APOE|ARHGAP12|ARHGAP44|ARHGEF2|ARNTL|ARRB1|ARRB2|ARRDC3|ASH1L|ATM|ATP2B4|BAG5|BCL2L1|BCL2L2|BCL6|BID|BMP7|C19orf2|C1QBP|CALM1|CALM2|CALM3|CAMK2N1|CD22|CD74|CDC34|CDK5RAP3|CDKN2D|CHP|CIB1|CLU|CPNE1|CREB3|CRTC3|CSK|CUL3|CYLD|DAB2IP|DACT1|DAG1|DAK|DDIT4|DDX3X|DEPDC5|DEPTOR|DLC1|DLG1|DLG5|DNAJA1|DRD2|DUSP1|DUSP16|DUSP26|DUSP3|DUSP5|DUSP6|DUSP7|DUSP8|DYRK…
446	GO:0007611	learning or memory	7.51E-20	3.12E-18	170	ABCA7|ACCN2|ACTR2|ADCY1|ADCY3|ADNP|AFF2|AGT|AMFR|APOE|APP|ARC|ARF4|ATAD1|ATP1A2|ATP8A1|ATXN1|ATXN1L|B2M|B4GALT2|BAI3|BDNF|BHLHB9|BRSK1|BTBD9|BTG2|CALB1|CAMK4|CCK|CDK5|CHRNB2|CIC|CLDN5|CLN8|CNR1|CNTN2|CNTNAP2|COMT|CPEB3|CREB1|CRHBP|CRHR1|CRTC1|CUX2|CX3CR1|DBC1|DDHD2|DEAF1|DLG4|DRD1|DRD2|EIF2AK4|EIF4EBP2|EP300|FAM19A2|FGF13|FOS|FOXP2|FYN|GABRA5|GATM|GM2A|GMFB|GPR88|GRIA1|GRIN1|GRIN2A|GRM5|HIF1A|HMG…
447	GO:0007268	chemical synaptic transmission	7.98E-20	3.29E-18	251	ACCN1|ACHE|ADARB1|ADORA1|ADORA2A|AKAP5|AKAP9|AKT1|ALS2|AMPH|APBA1|APBA2|APOE|ARID1B|ARRB2|BRSK1|BSN|BZRAP1|C15orf59|CACNA1A|CACNA1B|CACNA1D|CACNA1E|CACNA1G|CACNB1|CACNB2|CACNB3|CACNB4|CADPS|CADPS2|CARTPT|CASK|CBLN1|CDH8|CDK5|CHRM1|CHRNA2|CHRNA4|CHRNB2|CLSTN3|CNIH2|CNIH3|CNP|CNR1|CORT|CPLX1|CPLX2|CPLX3|CPNE6|CRHBP|CTBP2|CTNNB1|DLG1|DLG2|DLG3|DLG4|DLGAP1|DLGAP2|DNAJC5|DOC2A|DRD1|DRD2|DTNA|DVL1|EGR3…
448	GO:0098916	anterograde trans-synaptic signaling	7.98E-20	3.29E-18	251	ACCN1|ACHE|ADARB1|ADORA1|ADORA2A|AKAP5|AKAP9|AKT1|ALS2|AMPH|APBA1|APBA2|APOE|ARID1B|ARRB2|BRSK1|BSN|BZRAP1|C15orf59|CACNA1A|CACNA1B|CACNA1D|CACNA1E|CACNA1G|CACNB1|CACNB2|CACNB3|CACNB4|CADPS|CADPS2|CARTPT|CASK|CBLN1|CDH8|CDK5|CHRM1|CHRNA2|CHRNA4|CHRNB2|CLSTN3|CNIH2|CNIH3|CNP|CNR1|CORT|CPLX1|CPLX2|CPLX3|CPNE6|CRHBP|CTBP2|CTNNB1|DLG1|DLG2|DLG3|DLG4|DLGAP1|DLGAP2|DNAJC5|DOC2A|DRD1|DRD2|DTNA|DVL1|EGR3…
449	GO:0051173	positive regulation of nitrogen compound metabolic process	8.82E-20	3.63E-18	1442	AATF|ABAT|ABCA7|ABCG1|ABI1|ABL1|ABLIM3|ACD|ACE|ACPL2|ACSL1|ACSL3|ACTA2|ACTL6B|ACTN1|ACTN2|ACTN4|ACTR2|ACTR3|ACVR1B|ACVR1C|ACVR2A|ACVR2B|ADAM9|ADCY1|ADCY2|ADCY3|ADCY5|ADCY6|ADCY9|ADCYAP1|ADNP|ADORA1|ADRA2C|ADRM1|AFAP1L2|AGRN|AGT|AHI1|AIP|AKAP12|AKAP13|AKAP8L|AKAP9|AKIRIN2|AKT1|AKT2|AKTIP|ALS2|ANKIB1|ANKLE2|ANKRD6|ANP32B|ANTXR1|APAF1|APBB1|APC|APC2|APEX1|APLNR|APOE|APP|ARF4|ARFGEF1|ARHGEF10L|ARHGEF…
450	GO:0006888	endoplasmic reticulum to Golgi vesicle-mediated transport	9.75E-20	3.99E-18	148	ACTR10|ACTR1A|ANK1|ANK2|ANK3|ANKRD28|ARCN1|ARF4|ARFGAP1|ARFGAP2|ATL2|BCAP29|BCAP31|BET1L|C4orf41|CAPZA1|CAPZA2|CAPZB|CD55|CD59|CNIH|CNIH2|CNIH3|COG1|COG3|COG4|COG5|COG6|COL7A1|COPA|COPB1|COPB2|COPE|COPG|COPZ1|CREB3L2|CSNK1D|CTSZ|CUL3|DCTN1|DCTN2|DCTN3|DCTN4|DCTN5|DCTN6|DDHD2|DYNC1H1|DYNC1I1|DYNC1I2|DYNC1LI1|DYNC1LI2|DYNLL1|DYNLL2|ERGIC1|ERGIC2|ERGIC3|F8|GAS6|GBF1|GOLGA2|GOLGB1|GOPC|GORASP1|GOSR1|…
451	GO:0043087	regulation of GTPase activity	1.01E-19	4.10E-18	281	ABR|ACAP2|ACAP3|ADAP1|ADCYAP1|AGAP1|AGAP2|AGAP3|AGAP6|AGFG1|AGFG2|AGRN|AKT2|ALDH1A1|ALS2|ALS2CL|AMOT|ANKRD27|APC2|ARAP1|ARAP2|ARFGAP1|ARFGAP2|ARFGEF1|ARHGAP1|ARHGAP12|ARHGAP20|ARHGAP21|ARHGAP23|ARHGAP24|ARHGAP26|ARHGAP27|ARHGAP29|ARHGAP32|ARHGAP33|ARHGAP39|ARHGAP44|ARHGAP5|ARHGDIA|ARHGDIG|ARHGEF1|ARHGEF10|ARHGEF10L|ARHGEF11|ARHGEF12|ARHGEF6|ARHGEF7|ARL2|ARRB1|ARRB2|ASAP1|ASAP2|BAI3|BCAS3|BCL6|BCR…
452	GO:0010977	negative regulation of neuron projection development	1.51E-19	6.15E-18	114	ADCY6|APOE|ARF6|ARHGDIA|ASAP1|B2M|BAG5|BCL11A|CARM1|CBFA2T2|CDK5|CDK5R1|CIB1|CRMP1|CTSZ|DENND5A|DNM3|DPYSL3|EFNB2|EFNB3|EPHA4|EPHA7|FGF13|FKBP4|FSTL4|GAK|GDI1|GORASP1|GSK3A|GSK3B|HDAC2|IFRD1|INPP5F|INPP5J|ITM2C|KANK1|KIAA0319|KIAA1024|KREMEN1|LASS2|LGALS1|LINGO1|LPAR1|LRP1|LRP4|LRRK2|MAG|MAP2|MAP4K4|MCF2|MDM2|MT3|NGEF|NLGN3|NR2F1|NRP1|OMG|PAFAH1B1|PAQR3|PLK2|PLXNA3|PMP22|PPP3CA|PSEN1|PTEN|PTK2|PT…
453	GO:0008361	regulation of cell size	1.82E-19	7.38E-18	129	ABL1|ADD1|ADNP|AKT1|AKT1S1|AKT3|ANAPC2|ANXA7|APOE|AQP1|AQP4|BDNF|BMPR2|C7orf59|CDK5|CDK5R1|CDKL5|CLCN3|CLCN6|CLN8|CLNS1A|CREB1|CTTN|CYFIP1|DBN1|DBNL|DEPTOR|DNM2|DPYSL2|DSCAM|E2F4|EFNA5|EPHA7|EZR|FGF13|FN1|FSTL4|GDI1|GOLGA4|GSK3B|HBXIP|HSP90AB1|IFRD1|ILK|ISLR2|KCNMA1|KDM1A|KIAA0174|KIAA1598|L1CAM|LARS|LIMK1|LRP1|LRRC8A|MACF1|MAG|MAP1B|MAP2|MAPT|MEGF8|MSN|MT3|MTOR|MTPN|NDEL1|NRCAM|NRP1|NTRK3|OLFM1|…
454	GO:0051336	regulation of hydrolase activity	2.37E-19	9.55E-18	643	A2M|ABCE1|ABL1|ABL2|ABR|ACAP2|ACAP3|ACVR1C|ADAP1|ADCYAP1|ADCYAP1R1|ADORA2A|ADRM1|AGAP1|AGAP2|AGAP3|AGAP6|AGFG1|AGFG2|AGRN|AGT|AHSA1|AHSA2|AIP|AKIRIN2|AKT1|AKT2|ALDH1A1|ALS2|ALS2CL|AMOT|ANKLE2|ANKRD27|ANP32B|ANTXR1|APAF1|APC2|APLP2|APOC1|APP|AQP1|ARAP1|ARAP2|ARF4|ARFGAP1|ARFGAP2|ARFGEF1|ARHGAP1|ARHGAP12|ARHGAP20|ARHGAP21|ARHGAP23|ARHGAP24|ARHGAP26|ARHGAP27|ARHGAP29|ARHGAP32|ARHGAP33|ARHGAP39|ARHGA…
455	GO:0099504	synaptic vesicle cycle	4.63E-19	1.86E-17	93	ACTB|ACTG1|AMPH|AP3B1|AP3D1|ARF6|BRSK1|CADPS|CADPS2|CANX|CDK5|CLCN3|CPLX1|CPLX2|CPLX3|CTBP2|CTNNB1|DENND1A|DNAJC5|DNAJC6|DNM1|DNM1L|DNM2|DNM3|DOC2A|ERC2|GAK|ITSN1|KIAA1107|KIAA1109|NAPA|NLGN2|NLGN3|NLGN4X|OPHN1|OTOF|P2RX7|PACSIN1|PCLO|PICALM|PIP5K1C|PLDN|PPFIA3|PRRT2|PSEN1|RAB3A|RAB5A|RIMS1|RIMS2|RIMS3|RIMS4|SCRIB|SEPT5|SH3GL1|SH3GL2|SLC17A6|SLC17A7|SLC32A1|SNAP25|SNAP29|SNAP47|SNAP91|SNCA|SNCB|S…
456	GO:0045665	negative regulation of neuron differentiation	5.33E-19	2.13E-17	152	ADCY6|APOE|APP|ARF6|ARHGDIA|ASAP1|B2M|BAG5|BCL11A|BMP7|C3orf17|CALR|CARM1|CBFA2T2|CDK5|CDK5R1|CDK5RAP2|CIB1|CNTN2|CNTN4|CRMP1|CTDSP1|CTSZ|DDX6|DENND5A|DIXDC1|DLX1|DNM3|DPYSL3|DTX1|EDNRB|EFNB2|EFNB3|EIF2AK4|EIF4E|EIF4ENIF1|EPHA4|EPHA7|FEZF2|FGF13|FKBP4|FOXO3|FSTL4|GAK|GDI1|GORASP1|GPR37L1|GSK3A|GSK3B|HDAC2|HEY1|HMG20A|ID2|ID4|IFRD1|INPP5F|INPP5J|ITM2C|KANK1|KIAA0319|KIAA1024|KREMEN1|LASS2|LGALS1|L…
457	GO:0001933	negative regulation of protein phosphorylation	5.55E-19	2.21E-17	241	ABL1|ADAR|ADARB1|ADORA2A|AIDA|AKT1|AKT1S1|APC|APOE|ARRB1|ARRB2|ASH1L|ATG14|BMP7|C14orf129|C14orf166|C18orf1|C19orf29|C1orf183|C9orf72|CADM4|CALM1|CALM2|CALM3|CAMK2N1|CAMK2N2|CBL|CBLB|CCDC21|CDK5RAP3|CDKN1B|CDKN1C|CDKN2D|CHORDC1|CHP|CIB1|CORO1C|CRKL|CSK|CTDSP1|CTDSP2|CTDSPL|CYLD|DAB2IP|DACT1|DAG1|DBNDD2|DDIT4|DEPTOR|DGKQ|DLG1|DMD|DNAJA1|DNAJC10|DNAJC3|DRD2|DTNBP1|DUSP1|DUSP16|DUSP26|DUSP3|DUSP5|DU…
458	GO:0016236	macroautophagy	6.39E-19	2.54E-17	117	ACBD5|AMBRA1|ATG12|ATG13|ATG14|ATG16L1|ATG2A|ATG2B|ATG3|ATG4B|ATG5|ATG7|ATG9A|ATP13A2|BAG3|BECN1|C12orf44|C6orf106|CALCOCO2|CHMP2A|CHMP2B|CHMP4A|CHMP4B|CSNK2A1|CSNK2B|DYNLL1|DYNLL2|EI24|FAM134B|GABARAP|GABARAPL1|GABARAPL2|GBA|HDAC10|HGS|KIAA1324|KIAA1632|KLHL3|LAMP2|LGALS8|LIX1|MAP1LC3A|MAP1LC3B|MCOLN1|MFN1|MFN2|MTMR3|NBR1|NSFL1C|PACS2|PARK2|PGAM5|PIK3C2B|PIK3R4|PINK1|PRKAA1|PRKAA2|PRKAB2|PRKAG1|…
459	GO:0046483	heterocycle metabolic process	6.48E-19	2.57E-17	1360	AARS|AARS2|AARSD1|AASS|ABCB6|ABCG2|ABL1|ABLIM2|ABLIM3|ACACA|ACACB|ACAT1|ACD|ACIN1|ACLY|ACOT7|ACOT8|ACSBG1|ACSL1|ACSL3|ACSL4|ACSL6|ACSS1|ACSS2|ADAR|ADARB1|ADARB2|ADCY1|ADCY2|ADCY3|ADCY5|ADCY6|ADCY9|ADRM1|ADSS|AFF2|AFF4|AFMID|AGPAT1|AGPAT3|AGPAT4|AGPAT5|AGPAT6|AHCY|AHCYL1|AK1|AK2|AK3|AK4|AK5|AKAP17A|AKAP8L|ALAD|ALAS1|ALDH1L1|ALDH4A1|ALDH6A1|ALDOA|ALDOC|ALKBH5|AMD1|AMPD2|AMPD3|ANGEL1|ANGEL2|APBB1|AP…
460	GO:0042391	regulation of membrane potential	6.95E-19	2.74E-17	253	ABAT|ABL1|ACCN1|ACCN2|ACTN2|ADCYAP1|ADORA1|ADORA2A|AKAP6|AKAP9|AKT1|AKT2|ANK2|ANK3|APP|ARL6IP5|ARRB2|ATP1A1|ATP1A2|ATP1A3|ATP1B1|ATP1B2|ATP1B3|ATP2A2|ATPIF1|BAD|BAIAP2|BCL2L1|BID|BIN1|BNIP3|BNIP3L|BOK|C15orf59|C22orf29|CACNA1A|CACNA1B|CACNA1C|CACNA1D|CACNA1E|CACNA1G|CACNA1H|CACNA1I|CACNA2D1|CACNB2|CACNB3|CACNB4|CACNG2|CACNG4|CAMK2D|CBLN1|CCK|CDK5|CELF4|CHCHD10|CHRM1|CHRNA2|CHRNA4|CHRNB2|CNIH2|CNI…
461	GO:0010770	positive regulation of cell morphogenesis involved in differentiation	7.00E-19	2.75E-17	113	ABL1|ACTR2|ADNP|AMIGO1|ANAPC2|ANKRD27|ARHGDIA|ARHGEF7|ARPC2|BAIAP2|BDNF|BHLHB9|BMPR2|C1QBP|CALR|CAMK2B|CAPRIN1|CAPRIN2|CDC42|CDKL5|CIB1|CRK|CRKL|CSPG5|CUL7|CUX1|CUX2|CYFIP1|DBN1|DBNL|DHX36|DNM1L|DNM2|DOCK1|DOCK5|DSCAM|EEF2K|EFNA5|EPB49|EPHA4|FBXO31|FLNA|FN1|GDI1|GOLGA4|ILK|ISLR2|ITPKA|KALRN|KIAA0174|KIAA1598|L1CAM|LIMK1|LRP1|LRP8|LRRC16A|MACF1|MAP1B|MAP2K1|MAP6|MAPT|MEGF8|METRN|MYADM|NDEL1|NEFL|N…
462	GO:0031647	regulation of protein stability	7.54E-19	2.96E-17	183	AAK1|ANK2|ASPH|ATP1B1|ATP1B2|ATP1B3|B4GALT5|BAG3|BAG5|BAG6|BTRC|C10orf90|C16orf52|CALR|CAMLG|CAPN3|CCDC88C|CCNH|CCT2|CCT3|CCT4|CCT5|CCT6A|CCT7|CCT8|CD81|CDC37|CHP|CLU|COG3|CREB1|CREBBP|CREBL2|CRTAP|CRYAB|CTSA|CTSH|CUL3|DACT1|DERL1|DPM2|DVL1|DVL3|EP300|EPHA4|FAM107A|FBXL3|FBXO7|FBXW11|FBXW7|FLNA|FLOT1|FLOT2|GAPDH|GET4|GGA3|GIPC1|GLTSCR2|GNAQ|GOLGA7|GPIHBP1|GPR98|GRN|GSN|GTPBP4|HCFC1|HDAC3|HDAC6|HI…
463	GO:0048585	negative regulation of response to stimulus	9.52E-19	3.72E-17	783	A2M|ABAT|ABL1|ABL2|ABR|ACAA2|ADAMTS18|ADAMTSL2|ADAR|ADCYAP1|ADIPOR1|ADORA1|ADORA2A|ADRBK1|AES|AGT|AIDA|AKT1|AKT1S1|AKT3|ANKRD6|ANXA5|APC|APC2|APCDD1|APLNR|APLP1|APOD|APOE|APPL1|APPL2|ARHGAP12|ARHGAP44|ARHGEF2|ARHGEF7|ARL6IP5|ARNTL|ARRB1|ARRB2|ARRDC3|ASH1L|ASXL1|ATF4|ATF6B|ATG7|ATM|ATP2B4|BACE1|BAG5|BBS2|BCL2L1|BCL2L2|BCL6|BCL9L|BCR|BDNF|BEND6|BID|BIRC6|BMP7|BOK|BTRC|C12orf43|C12orf52|C16orf52|C18…
464	GO:0030705	cytoskeleton-dependent intracellular transport	1.04E-18	4.04E-17	125	ACTN4|ACTR10|ACTR1A|ACTR1B|AP3B1|AP3B2|AP3D1|AP3M1|AP3M2|AP3S1|AP3S2|APBA1|APP|ARHGAP21|ARL3|ARL8A|ARL8B|BAG3|BICD2|BLOC1S1|BLOC1S2|CCDC64|CCDC88A|CCDC88B|CCDC88C|CDC42|COPG|DCTN1|DLG2|DST|DTNBP1|DYNC1H1|DYNC1I1|DYNLL1|DYNLL2|DYNLRB1|FLOT2|FMR1|FNBP1L|HIF1A|HNRNPU|HOOK1|HOOK3|HSPA8|HSPB1|HTT|ICK|IFT122|IFT140|IFT172|IFT46|IFT57|IFT80|KIAA1543|KIF13A|KIF17|KIF1A|KIF1B|KIF1C|KIF3A|KIF3B|KIF3C|KIF5A…
465	GO:0071495	cellular response to endogenous stimulus	1.07E-18	4.16E-17	611	AACS|ABHD2|ABL1|ACACA|ACAP2|ACSL1|ACTB|ACTN2|ACTR2|ACVR1B|ACVR1C|ACVR2A|ACVR2B|ADAM9|ADCY1|ADCY2|ADCY3|ADCY5|ADCY6|ADCY9|ADCYAP1|ADIPOR1|ADIPOR2|ADRBK1|AGRN|AGT|AHCYL1|AKAP6|AKAP9|AKR1B1|AKT1|AKT2|AMIGO1|ANXA5|AP3S1|APAF1|APC|APEX1|APLP1|APP|APPL1|APPL2|AQP1|ARF6|ARHGEF18|ARHGEF2|ARID1A|ARID1B|ARPC3|ARRB2|ASNS|ASS1|ATF4|ATG7|ATP1A1|ATP1A2|ATP1A3|ATP2B1|ATP2B4|ATP6AP1|ATP6V0A1|ATP6V0B|ATP6V0C|ATP6…
466	GO:0006417	regulation of translation	1.10E-18	4.26E-17	215	AARS|AKT1|AKT2|APP|ATF4|ATXN2|BTG2|C1QBP|CALR|CAPRIN1|CAPRIN2|CASC3|CCDC56|CDC123|CELF1|CELF4|CIRBP|CNBP|CNOT1|CNOT2|CNOT3|CNOT6|CNOT6L|CNOT7|CNOT8|CPEB1|CPEB2|CPEB3|CPEB4|CYFIP1|DAPK1|DAPK3|DDX1|DDX25|DDX3X|DHX29|DHX36|DHX9|DIO2|DNAJC3|DPH1|DPH3|EEF2|EIF1|EIF1B|EIF2A|EIF2AK1|EIF2AK4|EIF2B1|EIF2B5|EIF2C1|EIF2S1|EIF2S3|EIF3B|EIF3C|EIF3D|EIF3E|EIF3H|EIF3K|EIF4A2|EIF4B|EIF4E|EIF4E3|EIF4EBP2|EIF4ENIF…
467	GO:0006725	cellular aromatic compound metabolic process	1.65E-18	6.37E-17	1374	AARS|AARS2|AARSD1|AASS|ABCB6|ABCG2|ABL1|ABLIM2|ABLIM3|ACAA1|ACACA|ACACB|ACAT1|ACD|ACIN1|ACLY|ACOT7|ACOT8|ACSBG1|ACSL1|ACSL3|ACSL4|ACSL6|ACSS1|ACSS2|ADAR|ADARB1|ADARB2|ADCY1|ADCY2|ADCY3|ADCY5|ADCY6|ADCY9|ADRM1|ADSS|AFF2|AFF4|AFMID|AGPAT1|AGPAT3|AGPAT4|AGPAT5|AGPAT6|AHCY|AHCYL1|AK1|AK2|AK3|AK4|AK5|AKAP17A|AKAP8L|AKR1A1|AKR1B1|AKR7A2|ALAD|ALAS1|ALDH1L1|ALDH6A1|ALDOA|ALDOC|ALKBH5|AMD1|AMPD2|AMPD3|ANG…
468	GO:1901360	organic cyclic compound metabolic process	2.29E-18	8.79E-17	1470	AARS|AARS2|AARSD1|AASS|ABCA1|ABCB6|ABCG1|ABCG2|ABL1|ABLIM2|ABLIM3|ACAA1|ACAA2|ACACA|ACACB|ACAT1|ACAT2|ACBD3|ACD|ACIN1|ACLY|ACOT7|ACOT8|ACSBG1|ACSL1|ACSL3|ACSL4|ACSL6|ACSS1|ACSS2|ADAR|ADARB1|ADARB2|ADCY1|ADCY2|ADCY3|ADCY5|ADCY6|ADCY9|ADRM1|ADSS|AFF2|AFF4|AFMID|AGPAT1|AGPAT3|AGPAT4|AGPAT5|AGPAT6|AHCY|AHCYL1|AK1|AK2|AK3|AK4|AK5|AKAP17A|AKAP8L|AKR1A1|AKR1B1|AKR7A2|ALAD|ALAS1|ALDH1L1|ALDH4A1|ALDH6A1|A…
469	GO:0050684	regulation of mRNA processing	2.82E-18	1.08E-16	103	AHCYL1|C1QBP|C9orf78|CDK11B|CDK9|CELF1|CELF2|CELF3|CELF4|CELF5|CELF6|CIRBP|CPEB1|CPEB3|CPSF4|CPSF6|CPSF7|CTR9|DAZAP1|DDX17|DDX5|DHX36|DHX9|DYRK1A|FAM172A|FMR1|HNRNPA1|HNRNPA2B1|HNRNPK|HNRNPL|HNRNPU|HSF1|IWS1|JMJD6|KHDRBS1|KHDRBS3|KIAA1429|MBNL1|MBNL2|NCBP1|NCBP2|NUDT21|NUP98|PABPN1|PAF1|PAPOLA|PRDX6|PRPF19|PTBP1|RBFOX1|RBFOX2|RBFOX3|RBM10|RBM15B|RBM17|RBM19|RBM25|RBM3|RBM4|RBM42|RBM5|RBM8A|RBMX|R…
470	GO:0060998	regulation of dendritic spine development	4.12E-18	1.57E-16	64	ABI2|ACTR2|ADAM10|APOE|ARC|ARF1|ARF6|ARHGAP33|ARHGAP44|ASAP1|BAIAP2|BHLHB9|C21orf91|CAMK1|CAMK2B|CAPRIN1|CAPRIN2|CDK5|CDK5R1|CDKL5|CFL1|CPEB3|CUX2|DBN1|DBNL|DHX36|DLG5|DNM1L|DNM3|EEF2K|EPHA4|FMR1|FSTL4|HDAC2|ITPKA|ITSN1|KALRN|LPAR1|LRP8|LRRK2|MAPK6|MEF2C|MTOR|NEURL|NGEF|NLGN3|OPA1|PAFAH1B1|PAK3|PDLIM5|PLK2|PPP1R9A|PSEN1|PTEN|PTPRS|RELN|SHANK1|SHANK2|SHANK3|SIPA1L1|SRCIN1|TIAM1|UBE3A|ZMYND8
471	GO:0042326	negative regulation of phosphorylation	5.13E-18	1.95E-16	257	ABL1|ADAR|ADARB1|ADORA2A|AIDA|AKT1|AKT1S1|ANKLE2|APC|APOE|ARRB1|ARRB2|ASH1L|ATG14|BMP7|C14orf129|C14orf166|C18orf1|C19orf29|C1orf183|C9orf72|CADM4|CALM1|CALM2|CALM3|CAMK2N1|CAMK2N2|CBFA2T3|CBL|CBLB|CCDC21|CDK5RAP3|CDKN1B|CDKN1C|CDKN2D|CHORDC1|CHP|CIB1|CORO1C|COX11|CRKL|CSK|CTDSP1|CTDSP2|CTDSPL|CYLD|DAB2IP|DACT1|DAG1|DBNDD2|DDIT4|DEPTOR|DGKQ|DLG1|DMD|DNAJA1|DNAJC10|DNAJC15|DNAJC3|DRD2|DTNBP1|DUSP1…
472	GO:0007612	learning	6.59E-18	2.49E-16	107	ACCN2|ACTR2|ADCY3|AGT|APP|ARC|ARF4|ATAD1|ATP1A2|ATP8A1|ATXN1|ATXN1L|B4GALT2|BAI3|BRSK1|BTG2|CCK|CDK5|CHRNB2|CIC|CLDN5|CLN8|CNTN2|CNTNAP2|COMT|CREB1|CRHR1|DDHD2|DEAF1|DLG4|DRD1|DRD2|EIF2AK4|FAM19A2|FGF13|FOS|FOXP2|FYN|GABRA5|GMFB|GPR88|GRIN1|GRIN2A|GRM5|HIF1A|HMGCR|HTT|INSR|ITGB1|JPH3|JPH4|JUN|KALRN|KIT|KRAS|LGMN|MAP1A|MAPK8IP2|MECP2|MEIS2|MTOR|NDRG4|NETO1|NEUROD2|NF1|NLGN3|NLGN4X|NPTN|NPTX2|NRGN|…
473	GO:0031503	protein-containing complex localization	6.97E-18	2.63E-16	165	ABCE1|ADAM22|AGFG1|ALKBH5|ANKS1B|AP2B1|AP3D1|ARHGAP44|ARL3|ATM|ATR|C1orf77|CACNG2|CACNG3|CACNG4|CACNG7|CACNG8|CALY|CASC3|CDC40|CLSTN1|CPLX1|CPSF1|CPSF2|CPSF4|DDX19A|DDX25|DHX38|DLG1|DLG2|DLG3|DLG4|DNM1|DNM2|DNM3|DYNLL1|DYNLL2|DYNLRB1|EIF4E|EIF5A|EIF6|ENY2|EPS15|EXOC1|EXOC3|EZR|FIP1L1|FKBP4|FYTTD1|GPHN|GRIP2|GRIPAP1|HIP1|HNRNPA2B1|HNRNPU|ICK|IFT122|IFT140|IFT172|IFT46|IFT57|IFT80|KIF17|KIF3A|KIF3B…
474	GO:0016570	histone modification	7.05E-18	2.65E-16	219	ACTL6B|APBB1|ARID4A|ARID4B|ARRB1|ASH1L|ASH2L|ASXL1|ATF2|ATM|ATXN7L3|BAP1|BAZ1B|BAZ2A|BMI1|BRD1|BRD8|BRMS1L|BRPF3|C16orf53|C17orf79|C17orf96|CARM1|CDK5|CHD5|CLOCK|CREBBP|CRTC2|CSRP2BP|CTR9|CUL4B|CXXC1|DDB1|DMAP1|DOT1L|DPF1|DPF2|DR1|DRD1|EHMT1|EHMT2|ELP3|ENY2|EP300|EP400|EPC2|EYA1|EZH1|FBL|FBLL1|HCFC1|HDAC10|HDAC11|HDAC2|HDAC3|HDAC4|HDAC5|HDAC6|HDAC7|HDAC9|HR|HSF4|HUWE1|ING4|ING5|JARID2|JHDM1D|JMJD…
475	GO:0032984	protein-containing complex disassembly	8.41E-18	3.15E-16	156	ABCE1|APC|APEH|ARID1A|ARID2|ATG14|AURKAIP1|C1orf96|CFL1|CFL2|CHCHD10|CHMP1A|CHMP1B|CHMP2A|CHMP2B|CHMP5|CHMP7|CKAP5|CSNK1A1|CTNNB1|DAP3|DDIT4|DENR|DHX8|DNAJC6|DSTN|DVL1|DVL3|ERAL1|ETF1|GABARAP|GABARAPL1|GABARAPL2|GADD45GIP1|GAK|GFM2|GSK3B|GSPT1|HDAC6|HMGA1|HSPA8|KATNB1|KIAA0174|KIAA1632|KIF2A|KIF5B|KLC1|LAMP2|LIX1|LRP6|MAP1LC3A|MAP1LC3B|MCOLN1|MCTS1|MICAL1|MICAL2|MICAL3|MRP63|MRPL10|MRPL12|MRPL15|…
476	GO:0071310	cellular response to organic substance	1.14E-17	4.24E-16	1098	AACS|ABCA1|ABCG4|ABHD2|ABL1|ABL2|ACACA|ACADVL|ACAP2|ACSL1|ACTB|ACTG1|ACTN2|ACTN4|ACTR2|ACTR3|ACVR1B|ACVR1C|ACVR2A|ACVR2B|ADAM15|ADAM23|ADAM9|ADAR|ADCY1|ADCY2|ADCY3|ADCY5|ADCY6|ADCY9|ADCYAP1|ADD1|ADIPOR1|ADIPOR2|ADRBK1|AGRN|AGT|AHCYL1|AIP|AKAP12|AKAP6|AKAP9|AKR1B1|AKT1|AKT1S1|AKT2|ALAD|ALOX5|AMFR|AMIGO1|ANKZF1|ANXA5|AP3S1|APAF1|APC|APEX1|APLP1|APP|APPL1|APPL2|AQP1|AQP4|ARF1|ARF6|ARFGAP1|ARHGEF18|A…
477	GO:0000377	RNA splicing, via transesterification reactions with bulged adenosine as nucleophile	1.16E-17	4.30E-16	186	BCAS2|BUD31|C19orf29|CASC3|CCAR1|CD2BP2|CDC40|CDC5L|CDK13|CELF1|CELF2|CELF3|CELF4|CELF5|CELF6|CHERP|CLNS1A|CPSF1|CPSF2|CPSF4|CPSF7|CSTF2T|CWC15|DDX1|DDX17|DDX23|DDX41|DDX42|DDX46|DDX5|DHX15|DHX16|DHX38|DHX40|DHX8|DHX9|DNAJC8|EFTUD2|ELAVL1|ELAVL2|FIP1L1|FUS|GPKOW|GTF2F1|HNRNPA0|HNRNPA1|HNRNPA2B1|HNRNPA3|HNRNPC|HNRNPD|HNRNPF|HNRNPH1|HNRNPH2|HNRNPH3|HNRNPK|HNRNPL|HNRNPM|HNRNPR|HNRNPU|HNRNPUL1|HSPA8|…
478	GO:0000398	mRNA splicing, via spliceosome	1.16E-17	4.30E-16	186	BCAS2|BUD31|C19orf29|CASC3|CCAR1|CD2BP2|CDC40|CDC5L|CDK13|CELF1|CELF2|CELF3|CELF4|CELF5|CELF6|CHERP|CLNS1A|CPSF1|CPSF2|CPSF4|CPSF7|CSTF2T|CWC15|DDX1|DDX17|DDX23|DDX41|DDX42|DDX46|DDX5|DHX15|DHX16|DHX38|DHX40|DHX8|DHX9|DNAJC8|EFTUD2|ELAVL1|ELAVL2|FIP1L1|FUS|GPKOW|GTF2F1|HNRNPA0|HNRNPA1|HNRNPA2B1|HNRNPA3|HNRNPC|HNRNPD|HNRNPF|HNRNPH1|HNRNPH2|HNRNPH3|HNRNPK|HNRNPL|HNRNPM|HNRNPR|HNRNPU|HNRNPUL1|HSPA8|…
479	GO:0006900	vesicle budding from membrane	1.20E-17	4.45E-16	78	ANKRD28|AP2M1|AP3B1|AP3D1|ARF1|ARFGAP2|CD59|CHMP4A|CNIH|CNIH2|CNIH3|COL7A1|CSNK1D|CTSZ|CUL3|DNM1|DNM2|DNM3|F8|FNBP1L|GBF1|GOLGA2|GOLPH3|GORASP1|GOSR2|GRIA1|KLHL12|LMAN1|MCFD2|MIA3|MYO18A|NAPA|NSF|P2RX7|PDCD6|PEF1|PICALM|PPP6C|PPP6R1|PPP6R3|PREB|PRKCI|RAB1A|RAB1B|SAR1A|SAR1B|SCFD1|SEC13|SEC16A|SEC22B|SEC23A|SEC23B|SEC24B|SEC24C|SEC31A|SEC31B|SNAP91|SNX3|STX5|TBC1D20|TFG|TGFA|TMED10|TMED2|TMED9|TRA…
480	GO:0070887	cellular response to chemical stimulus	1.28E-17	4.73E-16	1320	AACS|ABCA1|ABCG2|ABCG4|ABHD2|ABL1|ABL2|ABTB2|ACAA1|ACAA2|ACACA|ACADVL|ACAP2|ACSL1|ACTB|ACTG1|ACTN2|ACTN4|ACTR2|ACTR3|ACVR1B|ACVR1C|ACVR2A|ACVR2B|ADAM15|ADAM23|ADAM9|ADAR|ADCY1|ADCY2|ADCY3|ADCY5|ADCY6|ADCY9|ADCYAP1|ADD1|ADH5|ADIPOR1|ADIPOR2|ADRBK1|AGAP3|AGRN|AGT|AHCYL1|AIP|AK4|AKAP12|AKAP6|AKAP9|AKR1A1|AKR1B1|AKR7A2|AKT1|AKT1S1|AKT2|ALAD|ALOX5|AMFR|AMIGO1|ANK3|ANKZF1|ANXA5|AP3S1|APAF1|APC|APEX1|AP…
481	GO:0032956	regulation of actin cytoskeleton organization	1.95E-17	7.15E-16	209	ABI2|ABL1|ABL2|ACTN2|ACTR2|ACTR3|ACTR3B|ADD1|ADD2|ADD3|AKAP13|AP1AR|ARAP1|ARF1|ARF6|ARFGEF1|ARHGAP44|ARHGDIA|ARHGEF10|ARHGEF10L|ARPC1A|ARPC2|ARPC3|ARPC4|ARPC5|ARPC5L|BAIAP2|BCAS3|BIN1|C13orf15|C15orf38-AP3S2|C3orf10|C9orf72|CAPZA1|CAPZA2|CAPZB|CCDC88A|CD47|CDC42|CDC42EP1|CDC42EP2|CDC42EP4|CDK10|CDK5|CDK5R1|CFL1|CFL2|CIT|CLASP1|CLASP2|CORO1A|CORO1B|CORO2B|COTL1|CRK|CSF1R|CTGF|CTNNA2|CTTN|CX3CL1|CY…
482	GO:0000375	RNA splicing, via transesterification reactions	1.95E-17	7.15E-16	187	BCAS2|BUD31|C19orf29|CASC3|CCAR1|CD2BP2|CDC40|CDC5L|CDK13|CELF1|CELF2|CELF3|CELF4|CELF5|CELF6|CHERP|CLNS1A|CPSF1|CPSF2|CPSF4|CPSF7|CSTF2T|CWC15|DDX1|DDX17|DDX23|DDX41|DDX42|DDX46|DDX5|DHX15|DHX16|DHX38|DHX40|DHX8|DHX9|DNAJC8|EFTUD2|ELAVL1|ELAVL2|FIP1L1|FUS|GPKOW|GTF2F1|HNRNPA0|HNRNPA1|HNRNPA2B1|HNRNPA3|HNRNPC|HNRNPD|HNRNPF|HNRNPH1|HNRNPH2|HNRNPH3|HNRNPK|HNRNPL|HNRNPM|HNRNPR|HNRNPU|HNRNPUL1|HSPA8|…
483	GO:0010721	negative regulation of cell development	2.01E-17	7.33E-16	204	ACTN4|ADCY6|ADCYAP1|AP1AR|APOE|APP|APPL2|ARF6|ARHGDIA|ARHGEF2|ASAP1|B2M|BAG5|BCL11A|BMP7|C16orf45|C3orf17|CALR|CARM1|CBFA2T2|CDK5|CDK5R1|CDK5RAP2|CIB1|CNTN2|CNTN4|CORO1C|CRMP1|CTDSP1|CTNNA1|CTNNB1|CTSZ|CX3CL1|DAAM2|DBC1|DDX6|DENND5A|DICER1|DIXDC1|DLX1|DNM3|DPYSL3|DTX1|EDNRB|EFNA5|EFNB2|EFNB3|EIF2AK4|EIF4E|EIF4ENIF1|EPB49|EPHA4|EPHA7|ERBB4|FBLN1|FBN1|FBXW7|FEZF2|FGF13|FKBP4|FOXO3|FSTL4|G6PD|GAK|GD…
484	GO:0048814	regulation of dendrite morphogenesis	2.26E-17	8.23E-16	74	ABI2|ACTR2|ADAM10|ANAPC2|ANKRD27|ARC|ARHGAP33|ARHGAP44|BAI3|BAIAP2|BHLHB9|CAMK2B|CAPRIN1|CAPRIN2|CDK5|CDK5R1|CDKL5|CFL1|CHRNB2|CUL7|CUX1|CUX2|DBN1|DBNL|DHX36|DNM1L|DNM3|EEF2K|EPHA4|FBXO31|FMR1|GORASP1|GRIN1|GSK3B|HECW1|HECW2|ILK|ITPKA|KALRN|KNDC1|LRP8|LRRK2|LZTS1|NEDD4L|NELF|NGEF|NLGN3|OBSL1|OPA1|PAFAH1B1|PAK3|PARP6|PDLIM5|PPP1R9A|PPP3CA|PTEN|PTPRD|RAB21|RAP2A|RAPGEF2|RELN|SARM1|SDC2|SEMA4D|SHANK…
485	GO:0007041	lysosomal transport	2.65E-17	9.59E-16	83	AKTIP|ANKFY1|AP1G1|AP3B1|AP3D1|AP3M1|ATG14|BIN1|C9orf72|CACNG2|CACNG3|CACNG4|CACNG7|CACNG8|CCDC91|CHMP2B|CHMP5|CLEC16A|CLU|DENND3|EHD3|FAM160A2|GAK|GCC2|GNPTAB|GPRASP1|GRN|HGS|HGSNAT|HOOK1|HOOK3|HSPA1A|HSPA8|IGF2R|KIAA1632|KIF13A|LAMP1|LAMP2|LARS|LRP1|LYST|M6PR|MGRN1|NAGPA|NCOA4|NPC1|PARK2|PCSK9|PINK1|PSAP|RAB12|RAB7A|RHOB|SCARB2|SCYL2|SNX27|SORL1|SORT1|SPTBN5|TMEM106B|TRAK1|TRAK2|TSG101|UBXN6|US…
486	GO:0090066	regulation of anatomical structure size	2.65E-17	9.59E-16	288	ABI2|ABL1|ACCN1|ACE|ACTA2|ACTN2|ACTR2|ACTR3|ACTR3B|ADCY6|ADCYAP1|ADD1|ADD2|ADD3|ADNP|ADORA1|ADORA2A|ADRA2C|AGT|AKT1|AKT1S1|AKT3|ALS2|ANAPC2|ANXA7|AP1AR|AP2M1|APOE|AQP1|AQP4|ARF1|ARF6|ARFGEF1|ARPC1A|ARPC2|ARPC3|ARPC4|ARPC5|ARPC5L|ATG5|ATP13A2|ATP1A2|ATP2B1|BAIAP2|BBS2|BDNF|BIN1|BMPR2|C15orf38-AP3S2|C3orf10|C7orf59|CAPZA1|CAPZA2|CAPZB|CDC42EP1|CDC42EP2|CDC42EP4|CDK5|CDK5R1|CDKL5|CFL1|CFL2|CHGA|CIT|…
487	GO:0009719	response to endogenous stimulus	2.68E-17	9.63E-16	723	AACS|ABCA1|ABCA2|ABCA3|ABCG1|ABHD2|ABL1|ACACA|ACAP2|ACAT1|ACSBG1|ACSL1|ACTB|ACTN2|ACTR2|ACVR1B|ACVR1C|ACVR2A|ACVR2B|ADAM9|ADCY1|ADCY2|ADCY3|ADCY5|ADCY6|ADCY9|ADCYAP1|ADCYAP1R1|ADIPOR1|ADIPOR2|ADRBK1|AGL|AGRN|AGT|AHCYL1|AKAP6|AKAP9|AKR1B1|AKT1|AKT2|ALAD|AMIGO1|ANXA5|AP3S1|APAF1|APC|APEX1|APLP1|APP|APPL1|APPL2|AQP1|ARF6|ARHGEF18|ARHGEF2|ARID1A|ARID1B|ARNT2|ARPC3|ARRB2|ASNS|ASS1|ATF4|ATG7|ATP1A1|ATP…
488	GO:1902115	regulation of organelle assembly	2.85E-17	0.00E+00	145	AKAP13|ARHGEF2|ASAP1|ATG3|ATG5|ATMIN|ATXN2|ATXN2L|BECN1|C10orf90|C1orf96|C9orf72|CBLN1|CCDC88A|CDK10|CDK5RAP2|CDKL5|CEP120|CHMP1A|CHMP1B|CHMP2A|CHMP2B|CHMP4A|CHMP4B|CHMP5|CNOT1|CNOT2|CNOT6|CNOT6L|CP110|CROCC|CYLD|DNM2|DRG1|DYNC1H1|DYNLL1|DZIP1|EVI5|EVI5L|EZR|FEZ1|FEZ2|FSCN1|G3BP1|G3BP2|GAP43|GPSM2|GRID2|GRLF1|GSN|HNRNPU|HSPA1A|HSPA1B|HTT|IFT140|KAT2A|KAT2B|KCTD17|KIAA1324|LRFN1|LRFN4|LRRK2|LRRTM1…
489	GO:0051247	positive regulation of protein metabolic process	2.98E-17	0.00E+00	812	ABCA7|ABCG1|ABI1|ABL1|ACE|ACPL2|ACSL1|ACVR1B|ACVR1C|ACVR2A|ACVR2B|ADAM9|ADCY1|ADCY2|ADCY3|ADCY5|ADCY6|ADCY9|ADCYAP1|ADNP|ADORA1|ADRA2C|ADRM1|AFAP1L2|AGT|AKAP12|AKAP13|AKAP8L|AKAP9|AKIRIN2|AKT1|AKT2|AKTIP|ALS2|ANKIB1|ANKLE2|ANKRD6|ANP32B|ANTXR1|APAF1|APC|APC2|APLNR|APOE|APP|ARFGEF1|ARHGEF2|ARIH1|ARIH2|ARL2BP|ARL6IP5|ARNT|ARNTL|ARRB1|ARRB2|ARRDC3|ASPH|ASPSCR1|ATG13|ATG14|ATG4B|ATG7|ATM|ATP2B4|ATP6A…
490	GO:0045055	regulated exocytosis	3.29E-17	0.00E+00	374	A2M|ACAA1|ACLY|ACTN1|ACTN2|ACTN4|ACTR10|ACTR1B|ACTR2|ADAM10|AGL|ALAD|ALDOA|ALDOC|ALOX5|AMPD3|ANXA5|AP1M1|AP2A2|APAF1|APEH|APLP2|APOOL|APP|ARL8A|ARMC8|ARPC5|ARSA|ASAH1|ATG7|ATP11A|ATP11B|ATP6AP2|ATP6V0A1|ATP6V0C|ATP6V1D|ATP8A1|B2M|BRPF3|C11orf59|C16orf62|C3|C5orf32|C6orf120|CAB39|CADPS|CADPS2|CALM1|CAND1|CANT1|CAP1|CAPN1|CAT|CBL|CCT2|CCT8|CD47|CD55|CD59|CD63|CD9|CD97|CDK13|CDK5|CEP290|CHGA|CHID1|C…
491	GO:0007346	regulation of mitotic cell cycle	3.56E-17	0.00E+00	342	AATF|ABL1|ACTR1A|ADAMTS1|AFAP1L2|AKAP9|AKT1|ANAPC1|ANAPC11|ANAPC16|ANAPC2|ANAPC5|ANAPC7|ANGEL2|ANKRD17|ANLN|APC|APEX1|APP|ASNS|ATF2|ATM|ATRX|AURKAIP1|BCL2L1|BCL6|BECN1|BID|BMP7|BRD4|BRD7|BRSK1|BTG1|BTG2|BTRC|BUB3|C11orf51|C13orf15|C1orf96|CARM1|CCDC21|CCND1|CCND2|CCND3|CDC14B|CDC16|CDC25B|CDC27|CDK10|CDK13|CDK5RAP2|CDK5RAP3|CDK6|CDK9|CDKN1B|CDKN1C|CDKN2D|CEP164|CEP250|CEP290|CEP57|CEP63|CETN2|CHM…
492	GO:0046903	secretion	3.70E-17	0.00E+00	557	A2M|ABCA1|ACAA1|ACE|ACLY|ACTN1|ACTN2|ACTN4|ACTR10|ACTR1B|ACTR2|ACVR2B|ADAM10|ADCYAP1|AGL|AGPAT6|AGT|ALAD|ALDOA|ALDOC|ALOX5|AMPD3|ANK1|ANXA5|AP1M1|AP2A2|APAF1|APBA1|APEH|APLP2|APOOL|APP|AQP1|ARFGEF1|ARFGEF2|ARHGAP44|ARL4D|ARL8A|ARMC8|ARPC5|ARSA|ASAH1|ATG7|ATP11A|ATP11B|ATP6AP2|ATP6V0A1|ATP6V0C|ATP6V1D|ATP8A1|AXL|B2M|BAIAP3|BRPF3|BRSK1|BRSK2|BZRAP1|C11orf59|C16orf62|C22orf25|C3|C5orf32|C6orf120|CA2…
493	GO:0030154	cell differentiation	4.09E-17	0.00E+00	1636	A2M|AACS|AAMP|ABHD2|ABI1|ABI2|ABL1|ABL2|ACADVL|ACAP3|ACE|ACHE|ACIN1|ACSL4|ACTA2|ACTB|ACTG1|ACTN1|ACTN2|ACTR2|ACVR1C|ACVR2B|ADAM10|ADAM15|ADAM22|ADAM9|ADAR|ADARB1|ADCY1|ADCY6|ADCYAP1|ADCYAP1R1|ADD1|ADNP|ADORA2A|ADRA2C|AFF4|AFG3L2|AGFG1|AGGF1|AGPAT5|AGPAT6|AGRN|AGT|AGTPBP1|AHI1|AKAP13|AKT1|AKT2|ALCAM|ALDH6A1|ALDOC|ALKBH5|ALS2|AMBRA1|AMIGO1|AMOT|ANAPC2|ANK2|ANK3|ANKRD27|ANKS1A|ANLN|ANTXR1|ANXA6|ANXA…
494	GO:0015980	energy derivation by oxidation of organic compounds	4.14E-17	0.00E+00	152	ACADVL|ACO2|AGL|AKT1|AKT2|ALDH5A1|ATP5D|BID|BLOC1S1|CALM1|CAT|COQ10B|COQ9|COX15|COX4I1|COX5A|COX5B|COX6A1|COX6B1|COX6C|COX7A2L|COX7B|COX7C|COX8A|CS|CYC1|CYCS|DHTKD1|DLAT|DLD|DLST|ETFA|ETFB|FAM54B|FASTKD2|FH|GAA|GFPT1|GPD1|GPD2|GPR116|GSK3A|GSK3B|GYG1|GYS1|IDH2|IDH3A|IDH3B|IDH3G|IL6ST|IREB2|LYRM5|LYRM7|MDH1|MDH2|ME2|ME3|MECP2|MRAP2|MT3|MTOR|MYBBP1A|NDUFA1|NDUFA10|NDUFA11|NDUFA12|NDUFA13|NDUFA2|NDU…
495	GO:0043687	post-translational protein modification	4.47E-17	0.00E+00	216	ADAM10|AGTPBP1|ANO8|APLP2|APOE|APP|ASB1|ASB13|ASB6|ASB8|ATG12|ATG5|ATG7|BTBD1|BTBD6|BTRC|C3|CALU|CAND1|CDH2|CHGB|CHM|CHML|CHRDL1|CKAP4|COPS2|COPS3|COPS4|COPS5|COPS6|COPS7A|COPS7B|COPS8|CST3|CUL1|CUL2|CUL3|CUL4A|CUL4B|CUL5|CUL7|CUL9|CYR61|DCAF11|DCAF16|DCAF5|DCAF6|DCAF7|DCAF8|DCUN1D1|DDA1|DDB1|DNAJC3|EPAS1|FAM20C|FBN1|FBXL15|FBXL16|FBXL18|FBXL19|FBXL20|FBXL3|FBXL5|FBXL7|FBXO10|FBXO11|FBXO2|FBXO21|…
496	GO:0072659	protein localization to plasma membrane	4.53E-17	0.00E+00	126	ACTN2|AKT2|ANK1|ANK2|ANK3|ARFRP1|ARHGAP44|ATP1B1|ATP1B3|BBS1|BBS2|BSG|C16orf70|CACNB2|CACNB3|CD81|CDH2|CLASP2|DCHS1|DENND4C|DLG1|DPP10|DPP6|EFR3A|EFR3B|EHD2|EHD3|EPB41L3|EXOC5|EZR|FAM126A|FAM126B|FGF13|FLNA|FLOT1|FLOT2|GAK|GAS6|GCC2|GGA1|GGA2|GGA3|GOLGA4|GOLGA7|GOLPH3|GORASP1|GORASP2|GPR158|GRIP2|GRIPAP1|IKBKB|INPP5K|ITGB1BP1|JUP|KCNB1|KCNIP3|KCNIP4|KIAA0528|KIF13A|LAMA5|LRP6|LRRC7|MACF1|MAP7|MLL…
497	GO:0051056	regulation of small GTPase mediated signal transduction	4.89E-17	0.00E+00	209	A2M|ABCA1|ABL1|ABL2|ABR|ADCYAP1R1|AKAP13|ALS2|AMOT|APOE|ARAP1|ARAP2|ARF6|ARFGAP1|ARFGEF1|ARFGEF2|ARHGAP1|ARHGAP12|ARHGAP20|ARHGAP21|ARHGAP23|ARHGAP24|ARHGAP26|ARHGAP29|ARHGAP32|ARHGAP33|ARHGAP39|ARHGAP44|ARHGAP5|ARHGDIA|ARHGDIG|ARHGEF1|ARHGEF10|ARHGEF10L|ARHGEF11|ARHGEF12|ARHGEF17|ARHGEF18|ARHGEF2|ARHGEF25|ARHGEF3|ARHGEF33|ARHGEF37|ARHGEF4|ARHGEF40|ARHGEF6|ARHGEF7|ARHGEF9|ARRB1|AUTS2|BCL6|BCR|CAD…
498	GO:0051345	positive regulation of hydrolase activity	5.04E-17	0.00E+00	404	ABL2|ABR|ACAP2|ACAP3|ACVR1C|ADAP1|ADCYAP1|ADCYAP1R1|ADRM1|AGAP1|AGAP2|AGAP3|AGAP6|AGFG1|AGFG2|AGRN|AGT|AHSA1|AHSA2|AKIRIN2|AKT1|AKT2|ALDH1A1|ALS2|ALS2CL|ANKRD27|ANP32B|ANTXR1|APAF1|APC2|APP|ARAP1|ARAP2|ARF4|ARFGAP1|ARFGAP2|ARFGEF1|ARHGAP1|ARHGAP12|ARHGAP20|ARHGAP21|ARHGAP23|ARHGAP24|ARHGAP26|ARHGAP27|ARHGAP29|ARHGAP32|ARHGAP33|ARHGAP39|ARHGAP44|ARHGAP5|ARHGDIA|ARHGDIG|ARHGEF1|ARHGEF10|ARHGEF10L|A…
499	GO:0061013	regulation of mRNA catabolic process	5.11E-17	0.00E+00	135	AKT1|ALKBH5|ANGEL2|ANP32A|APEX1|BTG2|CACNG7|CARHSP1|CIRBP|CNOT1|CNOT6L|CNOT7|CNOT8|CPEB3|CSDC2|DCP1A|DCP2|DHX36|DHX9|DIS3|EIF4G1|ELAVL1|FMR1|FTO|FXR1|FXR2|GIGYF2|GTPBP1|HNRNPA0|HNRNPC|HNRNPD|HNRNPM|HNRNPR|HNRNPU|HRSP12|HSPA1A|HSPA8|HSPB1|KHSRP|LARP1|MAPK14|MAPKAPK2|METTL3|MTOR|MYEF2|NBAS|NPM1|NUP214|PABPC1|PABPC4|PAIP1|PAPD7|PARN|PCBP4|PNPT1|POLR2G|PRKCA|PRKCD|PRR5L|PSMA1|PSMA2|PSMA3|PSMA4|PSMA5|…
500	GO:1903362	regulation of cellular protein catabolic process	5.68E-17	0.00E+00	160	AKT1|ALAD|ANKIB1|APOE|ARIH1|ARIH2|ATP13A2|ATPIF1|BAG5|BAG6|BBS7|BCAP31|BRSK2|BTRC|C19orf6|C2orf28|CAMLG|CBFA2T3|CD81|CDK5RAP3|CLEC16A|CLU|CSNK1A1|CSNK1D|CSNK1E|CSNK2A1|DAB2IP|DACT1|DDA1|DDRGK1|DNAJB2|DVL1|EPHA4|ERLEC1|EZR|FAF1|FAM192A|FBXL5|FBXW7|FMR1|FURIN|GABARAPL2|GBA|GCLC|GIPC1|GLTSCR2|GNA12|GNB2L1|GPX1|GSK3A|GSK3B|HERPUD1|HIPK2|HSP90AA1|HSP90AB1|HSP90AB2P|HSPA1A|HSPA1B|HSPBP1|KEAP1|KIAA0776|…
501	GO:0051050	positive regulation of transport	5.75E-17	0.00E+00	502	AACS|ABAT|ABCA1|ABCA7|ABCB1|ABCG1|ABL1|ABLIM3|ABR|ACHE|ACSL3|ACTB|ACTN2|ACTN4|ADAM9|ADC|ADCYAP1|ADCYAP1R1|ADIPOR2|ADORA1|ADORA2A|ADRBK1|AGT|AHCYL1|AHI1|AKAP12|AKAP6|AKAP9|AKT1|AKT2|AMIGO1|ANK2|ANK3|ANKFY1|ANP32B|AP1G1|AP2A1|AP2B1|APBB1|APLNR|APOE|APPL1|APPL2|AQP1|ARC|ARF1|ARF6|ARIH2|ARL6IP1|ARPP19|ARRB1|ARRB2|ATAD1|ATF4|ATG13|ATG5|ATP13A2|ATP1B1|ATP1B2|ATP1B3|ATP2B1|ATP6AP1|ATP8A1|ATP8A2|ATPIF1|A…
502	GO:0010468	regulation of gene expression	7.46E-17	0.00E+00	1960	AARS|AATF|ABCA2|ABL1|ABLIM3|ACACB|ACE|ACTA2|ACTB|ACTL6B|ACTR2|ACTR3|ACVR1B|ACVR2A|ACVR2B|ADAR|ADCY1|ADCYAP1|ADNP|ADORA2A|AEBP1|AES|AFAP1L2|AFF1|AFF2|AFF3|AFF4|AGRN|AGT|AHCTF1|AHCYL1|AHI1|AHNAK|AHNAK2|AKAP17A|AKAP8L|AKIRIN2|AKT1|AKT2|ALKBH5|ANGEL2|ANK2|ANK3|ANP32A|ANXA7|APBA1|APBA2|APBB1|APBB2|APBB3|APEX1|APOE|APP|ARF4|ARHGEF10L|ARHGEF11|ARHGEF2|ARID1A|ARID1B|ARID2|ARID4A|ARID4B|ARID5B|ARMCX3|ARNT…
503	GO:0032271	regulation of protein polymerization	1.07E-16	0.00E+00	147	ABI2|ABL1|ACTR2|ACTR3|ACTR3B|ADD1|ADD2|ADD3|AKAP9|AP1AR|ARF1|ARF6|ARFGEF1|ARL2|ARPC1A|ARPC2|ARPC3|ARPC4|ARPC5|ARPC5L|BAIAP2|BIN1|C15orf38-AP3S2|C3orf10|CAMSAP1|CAMSAP1L1|CAPZA1|CAPZA2|CAPZB|CDC42EP1|CDC42EP2|CDC42EP4|CDK5R1|CDK5RAP2|CDKN1B|CLASP1|CLIP1|CLIP3|CORO1A|CORO1B|COTL1|CTNNA2|CTTN|CYFIP1|DBN1|DBNL|DCTN1|DLG1|DRG1|DYRK1A|ELN|EML2|EPB49|EPS8|EVL|FAM179B|FAM21C|FCHSD2|FHOD3|FKBP4|FMN1|FMN2|…
504	GO:0032388	positive regulation of intracellular transport	1.20E-16	0.00E+00	138	ABLIM3|ACTN2|AKT2|ANK3|ANP32B|ARF1|ARIH2|ATG13|B3GAT3|BAG3|BAP1|BCAP31|BCAS3|CACNB3|CAMK1|CD81|CDK5|CDK5R1|CEP290|CHP|CHRM1|CIB1|CPSF6|CRHR1|CTDSPL2|DHX9|DMAP1|DYNC1H1|EHD1|EHD2|EMD|EZR|FAM115A|FAM65A|FBXW7|FEZ1|FIS1|FLNA|FYN|GAB2|GAS6|GSK3A|GSK3B|HDAC3|HPCA|HPS4|HRAS|HTRA2|HUWE1|IPO5|ITGB1BP1|ITGB2|JUP|KCNB1|KHDRBS1|KIAA0528|KIAA0802|KIAA0947|KIAA1199|KIF5B|LDLRAP1|LEPROT|MAP2|MAPK1|MAPK14|MAVS|…
505	GO:0051169	nuclear transport	1.20E-16	0.00E+00	168	ABCE1|AGFG1|AGT|AHCYL1|AKAP13|AKT1|ALKBH5|ANKRD54|ANP32A|APPL1|APPL2|ARNTL|ATXN1|BANF1|C12orf52|C1orf77|CALR|CAMK1|CASC3|CBLB|CDC40|CDK5|CHP|CPSF1|CPSF2|CPSF4|CSE1L|DDX19A|DDX25|DHX38|DRD1|DUSP16|EIF4E|EIF4ENIF1|EIF5A|EIF6|ENY2|FAM53B|FAM53C|FGF9|FIP1L1|FYTTD1|HMGA1|HNRNPA1|HNRNPA2B1|HSPA9|IPO11|IPO13|IPO5|IPO7|IPO8|IPO9|KPNA1|KPNA2|KPNA3|KPNA4|KPNA6|KPNB1|LMNA|LRRK2|LSG1|LZTS2|MBTPS1|MCM3AP|MED1…
506	GO:0043549	regulation of kinase activity	1.34E-16	0.00E+00	449	ABI1|ABL1|ACE|ACSL1|ACTB|ACVR2B|ADAM9|ADAR|ADARB1|ADCY1|ADCY2|ADCY3|ADCY5|ADCY6|ADCY9|ADCYAP1|ADNP|ADORA1|ADORA2A|ADRA2C|AFAP1L2|AGAP2|AGT|AIDA|AKAP13|AKT1|AKT1S1|ALS2|AMBRA1|ANKRD54|APC|APOE|APP|ARRB1|ATG13|ATG14|ATP2B4|AVPI1|BAD|BDNF|BMP7|C10orf46|C13orf15|C14orf129|C14orf166|C1orf183|C2orf24|CAB39|CALM1|CALM2|CALM3|CAMK1|CAMK2N1|CAMK2N2|CAMKK1|CAMKK2|CARTPT|CBL|CBLB|CCDC21|CCDC88A|CCKBR|CCNC|C…
507	GO:0032270	positive regulation of cellular protein metabolic process	1.35E-16	0.00E+00	763	ABCA7|ABI1|ABL1|ACE|ACSL1|ACVR1B|ACVR1C|ACVR2A|ACVR2B|ADAM9|ADCY1|ADCY2|ADCY3|ADCY5|ADCY6|ADCY9|ADCYAP1|ADNP|ADORA1|ADRA2C|ADRM1|AFAP1L2|AGT|AKAP12|AKAP13|AKAP8L|AKAP9|AKIRIN2|AKT1|AKT2|AKTIP|ALS2|ANKIB1|ANKLE2|ANKRD6|ANP32B|ANTXR1|APAF1|APLNR|APOE|APP|ARFGEF1|ARHGEF2|ARIH1|ARIH2|ARL2BP|ARL6IP5|ARNT|ARNTL|ARRB1|ARRB2|ARRDC3|ASPH|ASPSCR1|ATG13|ATG14|ATG7|ATM|ATP2B4|ATP6AP1|ATPIF1|AURKAIP1|AUTS2|AV…
508	GO:0051236	establishment of RNA localization	1.38E-16	0.00E+00	131	ABCE1|AGFG1|AHCTF1|ALKBH5|ARC|ATM|ATR|ATXN2|BICD2|C14orf166|C17orf85|C1orf77|CASC3|CDC40|CETN2|CKAP5|CPSF1|CPSF2|CPSF4|DDX19A|DDX25|DHX38|DHX9|EIF4E|EIF5A|EIF5A2|EIF6|ENY2|FIP1L1|FLOT1|FMR1|FYTTD1|G3BP2|HNRNPA1|HNRNPA2B1|HNRNPA3|HNRNPU|HSF1|IWS1|KHSRP|KIF5C|LRPPRC|MCM3AP|MRPL18|MVP|NCBP1|NCBP2|NOL6|NPIP|NPM1|NUP133|NUP153|NUP188|NUP205|NUP210|NUP214|NUP50|NUP62|NUP85|NUP93|NUP98|NUPL1|NUTF2|NXF1|…
509	GO:0023056	positive regulation of signaling	1.39E-16	0.00E+00	858	AACS|AAK1|ABAT|ABCA7|ABL1|ACTN4|ACVR1B|ACVR2A|ACVR2B|ADAM9|ADCY1|ADCYAP1|ADCYAP1R1|ADIPOR1|ADORA1|ADORA2A|ADRA2C|AFAP1L2|AGPAT1|AGT|AKAP12|AKAP13|AKAP6|AKR1B1|AKT1|AKT3|ALS2|ANKRD17|ANKRD6|APAF1|APOE|APP|APPL2|ARAP1|ARC|ARFGEF1|ARHGAP1|ARL2BP|ARL6IP5|ARNT|ARNTL|ARRB1|ARRB2|ASXL1|ATM|ATP2C1|ATP6AP1|ATP6AP2|ATP6V0C|ATPIF1|ATR|AUTS2|AVPI1|AXL|BAD|BAIAP2|BAIAP3|BCAP31|BCL2L1|BCLAF1|BDNF|BECN1|BID|BIR…
510	GO:0016569	covalent chromatin modification	1.51E-16	0.00E+00	221	ACTL6B|APBB1|ARID4A|ARID4B|ARRB1|ASH1L|ASH2L|ASXL1|ATF2|ATM|ATXN7L3|BAP1|BAZ1B|BAZ2A|BMI1|BRD1|BRD8|BRMS1L|BRPF3|C16orf53|C17orf79|C17orf96|CARM1|CDK5|CHD1|CHD5|CLOCK|CREBBP|CRTC2|CSRP2BP|CTR9|CUL4B|CXXC1|DDB1|DMAP1|DOT1L|DPF1|DPF2|DR1|DRD1|EHMT1|EHMT2|ELP3|ENY2|EP300|EP400|EPC2|EYA1|EZH1|FBL|FBLL1|HCFC1|HDAC10|HDAC11|HDAC2|HDAC3|HDAC4|HDAC5|HDAC6|HDAC7|HDAC9|HR|HSF4|HUWE1|ING4|ING5|JARID2|JHDM1D…
511	GO:0050806	positive regulation of synaptic transmission	1.73E-16	0.00E+00	107	ABAT|ADCY1|ADCYAP1|ADORA1|ADORA2A|APP|ARC|ARRB2|BAIAP2|BAIAP3|CA2|CACNA1D|CACNB2|CACNB3|CACNG2|CACNG3|CACNG4|CACNG7|CACNG8|CDK5|CHRNB2|CLSTN1|CLSTN2|CLSTN3|CNR1|CREB1|CRHR1|CRTC1|CUX2|DLG4|DNM1L|DRD1|DRD2|DTNBP1|DVL1|EIF2AK4|FLOT1|FMR1|GLUL|GRIK2|GRIN1|GRIN2A|GRIN2C|IGSF11|IGSF9B|KCTD13|KIF5B|LGI1|LGMN|LRRTM1|LRRTM2|MAPK1|MECP2|MME|MPP2|NETO1|NLGN2|NLGN3|NPTN|NRGN|NTRK2|PINK1|PLK2|PRKCE|PRKCZ|PTE…
512	GO:0032970	regulation of actin filament-based process	2.01E-16	0.00E+00	227	ABI2|ABL1|ABL2|ACTN2|ACTR2|ACTR3|ACTR3B|ADD1|ADD2|ADD3|ADORA1|AKAP13|AKAP9|ANK2|AP1AR|ARAP1|ARF1|ARF6|ARFGEF1|ARHGAP44|ARHGDIA|ARHGEF10|ARHGEF10L|ARPC1A|ARPC2|ARPC3|ARPC4|ARPC5|ARPC5L|ATP1A1|ATP1A2|ATP2A2|BAIAP2|BCAS3|BIN1|C13orf15|C15orf38-AP3S2|C3orf10|C9orf72|CACNA1C|CAMK2D|CAPZA1|CAPZA2|CAPZB|CCDC88A|CD47|CDC42|CDC42EP1|CDC42EP2|CDC42EP4|CDK10|CDK5|CDK5R1|CFL1|CFL2|CIT|CLASP1|CLASP2|CORO1A|CO…
513	GO:1904062	regulation of cation transmembrane transport	2.08E-16	0.00E+00	202	ABL1|ACTN2|ACTN4|AGT|AHNAK|AKAP6|AKAP9|AMIGO1|ANK2|ANK3|APLNR|APP|ARC|ARF1|ATG5|ATP1A2|ATP1B1|ATP1B2|ATP1B3|ATP2B4|BIN1|CAB39|CACNA1C|CACNA1D|CACNA2D1|CACNB1|CACNB2|CACNB3|CACNB4|CACNG2|CACNG3|CACNG4|CACNG7|CACNG8|CALM1|CALM2|CALM3|CAMK2D|CAPN1|CAPN3|CASQ1|CD63|CHCHD10|CHD7|CHP|CNIH2|CNIH3|CORO1A|CRHBP|CRHR1|CX3CL1|DAPK1|DIAPH1|DLG1|DLG2|DLG3|DLG4|DMD|DNAJC30|DNM2|DPP10|DPP6|DRD1|DRD2|DYSF|EHD3|F…
514	GO:0043484	regulation of RNA splicing	2.29E-16	0.00E+00	99	AFF2|AHNAK|AHNAK2|AKAP17A|C1QBP|C9orf78|CDK12|CELF1|CELF2|CELF3|CELF4|CELF5|CELF6|CIRBP|CLK1|CLK3|CLK4|DAZAP1|DDX17|DDX5|DYRK1A|FAM172A|FASTK|FMR1|FUS|HABP4|HNRNPA1|HNRNPA2B1|HNRNPF|HNRNPH1|HNRNPK|HNRNPL|HNRNPU|HSPA1A|JMJD6|KHDRBS1|KHDRBS3|MBNL1|MBNL2|NCBP1|NUP98|PIK3R1|POLR2A|PQBP1|PRDX6|PRPF19|PTBP1|PTBP2|RBFOX1|RBFOX2|RBFOX3|RBM10|RBM15B|RBM17|RBM19|RBM22|RBM25|RBM3|RBM4|RBM42|RBM5|RBM8A|RBMX|…
515	GO:0010647	positive regulation of cell communication	2.67E-16	0.00E+00	853	AACS|AAK1|ABAT|ABCA7|ABL1|ACTN4|ACVR1B|ACVR2A|ACVR2B|ADAM9|ADCY1|ADCYAP1|ADCYAP1R1|ADIPOR1|ADORA1|ADORA2A|ADRA2C|AFAP1L2|AGPAT1|AGT|AKAP12|AKAP13|AKAP6|AKR1B1|AKT1|AKT3|ALS2|ANK3|ANKRD17|ANKRD6|APAF1|APOE|APP|APPL2|ARAP1|ARC|ARFGEF1|ARHGAP1|ARL2BP|ARL6IP5|ARNT|ARNTL|ARRB1|ARRB2|ASXL1|ATM|ATP2C1|ATP6AP1|ATP6AP2|ATP6V0C|ATPIF1|ATR|AUTS2|AVPI1|AXL|BAD|BAIAP2|BAIAP3|BCAP31|BCL2L1|BCLAF1|BDNF|BECN1|BI…
516	GO:0006403	RNA localization	2.77E-16	0.00E+00	142	ABCE1|AGFG1|AHCTF1|ALKBH5|ARC|ATM|ATR|ATXN2|BICD2|C14orf166|C17orf85|C1orf77|CASC3|CCT2|CCT4|CDC40|CETN2|CKAP5|CPSF1|CPSF2|CPSF4|DDX19A|DDX25|DHX38|DHX9|EIF4E|EIF5A|EIF5A2|EIF6|ENY2|EXOSC10|FBL|FIP1L1|FLOT1|FMR1|FYTTD1|G3BP2|HNRNPA1|HNRNPA2B1|HNRNPA3|HNRNPU|HSF1|IWS1|KHSRP|KIF5C|LRPPRC|MCM3AP|MRPL18|MVP|NCBP1|NCBP2|NOL6|NOP58|NPIP|NPM1|NUP133|NUP153|NUP188|NUP205|NUP210|NUP214|NUP50|NUP62|NUP85|N…
517	GO:0016482	cytosolic transport	2.79E-16	0.00E+00	105	ACTR2|AKTIP|ANKFY1|ANKRD27|AP1AR|AP1G1|AP1S1|AP2A1|ARFRP1|ARL1|BAIAP3|BECN1|BET1L|CCDC132|CCDC91|CLTC|CORO1A|CORO7|DCTN1|DENND2A|DENND5A|DOPEY1|DOPEY2|EEA1|EHD3|EPS15|ERC1|EVI5|FAM160A2|FAM21A|FAM21C|GAK|GBF1|GCC2|GGA1|GOSR1|GOSR2|HEATR5A|HEATR5B|HOOK1|HOOK3|KIF1A|KIF1B|KIF1C|KIF5A|KIF5B|LAMP1|LMAN1|LMTK2|MON2|MYO1D|PIKFYVE|PLEKHJ1|PQLC1|PREPL|PTPN23|RAB14|RAB5A|RAB6A|RAB6B|RAB7A|RAB9B|RHOBTB3|RN…
518	GO:0006091	generation of precursor metabolites and energy	2.95E-16	0.00E+00	242	AACS|ACADVL|ACAT1|ACO2|ACOX1|ACSS1|ACSS2|ADH5|AGL|AKR1A1|AKR1B1|AKR7A2|AKT1|AKT2|ALDH1A1|ALDH2|ALDH4A1|ALDH5A1|ALDOA|ALDOC|ASPH|ATP5A1|ATP5B|ATP5C1|ATP5D|ATP5E|ATP5F1|ATP5G1|ATP5G2|ATP5G3|ATP5H|ATP5I|ATP5J|ATP5J2|ATP5L|ATP5O|ATPIF1|BDH1|BDH2|BID|BLOC1S1|CALM1|CAT|CHCHD10|CIAPIN1|COQ10B|COQ9|COX11|COX15|COX4I1|COX5A|COX5B|COX6A1|COX6B1|COX6C|COX7A1|COX7A2|COX7A2L|COX7B|COX7C|COX8A|CS|CYB561|CYC1|C…
519	GO:0032409	regulation of transporter activity	3.60E-16	0.00E+00	172	ABCB1|ACTB|ACTN2|ACTN4|AHCYL1|AHNAK|AKAP6|AKAP9|AMIGO1|ANK2|ANK3|APP|ARC|ATP1A2|ATP1B1|ATP1B2|ATP1B3|CAB39|CACNA1D|CACNA2D1|CACNB1|CACNB2|CACNB3|CACNB4|CACNG2|CACNG3|CACNG4|CACNG7|CACNG8|CALM1|CALM2|CALM3|CAMK2D|CAPN1|CASQ1|CHCHD10|CHP|CNIH2|CNIH3|CRHBP|CRHR1|DAPK1|DLG1|DLG2|DLG3|DLG4|DMD|DNM2|DRD2|DYSF|EHD3|FAM115A|FGF12|FGF14|FHL1|FKBP1A|FKBP1B|FMR1|FXYD1|FXYD6|FXYD7|GBAS|GJA1|GLRX|GNB5|GOPC|GP…
520	GO:1901214	regulation of neuron death	3.71E-16	0.00E+00	188	AARS|ABL1|ADNP|ADORA1|ADORA2A|AGAP2|AKT1|AKT1S1|AMBRA1|AP2B1|APOE|ARRB1|ARRB2|ATF2|ATF4|ATG7|ATM|ATP13A2|AXL|BACE1|BAD|BCL2L1|BDNF|BHLHB9|BOK|BTBD10|BTG2|C19orf6|CAPN2|CBL|CD200|CD34|CDC34|CDK5|CDK5R1|CHGA|CHL1|CHMP4A|CHMP4B|CHP|CLU|CNTFR|CORO1A|CPEB4|CREB1|CRHR1|CTNNB1|CTSZ|CX3CL1|CX3CR1|DAXX|DDIT4|DHCR24|DLX1|DNAJC5|EFNB2|EGLN2|EGLN3|EGR1|EIF2S1|EIF4G1|ELK1|EN2|EPHA7|EPHB1|ERBB3|FAIM2|FAM134B|F…
521	GO:1900006	positive regulation of dendrite development	3.97E-16	0.00E+00	62	ACTR2|ANAPC2|ANKRD27|APOE|ARF1|BAIAP2|BHLHB9|BMP7|C21orf91|CAMK1|CAMK2B|CAPRIN1|CAPRIN2|CDKL5|COBL|CPEB3|CRTC1|CUL7|CUX1|CUX2|CYFIP1|DAB2IP|DBN1|DBNL|DHX36|DLG5|DNM1L|EEF2K|EPHA4|FBXO31|FMR1|ILK|IQGAP1|ITPKA|ITSN1|KALRN|LPAR1|LRP8|MAPK6|MTOR|NEURL|OBSL1|OPA1|PACSIN1|PAFAH1B1|PAK3|PARP6|PPP1R9A|PSEN1|PTN|PTPRD|RAB21|RELN|SHANK1|SHANK2|SHANK3|SS18L1|TIAM1|TMEM106B|VAMP7|VLDLR|ZMYND8
522	GO:0050657	nucleic acid transport	4.36E-16	0.00E+00	129	ABCE1|AGFG1|AHCTF1|ALKBH5|ARC|ATXN2|BICD2|C14orf166|C17orf85|C1orf77|CASC3|CDC40|CETN2|CKAP5|CPSF1|CPSF2|CPSF4|DDX19A|DDX25|DHX38|DHX9|EIF4E|EIF5A|EIF5A2|EIF6|ENY2|FIP1L1|FLOT1|FMR1|FYTTD1|G3BP2|HNRNPA1|HNRNPA2B1|HNRNPA3|HNRNPU|HSF1|IWS1|KHSRP|KIF5C|LRPPRC|MCM3AP|MRPL18|MVP|NCBP1|NCBP2|NOL6|NPIP|NPM1|NUP133|NUP153|NUP188|NUP205|NUP210|NUP214|NUP50|NUP62|NUP85|NUP93|NUP98|NUPL1|NUTF2|NXF1|PABPN1|P…
523	GO:0050658	RNA transport	4.36E-16	0.00E+00	129	ABCE1|AGFG1|AHCTF1|ALKBH5|ARC|ATXN2|BICD2|C14orf166|C17orf85|C1orf77|CASC3|CDC40|CETN2|CKAP5|CPSF1|CPSF2|CPSF4|DDX19A|DDX25|DHX38|DHX9|EIF4E|EIF5A|EIF5A2|EIF6|ENY2|FIP1L1|FLOT1|FMR1|FYTTD1|G3BP2|HNRNPA1|HNRNPA2B1|HNRNPA3|HNRNPU|HSF1|IWS1|KHSRP|KIF5C|LRPPRC|MCM3AP|MRPL18|MVP|NCBP1|NCBP2|NOL6|NPIP|NPM1|NUP133|NUP153|NUP188|NUP205|NUP210|NUP214|NUP50|NUP62|NUP85|NUP93|NUP98|NUPL1|NUTF2|NXF1|PABPN1|P…
524	GO:0051588	regulation of neurotransmitter transport	4.51E-16	0.00E+00	103	ABAT|ACCN2|ADCY1|ADORA2A|APBA1|APBA2|ARL6IP1|ARL6IP5|ATP1A2|ATP2A2|BACE1|BAIAP3|CACNA1D|CACNB2|CALM3|CAMK2A|CASK|CDK5|CHRNA4|CHRNB2|CNR1|CPLX1|CPLX2|CPLX3|CSPG5|DNM1L|DRD1|DRD2|DTNBP1|DVL1|FBXL20|FLOT1|FMR1|GIPC1|GIT1|GPM6B|GRIK5|GRIN3A|GSK3B|HRH3|HTR2A|HTR2C|KCNC4|KCNMB4|LRRK2|MAOB|MCTP1|MEF2C|NAPA|NAPB|NCS1|NF1|NOS1|P2RX7|PARK2|PER2|PFN2|PNKD|PPFIA2|PPP1R9A|PREPL|PRKCB|PRKCG|PSEN1|RAB3A|RAB3B|R…
525	GO:0071826	ribonucleoprotein complex subunit organization	4.65E-16	0.00E+00	156	ADAR|ATXN2|ATXN2L|BOP1|C1QBP|C9orf72|CD2BP2|CELF1|CELF2|CELF3|CELF4|CELF5|CELF6|CIRBP|CLNS1A|CNOT7|CPSF6|CPSF7|DDX1|DDX23|DDX3X|DDX6|DENR|DHX30|DHX8|DHX9|DICER1|DYNC1H1|EIF2A|EIF2C1|EIF2S1|EIF2S2|EIF2S3|EIF3A|EIF3B|EIF3C|EIF3D|EIF3E|EIF3F|EIF3G|EIF3H|EIF3I|EIF3J|EIF3K|EIF3L|EIF3M|EIF4B|EIF4H|EIF5|EIF6|ERAL1|FASTKD2|G3BP1|G3BP2|GFM2|GLTSCR2|HSP90AA1|HSP90AB1|KIAA0907|KIF5B|KLC1|LSM14A|LSM4|LUC7L|L…
526	GO:0010639	negative regulation of organelle organization	5.34E-16	0.00E+00	221	ACAA2|ACD|ADD1|ADD2|ADD3|AKT1|ANKRD27|APC|APC2|ARAP1|ARFGEF1|ARHGEF2|ARRB2|ATG5|ATM|ATRX|AURKAIP1|BAG3|BCL2L1|BECN1|BMP7|BNIP3|BOK|BUB3|C13orf15|C15orf38-AP3S2|C16orf45|C17orf68|C2orf18|CAMSAP1|CAMSAP1L1|CAPZA1|CAPZA2|CAPZB|CDK10|CDK5RAP2|CHMP2A|CHMP4A|CHMP4B|CIB1|CLASP1|CLASP2|CLEC16A|CLIP3|CLU|CORO1A|CORO1B|CORO2B|CP110|CTBP1|CTNNA2|DCP2|DLC1|DNM1L|DNM2|DNMT1|DYRK1A|EML2|EPB49|EPS8|ERCC1|EVI5L|…
527	GO:0006913	nucleocytoplasmic transport	5.55E-16	0.00E+00	165	ABCE1|AGFG1|AGT|AHCYL1|AKAP13|AKT1|ALKBH5|ANKRD54|ANP32A|APPL1|APPL2|ARNTL|ATXN1|C12orf52|C1orf77|CALR|CAMK1|CASC3|CBLB|CDC40|CDK5|CHP|CPSF1|CPSF2|CPSF4|CSE1L|DDX19A|DDX25|DHX38|DRD1|DUSP16|EIF4E|EIF4ENIF1|EIF5A|EIF6|ENY2|FAM53B|FAM53C|FGF9|FIP1L1|FYTTD1|HNRNPA1|HNRNPA2B1|HSPA9|IPO11|IPO13|IPO5|IPO7|IPO8|IPO9|KPNA1|KPNA2|KPNA3|KPNA4|KPNA6|KPNB1|LMNA|LRRK2|LSG1|LZTS2|MBTPS1|MCM3AP|MED1|NCBP1|NCBP2…
528	GO:0010970	transport along microtubule	5.55E-16	0.00E+00	110	ACTR10|ACTR1A|ACTR1B|AP3B1|AP3B2|AP3D1|AP3M1|AP3M2|AP3S1|AP3S2|APBA1|APP|ARHGAP21|ARL3|ARL8A|ARL8B|BAG3|BICD2|BLOC1S1|BLOC1S2|CCDC64|CDC42|COPG|DCTN1|DLG2|DST|DTNBP1|DYNC1H1|DYNC1I1|DYNLL1|DYNLL2|DYNLRB1|FLOT2|FMR1|HIF1A|HNRNPU|HSPA8|HSPB1|HTT|ICK|IFT122|IFT140|IFT172|IFT46|IFT57|IFT80|KIAA1543|KIF13A|KIF17|KIF1A|KIF1B|KIF1C|KIF3A|KIF3B|KIF3C|KIF5A|KIF5B|KIF5C|KIFAP3|LRPPRC|MAP1A|MAP1B|MAP1S|MAPK…
529	GO:0009895	negative regulation of catabolic process	5.97E-16	0.00E+00	187	ACACB|ADC|ADORA1|AGAP2|AKT1|ALAD|ANGEL2|APOC1|ATG7|ATP13A2|ATP2B4|AZIN1|BAG5|BAG6|BAI1|BECN1|BSCL2|C14orf156|C2orf28|CAMLG|CBFA2T3|CDK5RAP3|CHMP4A|CHMP4B|CIRBP|CLEC16A|CNR1|CRTC3|CSNK2A1|CST3|CTSA|CYP51A1|DAB2IP|DAP|DDIT4|DDRGK1|DHX36|DHX9|DYSF|EIF4E|EIF4G1|EIF4G2|EIF4G3|ELAVL1|EPHA4|ERLEC1|FAM192A|FEZ1|FEZ2|FLNA|FMN2|FMR1|FOXK1|FOXK2|FURIN|FYN|GABARAPL2|GIPC1|GLTPD1|GLTSCR2|GOLGA2|GPLD1|GRIN2A|G…
530	GO:0022411	cellular component disassembly	6.12E-16	0.00E+00	231	A2M|ABCE1|ACIN1|ACVR1C|ADAM10|ADAM15|ADAMTS4|AKAP8L|AMBRA1|APC|APEH|ARID1A|ARID2|ATG12|ATG13|ATG14|ATG2A|ATG2B|ATG3|ATG5|ATG7|ATG9A|AURKAIP1|BECN1|BLCAP|BNIP3|BOK|BSG|C1QB|C1orf96|C3|CAPN1|CAPN2|CAPNS1|CDK5|CDK5RAP3|CECR2|CFL1|CFL2|CHCHD10|CHMP1A|CHMP1B|CHMP2A|CHMP2B|CHMP5|CHMP7|CISD2|CKAP5|CSNK1A1|CTDNEP1|CTNNB1|CTSL1|CX3CL1|CX3CR1|DAP3|DCTN1|DDIT4|DEDD2|DENR|DHX8|DICER1|DNAJC6|DSTN|DVL1|DVL3|EP…
531	GO:0051094	positive regulation of developmental process	7.42E-16	0.00E+00	656	ABL1|ABL2|ACACB|ACCN1|ACIN1|ACTR2|ACVR1B|ACVR2A|ACVR2B|ADAM9|ADCYAP1|ADD1|ADNP|ADRA2C|AGGF1|AGRN|AGT|AHI1|AKAP6|AKIRIN1|AKT1|AKT3|AMIGO1|AMOT|ANAPC2|ANKRD27|ANKRD54|AP2A1|AP3B1|AP3D1|APBB1|APLNR|APOE|AQP1|ARF1|ARHGDIA|ARHGEF2|ARHGEF7|ARNT|ARNTL|ARPC2|ARRB2|ASPA|ATF4|ATP2B1|ATP6AP1|ATP8A2|ATXN1L|AXL|B2M|B4GALT5|BAD|BAI1|BAI2|BAI3|BAIAP2|BASP1|BBS2|BCL6|BCL9L|BDNF|BEND6|BHLHB9|BIN1|BMP7|BMPR2|BNIP3…
532	GO:0043547	positive regulation of GTPase activity	7.81E-16	0.00E+00	236	ABR|ACAP2|ACAP3|ADAP1|ADCYAP1|AGAP1|AGAP2|AGAP3|AGAP6|AGFG1|AGFG2|AGRN|AKT2|ALDH1A1|ALS2|ALS2CL|ANKRD27|APC2|ARAP1|ARAP2|ARFGAP1|ARFGAP2|ARFGEF1|ARHGAP1|ARHGAP12|ARHGAP20|ARHGAP21|ARHGAP23|ARHGAP24|ARHGAP26|ARHGAP27|ARHGAP29|ARHGAP32|ARHGAP33|ARHGAP39|ARHGAP44|ARHGAP5|ARHGDIA|ARHGDIG|ARHGEF1|ARHGEF10|ARHGEF10L|ARHGEF11|ARHGEF12|ARHGEF6|ARHGEF7|ARRB1|ASAP1|ASAP2|BAI3|BCAS3|BCR|C16orf7|CDC42EP2|CDK…
533	GO:0045597	positive regulation of cell differentiation	8.25E-16	0.00E+00	486	ABL1|ABL2|ACIN1|ACTR2|ACVR1B|ACVR2A|ACVR2B|ADCYAP1|ADD1|ADNP|ADRA2C|AGT|AHI1|AKAP6|AKIRIN1|AKT1|AMIGO1|ANAPC2|ANKRD27|ANKRD54|AP2A1|AP3B1|AP3D1|APBB1|APOE|ARF1|ARHGDIA|ARHGEF2|ARHGEF7|ARNT|ARNTL|ARPC2|ARRB2|ASPA|ATP6AP1|ATP8A2|AXL|BAD|BAI1|BAIAP2|BCL6|BCL9L|BDNF|BEND6|BHLHB9|BIN1|BMP7|BMPR2|BTG1|C10orf54|C13orf15|C1QBP|C1orf9|C20orf108|C21orf91|C2orf28|CA2|CACNG7|CALR|CAMK1|CAMK1D|CAMK2B|CAPN2|CA…
534	GO:0043488	regulation of mRNA stability	8.61E-16	0.00E+00	121	AKT1|ALKBH5|ANGEL2|ANP32A|APEX1|CACNG7|CARHSP1|CIRBP|CNOT6L|CPEB3|CSDC2|DCP1A|DCP2|DHX36|DHX9|DIS3|EIF4G1|ELAVL1|FMR1|FTO|FXR1|FXR2|GIGYF2|HNRNPA0|HNRNPC|HNRNPD|HNRNPM|HNRNPR|HNRNPU|HRSP12|HSPA1A|HSPA8|HSPB1|KHSRP|LARP1|MAPK14|MAPKAPK2|METTL3|MTOR|MYEF2|NPM1|NUP214|PABPC1|PABPC4|PAIP1|PAPD7|PARN|PCBP4|PRKCA|PRKCD|PSMA1|PSMA2|PSMA3|PSMA4|PSMA5|PSMA6|PSMA7|PSMB1|PSMB10|PSMB2|PSMB3|PSMB4|PSMB5|PSMB6…
535	GO:0032412	regulation of ion transmembrane transporter activity	8.80E-16	0.00E+00	161	ABCB1|ACTN2|ACTN4|AHCYL1|AHNAK|AKAP6|AKAP9|AMIGO1|ANK2|ANK3|APP|ARC|ATP1A2|ATP1B1|ATP1B2|ATP1B3|CAB39|CACNA1D|CACNA2D1|CACNB1|CACNB2|CACNB3|CACNB4|CACNG2|CACNG3|CACNG4|CACNG7|CACNG8|CALM1|CALM2|CALM3|CAMK2D|CAPN1|CASQ1|CHCHD10|CHP|CNIH2|CNIH3|CRHBP|CRHR1|DAPK1|DLG1|DLG2|DLG3|DLG4|DMD|DNM2|DRD2|DYSF|EHD3|FAM115A|FGF12|FGF14|FHL1|FKBP1A|FKBP1B|FMR1|FXYD1|FXYD6|FXYD7|GBAS|GLRX|GNB5|GOPC|GPD1L|GRIA1|…
536	GO:0007264	small GTPase mediated signal transduction	8.90E-16	0.00E+00	194	ABI2|ABR|ALS2|ARFIP2|ARHGAP1|ARHGAP29|ARHGAP32|ARHGAP33|ARHGAP5|ARHGDIA|ARHGDIG|ARHGEF1|ARHGEF11|ARHGEF12|ARHGEF18|ARHGEF3|ARL3|BCL6|BCR|C3orf10|CDC42|CDC42EP1|CDC42EP2|CDC42EP4|CDH13|CFL1|CHM|CHML|CHP|CRKL|CYFIP1|DBNL|DHCR24|DIRAS3|DNAJA3|DNAJC27|DNMT1|DOCK1|DOCK10|DOCK3|DOCK4|DOCK5|DOCK7|DOCK9|ELMO1|EPS8|EPS8L2|FAM65A|FARP2|FGF2|G3BP1|G3BP2|GDI1|GDI2|GNA12|GNA13|GNB1|GPR56|GPSM2|GRB2|HACE1|HRAS…
537	GO:0110053	regulation of actin filament organization	9.19E-16	0.00E+00	164	ABI2|ABL1|ACTN2|ACTR2|ACTR3|ACTR3B|ADD1|ADD2|ADD3|AP1AR|ARAP1|ARF1|ARF6|ARFGEF1|ARHGEF10|ARHGEF10L|ARPC1A|ARPC2|ARPC3|ARPC4|ARPC5|ARPC5L|BAIAP2|BIN1|C13orf15|C15orf38-AP3S2|C3orf10|C9orf72|CAPZA1|CAPZA2|CAPZB|CD47|CDC42|CDC42EP1|CDC42EP2|CDC42EP4|CFL1|CFL2|CIT|CLASP1|CLASP2|CORO1A|CORO1B|CORO2B|COTL1|CTGF|CTNNA2|CTTN|CX3CL1|CYFIP1|DBN1|DBNL|DLC1|DLG1|DSTN|ELN|EPB49|EPS8|EVL|FAM21C|FCHSD2|FHOD3|FL…
538	GO:0022898	regulation of transmembrane transporter activity	9.30E-16	0.00E+00	165	ABCB1|ACTB|ACTN2|ACTN4|AHCYL1|AHNAK|AKAP6|AKAP9|AMIGO1|ANK2|ANK3|APP|ARC|ATP1A2|ATP1B1|ATP1B2|ATP1B3|CAB39|CACNA1D|CACNA2D1|CACNB1|CACNB2|CACNB3|CACNB4|CACNG2|CACNG3|CACNG4|CACNG7|CACNG8|CALM1|CALM2|CALM3|CAMK2D|CAPN1|CASQ1|CHCHD10|CHP|CNIH2|CNIH3|CRHBP|CRHR1|DAPK1|DLG1|DLG2|DLG3|DLG4|DMD|DNM2|DRD2|DYSF|EHD3|FAM115A|FGF12|FGF14|FHL1|FKBP1A|FKBP1B|FMR1|FXYD1|FXYD6|FXYD7|GBAS|GJA1|GLRX|GNB5|GOPC|GP…
539	GO:0045333	cellular respiration	9.74E-16	0.00E+00	115	ACO2|ALDH5A1|ATP5D|BID|BLOC1S1|CAT|COQ10B|COQ9|COX15|COX4I1|COX5A|COX5B|COX6A1|COX6B1|COX6C|COX7A2L|COX7B|COX7C|COX8A|CS|CYC1|CYCS|DHTKD1|DLAT|DLD|DLST|ETFA|ETFB|FAM54B|FASTKD2|FH|GPD1|GPD2|IDH2|IDH3A|IDH3B|IDH3G|IREB2|LYRM5|LYRM7|MDH1|MDH2|ME2|ME3|MECP2|MYBBP1A|NDUFA1|NDUFA10|NDUFA11|NDUFA12|NDUFA13|NDUFA2|NDUFA3|NDUFA4|NDUFA5|NDUFA6|NDUFA7|NDUFA8|NDUFA9|NDUFAB1|NDUFB1|NDUFB10|NDUFB11|NDUFB2|NDU…
540	GO:0015800	acidic amino acid transport	1.00E-10	1.30E-09	40	APBA1|ARL6IP5|BZRAP1|CLN8|CPLX1|GIPC1|GLS|GLS2|GRM2|KCNJ10|LRRC8A|LRRC8D|NF1|NTRK2|PPFIA1|PPFIA2|PPFIA3|PPFIA4|PRAF2|RAB3A|RIMS1|SLC17A6|SLC17A7|SLC1A1|SLC1A2|SLC1A3|SLC1A6|SLC25A12|SLC25A13|SLC25A18|SLC25A22|SLC38A2|SLC6A1|SLC7A11|SNAP25|STX1A|STXBP1|SYT1|UNC13B|VAMP2
541	GO:0046700	heterocycle catabolic process	1.00E-10	2.80E-09	230	ACAT1|ACOT7|AFMID|AHCY|ALDH1L1|ALDH4A1|ALDH6A1|AMPD3|ATM|BLVRA|BLVRB|C19orf43|C19orf61|CARNS1|CASC3|CECR2|CNOT1|CNOT2|CNOT3|CNOT6|CNOT6L|CNOT7|CNOT8|CNP|CRMP1|CSDE1|DCP1A|DCP2|DCTPP1|DDX5|DDX6|DEDD2|DICER1|DIS3|DIS3L|DPYSL2|DPYSL3|DPYSL4|DPYSL5|DROSHA|DUT|EDC4|EIF2C1|EIF3E|EIF4G1|ENPP4|ENTPD1|ENTPD3|ENTPD4|ENTPD6|ERI3|ETF1|EXOSC10|FBXO18|GDA|GPX1|GSPT1|H1F0|HBS1L|HINT1|HMGB1|HMOX2|HNRNPD|HPRT1|HR…
542	GO:0031056	regulation of histone modification	1.00E-10	2.70E-09	94	AKAP8L|ARRB1|ATG5|ATM|ATRX|AUTS2|BCL6|BRD4|BRD7|C1orf77|C6orf89|CAMK1|CAMK2D|CDK9|CTBP1|CTCF|CTNNB1|CTR9|DNMT1|EID1|FLCN|FMR1|GCFC1|H2AFY|HDAC5|IWS1|JARID2|JDP2|KAT2A|KDM1A|KDM3A|KDM4C|KDM5A|LMNA|LRRK2|MAPK3|MAPK8|MECP2|MLL|MLL5|MLLT6|MTHFR|MYST2|NAP1L2|NIPBL|NOC2L|NOS1|NSD1|OGT|OTUB1|PAF1|PAXIP1|PHF1|PHF19|PIH1D1|PINK1|PPARGC1A|PYGO2|RAPGEF3|RDBP|RIF1|RNF20|RNF40|RPS6KA4|RPS6KA5|RTF1|RUVBL2|SART…
543	GO:0001666	response to hypoxia	1.00E-10	2.50E-09	189	ABAT|ACAA2|ACTN4|ADAM15|ADORA1|AHCY|AK4|AKT1|ALAD|ALKBH5|APAF1|APOLD1|AQP1|ARNT|ARNT2|ATM|ATP1B1|B3GAT1|BAD|BECN1|BIRC2|BMP7|BNIP3|BNIP3L|C13orf15|CAPN2|CAT|CBFA2T3|CD24|CDKN1B|CFLAR|CHRNA4|CHRNB2|CITED2|CPEB1|CPEB2|CREB1|CREBBP|CRHR1|CRYAB|CUL2|CYGB|DDIT4|DNM1L|DRD2|EGLN1|EGLN2|EGLN3|EGR1|EP300|EPAS1|ERCC2|ERCC3|ERO1L|FAM162A|FIS1|FMN2|FOXO3|GLTSCR2|GNB1|HIF1A|HIF1AN|HIGD1A|HIPK2|HMOX2|HP1BP3|HS…
544	GO:0007015	actin filament organization	1.00E-10	2.40E-09	140	ABI1|ABI2|ABL1|ACTN1|ACTN4|ACTR2|ACTR3|ACTR3B|ADD1|ADD2|ADD3|AIF1L|ALDOA|ARAP1|ARF1|ARHGAP12|ARHGEF2|ARPC1A|ARPC2|ARPC3|ARPC4|ARPC5|ARPC5L|ARRB1|BAIAP2|BCAR1|C3orf10|CAP1|CAP2|CDC42|CDC42EP2|CFL1|CFL2|COBL|CORO1A|CORO1B|CORO1C|CORO6|CORO7|CTTN|CUL3|DBN1|DIAPH1|DLG1|DPYSL3|DSTN|EFS|ELN|ENAH|EPB49|EPS8|ERMN|EVL|EZR|FAM107A|FAM171A1|FAT1|FHOD3|FLNA|FMN1|FMN2|FSCN1|GAS7|GSN|HIP1|HIP1R|HSP90B1|INPPL1|…
545	GO:0042177	negative regulation of protein catabolic process	1.00E-10	1.20E-09	88	ADC|AGAP2|ALAD|ATP13A2|AZIN1|BAG5|BAG6|BAI1|C2orf28|CAMLG|CDK5RAP3|CLEC16A|CSNK2A1|CST3|CTSA|CYP51A1|DAB2IP|DDRGK1|DYSF|EPHA4|ERLEC1|FAM192A|FLNA|FMN2|FURIN|FYN|GABARAPL2|GIPC1|GLTSCR2|GRIN2A|GRIN2C|HIPK2|HMGCR|HSP90AB1|HSP90AB2P|KIAA1967|LAPTM4B|MAP1A|MARCH7|MDM4|MGAT3|MYCBP2|N4BP1|NELL1|NOS2|OGT|OPHN1|OS9|PARK7|PHB|PIN1|PRKCG|PSEN1|PSMF1|PTPN3|ROCK1|RPL11|RPL23|RPL5|RPS7|RYBP|SDCBP|SERPINE2|SF3…
546	GO:0097435	supramolecular fiber organization	1.00E-10	1.20E-09	242	ABI1|ABI2|ABL1|ACTG1|ACTN1|ACTN2|ACTN4|ACTR2|ACTR3|ACTR3B|ADD1|ADD2|ADD3|AGFG1|AIF1L|AKAP9|ALDOA|APP|ARAP1|ARF1|ARHGAP12|ARHGEF2|ARPC1A|ARPC2|ARPC3|ARPC4|ARPC5|ARPC5L|ARRB1|B2M|BAIAP2|BCAR1|C1orf96|C3orf10|CAMSAP1|CAMSAP1L1|CAP1|CAP2|CAPN3|CASQ1|CCDC88A|CCDC88B|CCDC88C|CDC42|CDC42EP2|CEP120|CFL1|CFL2|CFLAR|CHP|CIB1|CKAP5|CLASP1|CLASP2|COBL|COL11A1|COL11A2|COL12A1|COL5A2|COL5A3|CORO1A|CORO1B|CORO1…
547	GO:0060491	regulation of cell projection assembly	1.00E-10	2.10E-09	122	AGRN|AKIRIN1|ANLN|APC|ARAP1|ARF6|ARHGAP44|ARPC2|ATG3|ATG5|ATMIN|AUTS2|BCAS3|C17orf37|C3orf10|CAPZB|CCDC88A|CDC42|CDC42EP1|CDC42EP2|CDC42EP4|CDK10|CDKL5|CEP120|COBL|CORO1C|CP110|CROCC|CYFIP1|CYLD|DEF8|DNM2|DNM3|DPYSL3|DYNLL1|DZIP1|EPB49|EPS8|EPS8L2|EVI5|EVI5L|EVL|FAM65B|FAM98A|FMR1|FNBP1L|FSCN1|GAP43|GPM6A|GRLF1|HDAC4|HRAS|HTT|IFT140|KANK1|KCTD17|KIT|LPPR5|MAP4|MARK4|MTOR|MYO10|NCKAP1|NDEL1|NEURL|…
548	GO:0008360	regulation of cell shape	1.00E-10	1.70E-09	97	ALDOA|ANXA7|ARAP1|ARHGEF18|BAIAP2|BRWD1|BRWD3|C21orf2|CDC42|CDC42EP1|CDC42EP2|CDC42EP4|CDC42SE1|CDC42SE2|CFDP1|COCH|CORO1A|CRK|CSF1R|CYFIP1|DAG1|DAPK3|DIAPH1|DLC1|DLG1|EPB41|EPB41L3|EPB49|EPS8|ERMN|EZR|FAM171A1|FAM40B|FERMT2|FMNL1|FMNL2|FMNL3|FN1|FYN|GNA12|GNA13|GRLF1|ITGA7|ITGB2|KIT|LPAR1|MARK2|MKLN1|MSN|MYH10|MYH14|MYH9|MYO10|PALM|PALM2|PARVA|PHIP|PLEKHO1|PLXNA1|PLXNA2|PLXNA3|PLXNA4|PLXNB1|PLXN…
549	GO:0031111	negative regulation of microtubule polymerization or depolymerization	1.00E-10	1.90E-09	34	APC|APC2|ARHGEF2|C16orf45|CAMSAP1|CAMSAP1L1|CIB1|CLASP1|CLASP2|CLIP3|DYRK1A|EML2|FGF13|FKBP4|HDAC6|HDGFRP3|INPP5J|KATNB1|KIAA1543|MAP1B|MAP2|MAP6D1|MAPRE1|MID1|MID1IP1|NAV3|SNCA|SPEF1|STMN1|STMN2|TAOK1|TBCD|TTBK2|TUBB4
550	GO:0042063	gliogenesis	1.00E-10	2.00E-09	128	ABL1|ADAM22|ADORA2A|AKT1|AKT2|APP|ARHGEF10|ASPA|B4GALT5|B4GALT6|BNIP3|BOK|C11orf9|C16orf45|CD9|CDH2|CDK5|CDK5R1|CDK5R2|CDK6|CLU|CNP|CNTN2|CNTNAP1|CSF1R|CSK|CSPG5|CTNNB1|CX3CL1|DAB2IP|DAG1|DICER1|DNER|DRD1|DTX1|EEF2|EIF2B1|EIF2B5|EMX1|EPHA4|ERBB3|ERCC2|FA2H|GAP43|GPC1|GPR56|GRN|GSN|GSTP1|HDAC10|HDAC11|ID2|ID4|IFNGR1|IL34|ILK|KCNJ10|KRAS|LAMB1|LAMB2|LGI4|LPAR1|LRP1|MAG|MAP2K1|MAPK1|MAPK3|MAPT|MBOAT…
551	GO:1990090	cellular response to nerve growth factor stimulus	1.00E-10	2.20E-09	41	ACAP2|AKT1|APP|ARF6|ARPC3|BDNF|CBL|CDC5L|CIB1|CORO1A|CREB1|CRK|DYNC1LI2|EEF2|EEF2K|EHD1|FOXO3|HSPA5|KAT2A|KIDINS220|KIF1B|MAGI2|MAPT|MICALL1|NTRK2|NTRK3|PDPK1|PTEN|RAB35|RAP1A|RAPGEF1|RAPGEF2|RPS3|SH3GL2|SORT1|STMN2|TAC1|TMEM108|UBE3A|USP8|WASF1
552	GO:0042147	retrograde transport, endosome to Golgi	1.00E-10	2.50E-09	67	ANKFY1|AP1S1|ARFRP1|ARL1|BAIAP3|BET1L|CCDC132|CLTC|DCTN1|DENND2A|DENND5A|EHD3|ERC1|EVI5|FAM21A|FAM21C|GBF1|GCC2|GGA1|GOSR1|GOSR2|HEATR5A|HEATR5B|LMAN1|PIKFYVE|PLEKHJ1|PQLC1|PREPL|RAB6A|RAB6B|RAB7A|RAB9B|RHOBTB3|RNF126|SGSM2|SNX1|SNX2|SNX32|SNX5|SNX6|SNX8|SPAG9|STX16|STX5|STX6|SURF4|TBC1D10B|TBC1D14|TBC1D17|TBC1D5|TMED9|TMEM87A|TRAPPC10|TRIM27|UBE2O|VAMP3|VPS26A|VPS26B|VPS29|VPS35|VPS52|VPS53|VTI1…
553	GO:0051592	response to calcium ion	1.00E-10	2.80E-09	96	ADAM9|ADCY1|ADD1|AHCYL1|ANXA11|ANXA5|ANXA7|BAD|CACNG2|CACYBP|CALM1|CALM2|CALM3|CAMK2D|CAPN3|CCND1|CLIC4|CPNE1|CPNE2|CPNE3|CPNE4|CPNE5|CPNE6|CPNE7|CPNE8|CPNE9|CRHBP|DUSP1|EEF2K|ENTPD6|EPB49|FOS|FUS|GDI1|GPLD1|GPR98|HNRNPD|HOMER1|HPCA|HSPA5|IQGAP1|ITPKB|JUN|JUNB|JUND|KCNH1|KCNIP2|KCNMA1|KCNMB4|LGMN|MCOLN1|MEF2A|MEF2C|NCSTN|NEUROD2|P2RX7|PDCD6|PEF1|PENK|PKD2|PPIF|PPP3CA|PRKAA1|PRKAA2|PTK2B|RASA4|RAS…
554	GO:1901990	regulation of mitotic cell cycle phase transition	1.00E-10	2.00E-09	220	ACTR1A|ADAMTS1|AKAP9|AKT1|ANAPC1|ANAPC11|ANAPC16|ANAPC2|ANAPC5|ANAPC7|ANKRD17|ANLN|APC|APEX1|APP|ATM|BID|BRD4|BRD7|BRSK1|BTG2|BTRC|BUB3|C11orf51|C13orf15|CARM1|CCND1|CCND2|CCND3|CDC14B|CDC16|CDC25B|CDC27|CDK10|CDK5RAP2|CDK5RAP3|CDK6|CDKN1B|CDKN1C|CDKN2D|CEP164|CEP250|CEP290|CEP57|CEP63|CETN2|CKAP5|CLASP1|CNOT1|CNOT2|CNOT3|CNOT6|CNOT6L|CNOT7|CNOT8|CP110|CSNK1D|CSNK1E|CTDSP1|CTDSP2|CTDSPL|CUL1|CUL3…
555	GO:0045934	negative regulation of nucleobase-containing compound metabolic process	1.00E-10	1.80E-09	661	ABCE1|ACD|ACVR2B|AEBP1|AES|AKIRIN2|ANGEL2|APBB1|APEX1|ARID1A|ARID4A|ARID5B|ARNTL|ATF2|ATM|ATN1|ATRX|ATXN1|ATXN1L|BAG3|BAHD1|BAP1|BASP1|BAZ2A|BCL11A|BCL6|BCL7A|BCLAF1|BEND5|BEND6|BHLHE40|BHLHE41|BMI1|BMP7|BMPR2|BPTF|BRD7|BRMS1L|BTAF1|BTG2|BTRC|C11orf95|C12orf52|C14orf156|C14orf4|C17orf68|C19orf2|C1QBP|C7orf70|CALR|CAPN3|CBFA2T2|CBFA2T3|CBX1|CBX3|CBX4|CBX5|CBX6|CBX7|CC2D1A|CC2D1B|CCAR1|CCDC85B|CCND…
556	GO:1900449	regulation of glutamate receptor signaling pathway	1.00E-10	2.50E-09	50	ACTN2|APP|ARC|CACNG2|CACNG3|CACNG4|CACNG7|CACNG8|CAPN1|CNIH2|CNIH3|CRHBP|CX3CL1|DAPK1|DLG1|DLG2|DLG3|DLG4|FYN|GRIA1|GRIA2|GRIA3|GRIA4|GRIN1|GRIN2A|GSG1L|KLHL24|LRRC7|MAPK8IP2|MEF2C|MINK1|NECAB2|NEFL|NETO1|NETO2|NLGN2|NLGN3|PINK1|PPARGC1A|PTK2B|RASGRF1|RELN|RGS9|SHANK1|SHANK2|SHANK3|SHISA6|SHISA7|SHISA9|UNC13A
557	GO:0051253	negative regulation of RNA metabolic process	1.00E-10	2.60E-09	618	ABCE1|ACVR2B|AEBP1|AES|AKIRIN2|ANGEL2|APBB1|APEX1|ARID1A|ARID4A|ARID5B|ARNTL|ATF2|ATN1|ATRX|ATXN1|ATXN1L|BAG3|BAHD1|BAP1|BASP1|BAZ2A|BCL11A|BCL6|BCL7A|BCLAF1|BEND5|BEND6|BHLHE40|BHLHE41|BMI1|BMP7|BPTF|BRD7|BRMS1L|BTAF1|BTG2|BTRC|C11orf95|C12orf52|C14orf156|C14orf4|C19orf2|C1QBP|C7orf70|CALR|CAPN3|CBFA2T2|CBFA2T3|CBX1|CBX3|CBX4|CBX5|CBX6|CBX7|CC2D1A|CC2D1B|CCAR1|CCDC85B|CCND1|CCND3|CDK5|CDK5R1|CDK…
558	GO:0044092	negative regulation of molecular function	1.00E-10	2.10E-09	535	A2M|ABCE1|ABL1|ACACB|ACE|ACTB|ACTN2|ADAM15|ADAR|ADARB1|ADCYAP1|ADNP|ADORA2A|AES|AGT|AIDA|AIP|AKAP5|AKAP9|AKT1|AKT1S1|AMOT|ANK3|ANP32E|ANXA5|APC|APLP2|APOC1|APOE|APP|AQP1|ARFGEF1|ARL2|ARL6IP1|ARPP19|ARRB1|ARRB2|ATP1A2|ATP2B4|ATPIF1|B2M|BAG5|BCAS3|BHLHE40|BIN1|BIRC2|BIRC6|BMP7|BOD1|BOD1L|BTAF1|BTRC|C14orf129|C14orf166|C19orf2|C19orf29|C1orf183|C3|C6orf106|C7orf16|C9orf72|CAB39|CABIN1|CABP1|CACNB3|C…
559	GO:0050775	positive regulation of dendrite morphogenesis	1.00E-10	1.90E-09	34	ACTR2|ANAPC2|ANKRD27|BAIAP2|BHLHB9|CAMK2B|CAPRIN1|CAPRIN2|CDKL5|CUL7|CUX1|CUX2|DBN1|DBNL|DHX36|DNM1L|EEF2K|EPHA4|FBXO31|ILK|ITPKA|KALRN|LRP8|OBSL1|OPA1|PAFAH1B1|PAK3|PARP6|PTPRD|RAB21|RELN|SS18L1|TIAM1|VAMP7
560	GO:0018105	peptidyl-serine phosphorylation	1.00E-10	1.30E-09	110	ADRBK1|AKT1|AKT2|AKT3|ATM|ATR|BRSK2|CAB39|CAMK2A|CAMK2D|CAMK4|CDK5|CDK5R1|CLK1|CSNK1A1|CSNK1D|CSNK1E|CSNK1G2|CSNK1G3|CSNK2A1|DCLK1|DCLK2|DGKQ|DMPK|DRD1|DYRK1A|DYRK1B|GAS6|GSK3A|GSK3B|HIPK1|HIPK2|HIPK3|IKBKB|ILK|LMTK2|LRRK2|MAP2K2|MAP3K10|MAP3K12|MAPK1|MAPK12|MAPK14|MAPK3|MAPK8|MAPK9|MAPKAPK2|MARK1|MARK2|MARK3|MAST1|MAST2|MAST3|MAST4|MKNK1|MKNK2|MORC3|MTOR|NLK|PAK2|PDK3|PDPK1|PINK1|PKD1|PKN1|PKN2|…
561	GO:0034249	negative regulation of cellular amide metabolic process	1.00E-10	1.60E-09	95	ABCA7|APOE|ATF4|BIN1|BTG2|CALR|CAPRIN1|CAPRIN2|CELF1|CELF4|CIRBP|CLU|CNOT1|CNOT2|CNOT3|CNOT6L|CNOT7|CNOT8|CPEB1|CPEB2|CPEB3|CPEB4|DAPK1|DAPK3|DDX3X|DHX36|EIF2AK1|EIF2AK4|EIF2C1|EIF2S1|EIF3E|EIF4E|EIF4EBP2|EIF4ENIF1|EIF6|ENC1|EPRS|FMR1|FTO|FXR1|FXR2|GAPDH|GGA3|GIGYF2|GNB2L1|HNRNPD|HNRNPR|HRSP12|IGFBP5|ILF3|IREB2|KHSRP|LARP1|METTL3|NCL|ORMDL1|ORMDL3|PAIP2|PAIP2B|PIN1|PRKAA1|PUM1|PURA|RBM23|RBM3|RBM…
562	GO:0050771	negative regulation of axonogenesis	1.00E-10	2.20E-09	53	ARHGDIA|CDK5|CDK5R1|EFNB3|EPHA7|FGF13|FSTL4|GDI1|IFRD1|LINGO1|LRP4|MAG|MAP2|MCF2|MT3|NRP1|OMG|PLXNA3|PSEN1|PTEN|PTK2|PTPRO|PTPRS|RHOA|RNF6|RTN4|RTN4R|RUFY3|SEMA3B|SEMA3C|SEMA3E|SEMA4A|SEMA4B|SEMA4C|SEMA4D|SEMA4F|SEMA4G|SEMA5A|SEMA5B|SEMA6A|SEMA6B|SEMA6C|SEMA6D|SEMA7A|SLIT2|SPG20|SPP1|SYNGAP1|THY1|TNR|TRAK2|TRIM46|ULK2
563	GO:0006405	RNA export from nucleus	1.00E-10	1.00E-09	86	ABCE1|AGFG1|ALKBH5|C1orf77|CASC3|CDC40|CPSF1|CPSF2|CPSF4|DDX19A|DDX25|DHX38|EIF4E|EIF5A|EIF6|ENY2|FIP1L1|FYTTD1|HNRNPA1|HNRNPA2B1|MCM3AP|NCBP1|NCBP2|NOL6|NPM1|NUP133|NUP153|NUP188|NUP205|NUP210|NUP214|NUP50|NUP62|NUP85|NUP93|NUP98|NUPL1|NXF1|PABPN1|PHAX|POLDIP3|POM121|POM121C|RAN|RANBP2|RBM15B|RBM8A|RNPS1|RPS15|SARNP|SDAD1|SEC13|SEH1L|SLBP|SLU7|SMG1|SMG5|SMG6|SMG7|SRRM1|SRSF1|SRSF11|SRSF2|SRSF3|S…
564	GO:0010921	regulation of phosphatase activity	1.00E-10	1.30E-09	110	ANKLE2|ARPP19|B3GAT3|BOD1|BOD1L|C19orf2|C7orf16|CABIN1|CALM1|CALM2|CALM3|CD2BP2|CDK5RAP3|CHP|CNST|CRY2|CSRNP2|CSRNP3|DLG2|DLG3|DMPK|DRD2|ELFN2|ENSA|FARP1|FKBP15|FKBP1A|FKBP1B|GNAI2|GPLD1|GSK3B|HSP90AB1|HSP90B1|HTT|IGBP1|IKBKB|ITGA2|KIAA0430|KIAA0649|KIAA1244|KIAA1543|LMTK2|LMTK3|MAGI2|MEF2C|MGAT5|MTMR9|MTOR|MYO1D|NUAK1|PCIF1|PDGFRB|PHACTR1|PHACTR3|PHACTR4|PPARGC1B|PPME1|PPP1R10|PPP1R11|PPP1R12A|P…
565	GO:0006893	Golgi to plasma membrane transport	1.00E-10	1.30E-09	48	ANK3|ARF1|ARF3|ARF4|ARF5|ARFGEF2|ARFRP1|ARL3|BBS1|BBS2|C16orf62|C16orf70|CCDC93|DNM2|EXOC1|EXOC2|EXOC4|EXOC5|EXOC6|EXOC6B|GCC2|GGA1|GGA2|GGA3|GOLGA4|GOLGA7|GOLPH3|GOPC|KIF13A|LLGL1|MACF1|NSF|OPTN|OSBPL5|PREPL|RAB10|RAB26|RAB31|RABEP1|SEC16A|SPTBN1|STEAP2|STXBP6|TRIM23|VAMP2|VAMP3|VAMP4|VAMP7
566	GO:0000278	mitotic cell cycle	1.00E-10	2.20E-09	342	ABCB1|ABL1|ACTR1A|ACTR1B|ACVR1B|AKAP8L|AKAP9|ANAPC1|ANAPC11|ANK3|ANKLE2|ANLN|APC|ARF1|ARHGEF10|ARHGEF2|ARL3|ARPP19|ATF2|ATM|AZI2|BANF1|BCAT1|BCL2L1|BECN1|BOD1|BRD4|BRSK1|BRSK2|BTG2|BTRC|BUB3|C10orf46|C13orf15|C20orf43|CALM3|CAMK2A|CARM1|CCND1|CCND2|CCND3|CCNG2|CCNH|CCNI|CCNJL|CCNY|CDC14B|CDC25B|CDC27|CDC34|CDC5L|CDH13|CDK11B|CDK14|CDK5RAP2|CDK5RAP3|CDK6|CDKN1B|CDKN2D|CENPT|CEP164|CEP250|CEP290|CE…
567	GO:0017038	protein import	1.00E-10	2.60E-09	93	AGT|AKT1|APOE|APPL1|APPL2|ARNTL|CBLB|CLU|CSE1L|DNAJC15|DNAJC19|DRD1|FAM53B|FAM53C|FGF9|GPIHBP1|GRPEL1|HSP90AA1|HSPA4|HSPD1|IPO11|IPO13|IPO5|IPO7|IPO8|IPO9|KPNA1|KPNA2|KPNA3|KPNA4|KPNA6|KPNB1|LAMP2|LMNA|LONP2|LRRK2|MBTPS1|MED1|NUP133|NUP153|NUP188|NUP214|NUP50|NUP62|NUP85|NUP93|NUP98|NUTF2|PEX1|PEX10|PEX14|PEX16|PEX19|PEX26|PEX5|PEX5L|PEX6|PHB2|PIK3R1|POM121|POM121C|PPP1R10|PPP3CA|PRICKLE1|PTTG1IP…
568	GO:0120032	regulation of plasma membrane bounded cell projection assembly	1.00E-10	2.10E-09	121	AGRN|AKIRIN1|ANLN|APC|ARAP1|ARF6|ARHGAP44|ARPC2|ATG3|ATG5|ATMIN|AUTS2|BCAS3|C17orf37|C3orf10|CAPZB|CCDC88A|CDC42|CDC42EP1|CDC42EP2|CDC42EP4|CDK10|CDKL5|CEP120|COBL|CORO1C|CP110|CROCC|CYFIP1|CYLD|DEF8|DNM2|DNM3|DPYSL3|DYNLL1|DZIP1|EPB49|EPS8|EPS8L2|EVI5|EVI5L|EVL|FAM65B|FAM98A|FMR1|FNBP1L|FSCN1|GAP43|GPM6A|GRLF1|HDAC4|HRAS|HTT|IFT140|KANK1|KCTD17|KIT|LPPR5|MAP4|MARK4|MTOR|MYO10|NCKAP1|NDEL1|NEURL|…
569	GO:0009889	regulation of biosynthetic process	2.00E-10	4.70E-09	1826	AARS|AATF|ABCA2|ABCA7|ABCG1|ABHD6|ABL1|ABLIM3|ACACA|ACACB|ACADVL|ACD|ACOT8|ACPL2|ACSL3|ACTA2|ACTL6B|ACTN1|ACTN2|ACTN4|ACTR2|ACTR3|ACVR1B|ACVR2A|ACVR2B|ADCY1|ADCYAP1|ADCYAP1R1|ADIPOR1|ADIPOR2|ADNP|ADORA2A|AEBP1|AES|AFAP1L2|AFF1|AFF2|AFF3|AFF4|AGAP2|AGRN|AGT|AHCTF1|AHI1|AIP|AK4|AKAP12|AKAP17A|AKAP8L|AKIRIN2|AKT1|AKT2|ANKRD13C|ANKRD17|AP2A1|APBB1|APBB2|APBB3|APEX1|APOC1|APOE|APP|APPL1|ARF4|ARFGEF1|A…
570	GO:0010942	positive regulation of cell death	2.00E-10	3.30E-09	346	ABL1|ABR|ACVR1C|ADAM10|ADORA1|ADORA2A|AES|AGT|AKAP12|AKAP13|AKT1|ALDH1A3|ANP32B|ANXA5|APAF1|APBB1|APBB2|APC|APH1A|APH1B|ARHGEF1|ARHGEF11|ARHGEF12|ARHGEF17|ARHGEF18|ARHGEF2|ARHGEF3|ARHGEF4|ARHGEF6|ARHGEF7|ARHGEF9|ARL6IP5|ARRB1|ARRB2|ATF2|ATF4|ATG7|ATM|ATPIF1|BACE1|BAD|BCAP31|BCL2L1|BCL2L13|BCL6|BCLAF1|BECN1|BID|BIN1|BMP7|BNIP3|BNIP3L|BOK|BTG1|C13orf15|C1QBP|C1orf201|CAMK1D|CAMK2A|CAMK2D|CAPN2|CCK|…
571	GO:0070848	response to growth factor	2.00E-10	4.20E-09	272	ACAP2|ACVR1B|ACVR1C|ACVR2A|ACVR2B|ADAM9|AKT1|AKT1S1|APAF1|APP|APPL1|APPL2|ARF6|ARHGEF18|ARPC3|ARRB2|BAIAP2|BCAR1|BDNF|BECN1|BMP7|BMPR2|C19orf2|CAD|CAT|CBL|CDC34|CDC5L|CEP57|CFLAR|CGN|CHRD|CHRDL1|CIB1|CLDN5|COL4A2|CORO1A|CORO1B|CPNE3|CPS1|CREB1|CRK|CRKL|CTGF|CTNNB1|CX3CR1|DAB2IP|DDIT4|DDX5|DLX1|DSTYK|DUSP3|DUSP6|DYNC1LI2|EEF1A1|EEF2|EEF2K|EGR1|EGR3|EHD1|EID2|ELK1|EMD|ENG|EPB41L5|ERBB4|ERRFI1|FBN1|…
572	GO:0002478	antigen processing and presentation of exogenous peptide antigen	2.00E-10	3.40E-09	109	ACTR10|ACTR1A|ACTR1B|AP1B1|AP1G1|AP1M1|AP1S1|AP1S2|AP2A1|AP2A2|AP2B1|AP2M1|AP2S1|ARF1|B2M|CALR|CANX|CAPZA1|CAPZA2|CAPZB|CD74|CLTA|CLTC|CTSD|CTSF|CTSL1|DCTN1|DCTN2|DCTN3|DCTN4|DCTN5|DCTN6|DNM2|DYNC1H1|DYNC1I1|DYNC1I2|DYNC1LI1|DYNC1LI2|DYNLL1|DYNLL2|HLA-A|HLA-DPA1|HLA-DRA|HLA-DRB1|HLA-E|IKBKB|IKBKG|ITGAV|KIF2A|KIF3A|KIF3B|KIF3C|KIF5A|KIFAP3|KLC1|KLC2|LGMN|OSBPL1A|PDIA3|PSMA1|PSMA2|PSMA3|PSMA4|PSMA5…
573	GO:0016579	protein deubiquitination	2.00E-10	4.20E-09	159	ACTB|ADRM1|APC|ARRB2|ASXL1|ATXN7L3|BAP1|BECN1|BIRC2|BRE|C17orf96|C19orf62|COPS5|CP110|CYLD|EIF3F|ENY2|EP300|FAM188A|FAM63A|FAM63B|FOXK1|FOXK2|FOXO4|HCFC1|HGS|HIF1A|IKBKG|INO80|INO80B|INO80D|INO80E|JOSD1|JOSD2|KAT2A|KAT2B|KEAP1|MAP3K7|MBD6|MCRS1|MDM2|MDM4|NEDD8|NFRKB|OGT|OTUB1|OTUD3|OTUD4|OTUD5|OTUD7B|PARK2|POLB|PSMA1|PSMA2|PSMA3|PSMA4|PSMA5|PSMA6|PSMA7|PSMB1|PSMB10|PSMB2|PSMB3|PSMB4|PSMB5|PSMB6|P…
574	GO:0071166	ribonucleoprotein complex localization	2.00E-10	3.00E-09	84	ABCE1|AGFG1|ALKBH5|C1orf77|CASC3|CDC40|CPSF1|CPSF2|CPSF4|DDX19A|DDX25|DHX38|EIF4E|EIF5A|EIF6|ENY2|FIP1L1|FYTTD1|HNRNPA2B1|MCM3AP|NCBP1|NCBP2|NOL6|NPM1|NUP133|NUP153|NUP188|NUP205|NUP210|NUP214|NUP50|NUP62|NUP85|NUP93|NUP98|NUPL1|NXF1|PABPN1|POLDIP3|POM121|POM121C|PRPF31|RAN|RANBP2|RBM15B|RBM8A|RNPS1|RPS15|SARNP|SDAD1|SEC13|SEH1L|SLBP|SLU7|SMG1|SMG5|SMG6|SMG7|SRRM1|SRSF1|SRSF11|SRSF2|SRSF3|SRSF4|S…
575	GO:0021762	substantia nigra development	2.00E-10	3.40E-09	37	ACTB|ATP5F1|ATP5J|BASP1|CALM1|CALM2|CALM3|CCDC14|CDC42|CKB|CNP|COX6B1|DYNLL1|FGF9|G6PD|GLUD1|GNB4|HSPA5|INA|MAOB|MAPKAP1|MBP|NDRG2|NDUFS3|PADI2|PLP1|RHOA|S100A1|SEC16A|SIRT2|SUDS3|SYNGR3|TTBK1|YWHAE|YWHAH|YWHAQ|ZNF148
576	GO:0070498	interleukin-1-mediated signaling pathway	3.00E-10	5.20E-09	67	BTRC|CUL1|EGR1|FBXW11|IKBKB|IKBKG|IRAK1|MAP3K3|MAP3K7|MAPK3|PELI1|PELI2|PELI3|PLCB1|PSMA1|PSMA2|PSMA3|PSMA4|PSMA5|PSMA6|PSMA7|PSMB1|PSMB10|PSMB2|PSMB3|PSMB4|PSMB5|PSMB6|PSMB7|PSMC1|PSMC2|PSMC3|PSMC4|PSMC5|PSMC6|PSMD1|PSMD10|PSMD11|PSMD12|PSMD13|PSMD14|PSMD2|PSMD3|PSMD4|PSMD6|PSMD7|PSMD8|PSME1|PSME3|PSME4|PSMF1|RBX1|RPS27A|RPS6KA4|RPS6KA5|SKP1|SQSTM1|ST18|TAB1|TAB2|TAB3|TOLLIP|UBA52|UBB|UBC|UBE2N|…
577	GO:0048638	regulation of developmental growth	3.00E-10	4.80E-09	181	ABL1|ACACB|ADNP|AFG3L2|AGPAT6|AGRN|AKAP6|AKT1|ANAPC2|APOE|APP|ATP8A2|ATRN|BASP1|BBS2|BCL11A|BDNF|BMPR2|CACNA2D2|CACNG7|CAPN3|CARM1|CDK5|CDK5R1|CDKL5|CDKN1B|CHD7|CPNE5|CPNE6|CPNE9|CREB1|CTTN|CYFIP1|DBN1|DBNL|DNM2|DPYSL2|DRD2|DSCAM|DUSP6|EFNA5|EPHA7|ERBB4|EZR|FGF13|FGF2|FGF9|FGFR1|FGFR2|FGFR3|FN1|FSTL4|FTO|G6PD|GAMT|GDI1|GJA1|GOLGA4|GSK3A|GSK3B|HSF1|HTRA2|IFRD1|ILK|INSR|ISLR2|ITSN2|JARID2|KIAA0174|…
578	GO:0071426	ribonucleoprotein complex export from nucleus	3.00E-10	5.20E-09	83	ABCE1|AGFG1|ALKBH5|C1orf77|CASC3|CDC40|CPSF1|CPSF2|CPSF4|DDX19A|DDX25|DHX38|EIF4E|EIF5A|EIF6|ENY2|FIP1L1|FYTTD1|HNRNPA2B1|MCM3AP|NCBP1|NCBP2|NOL6|NPM1|NUP133|NUP153|NUP188|NUP205|NUP210|NUP214|NUP50|NUP62|NUP85|NUP93|NUP98|NUPL1|NXF1|PABPN1|POLDIP3|POM121|POM121C|RAN|RANBP2|RBM15B|RBM8A|RNPS1|RPS15|SARNP|SDAD1|SEC13|SEH1L|SLBP|SLU7|SMG1|SMG5|SMG6|SMG7|SRRM1|SRSF1|SRSF11|SRSF2|SRSF3|SRSF4|SRSF5|SR…
579	GO:0071363	cellular response to growth factor stimulus	3.00E-10	5.40E-09	258	ACAP2|ACVR1B|ACVR1C|ACVR2A|ACVR2B|ADAM9|AKT1|AKT1S1|APAF1|APP|APPL1|APPL2|ARF6|ARHGEF18|ARPC3|ARRB2|BAIAP2|BCAR1|BDNF|BECN1|BMP7|BMPR2|C19orf2|CAD|CAT|CBL|CDC5L|CEP57|CFLAR|CGN|CHRD|CHRDL1|CIB1|CLDN5|COL4A2|CORO1A|CORO1B|CPNE3|CPS1|CREB1|CRK|CRKL|CTGF|CTNNB1|CX3CR1|DAB2IP|DDIT4|DDX5|DLX1|DSTYK|DUSP3|DYNC1LI2|EEF1A1|EEF2|EEF2K|EGR1|EGR3|EHD1|EID2|EMD|ENG|EPB41L5|ERBB4|ERRFI1|FBN1|FERMT2|FEZ1|FGF1|…
580	GO:0051271	negative regulation of cellular component movement	3.00E-10	5.30E-09	171	ABHD2|ABHD6|ABR|ACTN1|ACTN4|ACVR1C|ADAM15|ADARB1|ADIPOR1|ADORA1|AKT1|AP1AR|APEX1|APOD|APOE|ARID2|BAI1|BCR|BIN1|C13orf15|C16orf45|C18orf1|C5orf30|CALR|CD200|CD74|CD9|CDKN1B|CHRD|CITED2|CLASP1|CLASP2|CLIC4|CNIH2|CORO1B|CORO1C|CRK|CSNK2B|CTNNA1|CX3CL1|CX3CR1|CYGB|DAB2IP|DACH1|DAG1|DCN|DDT|DLC1|DLG5|DNAJA4|DPYSL3|DRD2|DUSP1|DUSP3|ENG|ERBB4|EVL|FAM115A|FAM65B|FBLN1|FGF2|FLCN|FOXO3|GPR173|GPR56|GREM1|G…
581	GO:1901137	carbohydrate derivative biosynthetic process	3.00E-10	6.00E-09	312	ABCC5|ACACA|ACACB|ACAT1|ACLY|ACOT7|ACPL2|ACSBG1|ACSL1|ACSL3|ACSL4|ACSL6|ACSS1|ACSS2|ADCY1|ADCY2|ADCY3|ADCY5|ADCY6|ADCY9|ADSS|AGRN|AK1|AK2|AK3|AK4|AK5|AKR1A1|ALDOA|AMD1|AMPD2|AMPD3|ATIC|ATP5A1|ATP5B|ATP5C1|ATP5D|ATP5E|ATP5F1|ATP5G1|ATP5G2|ATP5G3|ATP5H|ATP5I|ATP5J|ATP5J2|ATP5L|ATP5O|B3GALNT1|B3GALT2|B3GALT6|B3GALTL|B3GAT1|B3GAT3|B3GNT1|B3GNT2|B4GALNT1|B4GALT2|B4GALT5|B4GALT6|BCAN|BGN|BMPR2|BRP44|BR…
582	GO:0000381	regulation of alternative mRNA splicing, via spliceosome	3.00E-10	6.50E-09	50	CELF1|CELF2|CELF3|CELF4|CELF5|CELF6|DDX17|DDX5|DYRK1A|FAM172A|FMR1|HNRNPA1|HNRNPL|HNRNPU|KHDRBS1|MBNL1|MBNL2|PTBP1|RBFOX1|RBFOX2|RBFOX3|RBM10|RBM15B|RBM17|RBM19|RBM25|RBM4|RBM5|RBM8A|RBMX|RNPS1|SAP18|SART3|SMU1|SREK1|SRRM4|SRSF1|SRSF10|SRSF2|SRSF3|SRSF4|SRSF5|SRSF6|SRSF7|SRSF8|SRSF9|THRAP3|TRA2B|WTAP|ZBTB7A
583	GO:1903364	positive regulation of cellular protein catabolic process	4.00E-10	7.20E-09	91	AKT1|ANKIB1|APOE|ARIH1|ARIH2|ATPIF1|BAG6|BBS7|BCAP31|C19orf6|CBFA2T3|CD81|CDK5RAP3|CLU|CSNK1A1|CSNK1D|CSNK1E|DAB2IP|DACT1|DDA1|DDRGK1|DNAJB2|DVL1|EZR|FAF1|FBXL5|FBXW7|FMR1|GBA|GCLC|GLTSCR2|GNB2L1|GSK3A|GSK3B|HERPUD1|HSP90AA1|HSPA1A|HSPA1B|HSPBP1|KEAP1|LDLR|LRP1|LRP2|LRRK2|MAGEF1|MAPK9|MDM2|MSN|NFE2L2|NUB1|PARK2|PCSK9|PLK2|PRICKLE1|PSEN1|PSMC1|PSMC2|PSMC4|PSMD10|PTEN|PTK2|PTK2B|PTTG1IP|RAD23A|RBX1…
584	GO:0097581	lamellipodium organization	4.00E-10	7.50E-09	36	ABI1|ABLIM1|ABLIM2|ABLIM3|ARFIP2|ARHGEF4|ARHGEF6|ARHGEF7|ARPC5|CCDC88A|CDH13|CTTN|CYFIP1|EPB49|GOLPH3|ITGB1|KIT|LRRC16A|MTSS1L|NCK2|NUP85|P2RY12|PLEKHO1|PTPRO|RAC1|S1PR1|SH2B1|SNX1|SNX2|SPATA13|SRGAP2|VAV2|VAV3|WASF1|WASF2|WASF3
585	GO:0006470	protein dephosphorylation	4.00E-10	7.10E-09	127	ACP1|BTRC|C7orf70|CAMK2G|CDC14B|CDC25B|CPPED1|CTDNEP1|CTDSP1|CTDSP2|CTDSPL|CTDSPL2|CYCS|DLG1|DNAJC6|DUSP1|DUSP16|DUSP26|DUSP3|DUSP5|DUSP6|DUSP7|DUSP8|EYA1|FBXW11|LHPP|MTMR2|MTMR3|MTMR4|MTMR6|MTMR7|PDP1|PDP2|PDXP|PGAM5|PGP|PHLPP1|PHLPP2|PHPT1|PPA2|PPAP2A|PPAP2B|PPAP2C|PPM1A|PPM1B|PPM1E|PPM1F|PPM1G|PPM1H|PPM1K|PPM1L|PPP1CA|PPP1CB|PPP1CC|PPP1R12A|PPP1R15A|PPP1R15B|PPP1R3C|PPP1R3E|PPP2CA|PPP2CB|PPP2R…
586	GO:0043624	cellular protein complex disassembly	4.00E-10	6.70E-09	89	ABCE1|APEH|AURKAIP1|C1orf96|CFL1|CFL2|CKAP5|DAP3|DNAJC6|DSTN|ERAL1|ETF1|GADD45GIP1|GAK|GFM2|GSPT1|HSPA8|KATNB1|KIF2A|MICAL1|MICAL2|MICAL3|MRP63|MRPL10|MRPL12|MRPL15|MRPL16|MRPL18|MRPL19|MRPL2|MRPL20|MRPL21|MRPL24|MRPL27|MRPL28|MRPL3|MRPL30|MRPL33|MRPL34|MRPL35|MRPL37|MRPL38|MRPL4|MRPL41|MRPL43|MRPL45|MRPL49|MRPL51|MRPL55|MRPL9|MRPS10|MRPS11|MRPS15|MRPS16|MRPS18B|MRPS2|MRPS21|MRPS23|MRPS24|MRPS25|…
587	GO:0099601	regulation of neurotransmitter receptor activity	4.00E-10	8.30E-09	55	ACTN2|AKAP9|APP|ARC|CACNG2|CACNG3|CACNG4|CACNG7|CACNG8|CAPN1|CDK5|CNIH2|CNIH3|CRHBP|DAPK1|DLG1|DLG2|DLG3|DLG4|FNTA|GRIA1|GRIA2|GRIA3|GRIA4|GRIN1|GRIN2A|GSG1L|HOMER1|KLHL24|LRRC7|LYNX1|MAPK8IP2|MEF2C|MINK1|NEFL|NETO1|NETO2|NLGN2|NLGN3|NPTX1|NPTX2|NPTXR|PINK1|PPARGC1A|PTK2B|RASGRF1|RELN|RGS9|SHANK1|SHANK2|SHANK3|SHISA6|SHISA7|SHISA9|SRC
588	GO:0048589	developmental growth	4.00E-10	6.70E-09	207	ABL1|ACVR2B|ADAM15|ADARB1|ADD1|AGT|AKAP13|AKIRIN1|ALCAM|ANKRD11|ANXA6|APBA1|APBA2|APOD|APP|ARID2|ARID5B|ARIH2|ATM|ATRX|AUTS2|BCL9|BDNF|C3orf58|C9orf72|CCM2|CD81|CD9|CDK5|CDKN1C|CFLAR|CHST11|COBL|COCH|COL12A1|COL27A1|COL6A1|COL7A1|COPS2|CPNE1|CTNNB1|CTR9|CYFIP1|CYFIP2|DAG1|DCLK1|DDR1|DHCR7|DVL1|DYSF|ECM1|EFNA5|EIF2AK4|EIF4H|EMX1|EP300|EPB41L5|ERBB4|ERCC1|ERCC2|FGF1|FGFR2|FGFR3|FKBP8|FLRT3|FMN1|FOX…
589	GO:0006644	phospholipid metabolic process	4.00E-10	7.80E-09	204	ABHD12|ABHD16A|ABHD6|ACHE|AGK|AGPAT1|AGPAT3|AGPAT4|AGPAT5|AGPAT6|AGXT2L1|ALDH5A1|ARF1|ARF3|ATM|CDIPT|CDS1|CDS2|CHKA|CHPT1|CLN8|CPNE1|CPNE3|CPNE6|CPNE7|CSF1R|CSNK2A1|CSNK2B|DBI|DDHD1|DDHD2|DGKA|DGKE|DGKQ|DGKZ|DHDDS|DPM2|EFR3A|EFR3B|ENPP2|ENPP6|EPT1|ETNK1|FADS1|FAM126A|FAM126B|FAR1|FDFT1|FDPS|FGF2|FIG4|GDE1|GDPD1|GNPAT|GPAA1|GPAM|GPCPD1|GPD1|GPD1L|GPLD1|GPX4|HADHA|HADHB|HMGCS1|IDI1|IMPA1|IMPAD1|INP…
590	GO:0071277	cellular response to calcium ion	5.00E-10	8.80E-09	60	ADCY1|ADD1|CACYBP|CAMK2D|CAPN3|CLIC4|CPNE1|CPNE2|CPNE3|CPNE4|CPNE5|CPNE6|CPNE7|CPNE8|CPNE9|CRHBP|EEF2K|EPB49|FOS|FUS|GPLD1|GPR98|HPCA|HSPA5|IQGAP1|ITPKB|JUN|JUNB|JUND|KCNH1|LGMN|MCOLN1|MEF2A|MEF2C|NCSTN|NEUROD2|PKD2|PPIF|PRKAA1|PRKAA2|RASA4|RASAL1|RASGRP2|RYR1|RYR3|SLC25A23|SYT1|SYT11|SYT12|SYT13|SYT17|SYT2|SYT3|SYT4|SYT5|SYT6|SYT7|SYT9|TRPM2|WNK1
591	GO:1901987	regulation of cell cycle phase transition	5.00E-10	9.40E-09	233	ACTR1A|ADAMTS1|AKAP9|AKT1|ANAPC1|ANAPC11|ANAPC16|ANAPC2|ANAPC5|ANAPC7|ANKRD17|ANLN|APC|APEX1|APP|ATM|ATP2B4|BID|BRD4|BRD7|BRE|BRSK1|BTG2|BTRC|BUB3|C11orf51|C13orf15|C16orf53|C19orf62|CARM1|CCND1|CCND2|CCND3|CDC14B|CDC16|CDC25B|CDC27|CDK10|CDK5RAP2|CDK5RAP3|CDK6|CDKN1B|CDKN1C|CDKN2D|CEP164|CEP250|CEP290|CEP57|CEP63|CETN2|CKAP5|CLASP1|CNOT1|CNOT2|CNOT3|CNOT6|CNOT6L|CNOT7|CNOT8|CP110|CSNK1D|CSNK1E|C…
592	GO:0060828	regulation of canonical Wnt signaling pathway	5.00E-10	8.70E-09	158	AES|ANKRD6|APC|APC2|APOE|ARNTL|BTRC|C14orf129|C20orf11|CAPRIN2|CCNY|CDH2|CDK14|CHD8|CSNK1A1|CSNK1D|CSNK1E|CSNK1G2|CSNK1G3|CTDNEP1|CTNNB1|CTNND1|CTNND2|CUL3|CYLD|DAAM2|DAB2IP|DACT1|DACT3|DAPK3|DDX3X|DKK3|DVL1|DVL3|EGR1|EMD|FAM123A|FAM123C|FAM53B|FGF9|FGFR2|FOXO1|FOXO3|FZD7|G3BP1|GNAQ|GPC5|GPRC5B|GREM1|GSK3A|GSK3B|HECW1|IGFBP2|ILK|JRK|JUP|KANK1|KIAA1967|KLHL12|KREMEN1|LGR4|LRP4|LRP6|LRRK1|LRRK2|LZT…
593	GO:0035966	response to topologically incorrect protein	5.00E-10	8.60E-09	113	ACADVL|ADD1|AMFR|ANKZF1|ARFGAP1|ASNA1|ASNS|ATF4|ATF6B|ATP6V0D1|BAG3|BAG6|C19orf10|C5orf41|CALR|CANX|CCND1|CDK5RAP3|CLU|CREB3|CREB3L2|CTDSP2|CUL3|CUL7|CXXC1|DAB2IP|DAXX|DCTN1|DERL1|DNAJA1|DNAJB1|DNAJB12|DNAJB14|DNAJB2|DNAJB5|DNAJB9|DNAJC18|DNAJC3|EDEM3|EIF2S1|EP300|ERO1L|EXTL1|EXTL2|EXTL3|FAF2|GFPT1|GOSR2|GSK3A|HDAC6|HDGF|HERPUD1|HSF1|HSP90AA1|HSP90AB1|HSP90B1|HSPA13|HSPA1A|HSPA1B|HSPA2|HSPA4|HSPA…
594	GO:0048857	neural nucleus development	5.00E-10	9.70E-09	48	ACTB|ALDH1A3|ATP5F1|ATP5J|BASP1|CALM1|CALM2|CALM3|CCDC14|CDC42|CDK5R1|CDK5R2|CHRNB2|CKB|CNP|COX6B1|DYNLL1|FGF9|FOXP2|G6PD|GLUD1|GNB4|HSPA5|INA|KCNC1|KCNC2|KIRREL3|MAOB|MAPKAP1|MBP|NDRG2|NDUFS3|NFIB|PADI2|PLP1|RHOA|S100A1|SCRIB|SEC16A|SEC24B|SIRT2|SUDS3|SYNGR3|TTBK1|YWHAE|YWHAH|YWHAQ|ZNF148
595	GO:0040007	growth	6.00E-10	1.13E-08	208	ABL1|ACVR2B|ADAM15|ADARB1|ADD1|AGT|AKAP13|AKIRIN1|ALCAM|ANKRD11|ANXA6|APBA1|APBA2|APOD|APP|ARID2|ARID5B|ARIH2|ATM|ATRX|AUTS2|BCL9|BDNF|C3orf58|C9orf72|CCM2|CD81|CD9|CDK5|CDKN1C|CFLAR|CHST11|COBL|COCH|COL12A1|COL27A1|COL6A1|COL7A1|COPS2|CPNE1|CTNNB1|CTR9|CYFIP1|CYFIP2|DAG1|DCLK1|DDR1|DHCR7|DVL1|DYSF|ECM1|EFNA5|EIF2AK4|EIF4H|EMX1|EP300|EPB41L5|ERBB4|ERCC1|ERCC2|FGF1|FGFR2|FGFR3|FKBP8|FLRT3|FMN1|FOX…
596	GO:0006650	glycerophospholipid metabolic process	6.00E-10	1.07E-08	170	ABHD12|ABHD16A|ABHD6|ACHE|AGK|AGPAT1|AGPAT3|AGPAT4|AGPAT5|AGPAT6|AGXT2L1|ALDH5A1|ARF1|ARF3|ATM|CDIPT|CDS1|CDS2|CHKA|CHPT1|CPNE1|CPNE3|CPNE6|CPNE7|CSF1R|CSNK2A1|CSNK2B|DBI|DDHD1|DDHD2|DGKA|DGKQ|DGKZ|DPM2|EFR3A|EFR3B|ENPP2|ENPP6|EPT1|ETNK1|FAM126A|FAM126B|FAR1|FGF2|FIG4|GDE1|GDPD1|GNPAT|GPAA1|GPAM|GPCPD1|GPD1|GPD1L|GPLD1|HADHA|HADHB|IMPA1|IMPAD1|INPP1|INPP4A|INPP5A|INPP5B|INPP5E|INPP5F|INPP5J|INPP5…
597	GO:0010628	positive regulation of gene expression	6.00E-10	1.08E-08	887	AATF|ABL1|ABLIM3|ACTA2|ACTB|ACTR2|ACTR3|ACVR1B|ACVR2A|ADAR|ADCYAP1|AFAP1L2|AGRN|AGT|AHI1|AKAP8L|AKIRIN2|AKT1|ANGEL2|ANK2|ANK3|APBB1|APOE|APP|ARF4|ARHGEF10L|ARHGEF11|ARHGEF2|ARID1A|ARID1B|ARID4A|ARID4B|ARMCX3|ARNT|ARNT2|ARNTL|ARRB1|ARRB2|ASH1L|ASH2L|ASXL1|ATF2|ATF4|ATF6B|ATM|ATMIN|ATRX|ATXN7L3|AUTS2|BAZ1B|BCAS3|BCL11A|BCL11B|BCL9|BCL9L|BCLAF1|BEX1|BMP7|BMPR2|BPTF|BRD4|BRD7|BRF1|BTRC|C10orf54|C11or…
598	GO:0009725	response to hormone	6.00E-10	1.14E-08	434	AACS|ABCA2|ABCA3|ABCG1|ABHD2|ACACA|ACAT1|ACSBG1|ACSL1|ACTN2|ACVR1C|ADAM9|ADCY1|ADCY2|ADCY3|ADCY5|ADCY6|ADCY9|ADCYAP1|ADCYAP1R1|ADIPOR1|ADIPOR2|ADRBK1|AGL|AGRN|AGT|AHCYL1|AKR1B1|AKT1|AKT2|ALAD|ANXA5|AP3S1|APC|APEX1|APPL1|APPL2|AQP1|ARID1A|ARID1B|ARNT2|ASNS|ASS1|ATP1A1|ATP1A2|ATP1A3|ATP2B1|ATP2B4|ATP6AP1|ATP6V0A1|ATP6V0B|ATP6V0C|ATP6V0D1|ATP6V0E1|ATP6V0E2|ATP6V1A|ATP6V1B2|ATP6V1C1|ATP6V1D|ATP6V1E1|…
599	GO:2001233	regulation of apoptotic signaling pathway	7.00E-10	1.22E-08	212	ACAA2|ADORA2A|AGT|AKT1|APAF1|ARHGEF2|ARRB2|ATPIF1|BAD|BAG5|BCAP31|BCL2L1|BCL2L2|BCLAF1|BDNF|BECN1|BID|BIRC6|BNIP3|BOK|C19orf2|C2orf18|CD74|CDKN2D|CFLAR|CHCHD10|CLU|CREB3|CSNK2A1|CTNNA1|CTNNB1|CTSH|CTTN|CX3CL1|CX3CR1|CYLD|DAB2IP|DAPK3|DDX3X|DEDD2|DEPTOR|DFNA5|DNAJA1|DNM1L|ENO1|ERP29|EYA1|FAF1|FAIM2|FAM162A|FBXO18|FBXW7|FEM1B|FGFR1|FIS1|FLCN|FYN|GCLC|GNAI2|GNB2L1|GPX1|GRINA|GSK3A|GSK3B|GSN|GSTP1|HE…
600	GO:0030433	ubiquitin-dependent ERAD pathway	7.00E-10	1.28E-08	53	AMFR|ANKZF1|AUP1|BAG6|CCDC47|DERL1|DNAJB12|DNAJB14|DNAJB2|DNAJB9|DNAJC10|DNAJC18|EDEM3|ERLEC1|ERLIN2|FAF2|FBXO2|FBXO27|FBXO44|FOXRED2|HSP90B1|HSPA13|HSPA5|JKAMP|KIAA0368|MAN1B1|MARCH6|NPLOC4|OS9|PSMC6|RNF103|RNF175|RNF185|SEL1L|SGTA|SGTB|STT3B|STUB1|SYVN1|TMEM129|TMUB2|TRIM13|UBE2G2|UBE2J1|UBE2J2|UBE4A|UBE4B|UBQLN1|UBQLN2|UBXN4|USP19|VCP|WFS1
601	GO:0044270	cellular nitrogen compound catabolic process	7.00E-10	1.22E-08	228	ACAT1|ACOT7|AFMID|AHCY|ALDH1L1|ALDH6A1|AMPD3|ATM|BLVRA|BLVRB|C19orf43|C19orf61|CARNS1|CASC3|CECR2|CNOT1|CNOT2|CNOT3|CNOT6|CNOT6L|CNOT7|CNOT8|CNP|CRMP1|CSDE1|DCP1A|DCP2|DCTPP1|DDX5|DDX6|DEDD2|DICER1|DIS3|DIS3L|DPYSL2|DPYSL3|DPYSL4|DPYSL5|DROSHA|DUT|EDC4|EIF2C1|EIF3E|EIF4G1|ENPP4|ENTPD1|ENTPD3|ENTPD4|ENTPD6|ERI3|ETF1|EXOSC10|FBXO18|GDA|GPX1|GSPT1|H1F0|HBS1L|HINT1|HMGB1|HMOX2|HNRNPD|HPRT1|HRSP12|HSP…
602	GO:0033674	positive regulation of kinase activity	7.00E-10	1.23E-08	291	ABI1|ABL1|ACE|ACSL1|ACVR2B|ADAM9|ADCY1|ADCY2|ADCY3|ADCY5|ADCY6|ADCY9|ADCYAP1|ADNP|ADORA1|ADRA2C|AFAP1L2|AGAP2|AGT|AKAP13|AKT1|ALS2|AMBRA1|ARRB1|ATG13|ATG14|ATP2B4|AVPI1|BAD|BDNF|C10orf46|C13orf15|CAB39|CALM1|CALM2|CALM3|CAMK1|CAMKK1|CARTPT|CCDC88A|CCND1|CCND2|CCND3|CCNT2|CCNY|CD24|CD74|CD81|CDC25B|CDK5|CDK5R1|CDK5R2|CDKN1B|CIB1|CLU|COPS8|CRK|CRKL|CSF1R|CSK|CYR61|DAB2IP|DAG1|DAXX|DAZAP2|DBNL|DDX3X…
603	GO:0031401	positive regulation of protein modification process	7.00E-10	1.27E-08	569	ABCA7|ABI1|ABL1|ACE|ACSL1|ACVR1B|ACVR2A|ACVR2B|ADAM9|ADCY1|ADCY2|ADCY3|ADCY5|ADCY6|ADCY9|ADCYAP1|ADNP|ADORA1|ADRA2C|AFAP1L2|AGT|AKAP12|AKAP13|AKAP8L|AKAP9|AKT1|AKT2|AKTIP|ALS2|ANKLE2|ANKRD6|APLNR|APOE|APP|ARFGEF1|ARHGEF2|ARL2BP|ARL6IP5|ARNT|ARNTL|ARRB1|ARRB2|ARRDC3|ASPSCR1|ATG13|ATG14|ATG7|ATM|ATP2B4|ATP6AP1|AUTS2|AVPI1|BCL6|BDNF|BIRC2|BMI1|BMP7|BMPR2|BRD4|BRD7|C10orf46|C11orf59|C13orf15|C19orf10…
604	GO:0043312	neutrophil degranulation	7.00E-10	1.29E-08	251	ACAA1|ACLY|ACTR10|ACTR1B|ACTR2|ADAM10|AGL|ALAD|ALDOA|ALDOC|ALOX5|AMPD3|AP1M1|AP2A2|APAF1|APEH|ARL8A|ARMC8|ARPC5|ARSA|ASAH1|ATG7|ATP11A|ATP11B|ATP6AP2|ATP6V0A1|ATP6V0C|ATP6V1D|ATP8A1|B2M|C11orf59|C16orf62|C3|C5orf32|C6orf120|CAB39|CAND1|CANT1|CAP1|CAPN1|CAT|CCT2|CCT8|CD47|CD55|CD59|CD63|CD97|CDK13|CEP290|CKAP4|COMMD9|COPB1|COTL1|CPNE1|CPNE3|CPPED1|CREG1|CSNK2B|CST3|CSTB|CTSA|CTSB|CTSD|CTSH|CTSZ|CY…
605	GO:0019884	antigen processing and presentation of exogenous antigen	7.00E-10	1.34E-08	111	ACTR10|ACTR1A|ACTR1B|AP1B1|AP1G1|AP1M1|AP1S1|AP1S2|AP2A1|AP2A2|AP2B1|AP2M1|AP2S1|AP3B1|AP3D1|ARF1|B2M|CALR|CANX|CAPZA1|CAPZA2|CAPZB|CD74|CLTA|CLTC|CTSD|CTSF|CTSL1|DCTN1|DCTN2|DCTN3|DCTN4|DCTN5|DCTN6|DNM2|DYNC1H1|DYNC1I1|DYNC1I2|DYNC1LI1|DYNC1LI2|DYNLL1|DYNLL2|HLA-A|HLA-DPA1|HLA-DRA|HLA-DRB1|HLA-E|IKBKB|IKBKG|ITGAV|KIF2A|KIF3A|KIF3B|KIF3C|KIF5A|KIFAP3|KLC1|KLC2|LGMN|OSBPL1A|PDIA3|PSMA1|PSMA2|PSMA3…
606	GO:0043666	regulation of phosphoprotein phosphatase activity	7.00E-10	1.28E-08	78	ANKLE2|ARPP19|B3GAT3|BOD1|BOD1L|C19orf2|C7orf16|CABIN1|CALM1|CALM2|CALM3|CRY2|DMPK|DRD2|ELFN2|ENSA|FKBP1A|FKBP1B|GNAI2|GSK3B|HSP90AB1|HSP90B1|HTT|IGBP1|IKBKB|KIAA0649|LMTK2|MAGI2|MGAT5|MTOR|NUAK1|PDGFRB|PHACTR1|PHACTR3|PHACTR4|PPME1|PPP1R10|PPP1R11|PPP1R12A|PPP1R14A|PPP1R15A|PPP1R15B|PPP1R16A|PPP1R16B|PPP1R1A|PPP1R1B|PPP1R2|PPP1R7|PPP1R8|PPP1R9B|PPP2R1A|PPP2R1B|PPP2R2A|PPP2R2B|PPP2R2C|PPP2R2D|PPP…
607	GO:0019216	regulation of lipid metabolic process	7.00E-10	1.22E-08	212	ABCA1|ABCG1|ABHD6|ACACA|ACACB|ACADVL|ACOX1|ACSL1|ACSL3|ADIPOR1|ADIPOR2|ADORA1|AGAP2|AGT|AKT1|AKT2|ALAS1|AMBRA1|APOC1|APOD|APOE|APPL2|ARF1|ASAH1|ATG14|ATP1A1|BCL11B|BSCL2|C11orf59|C3|CAPN2|CARM1|CCDC3|CCKBR|CD74|CD81|CHD9|CNR1|CPT1A|CREB1|CREBBP|CREBL2|CRTC3|CTDNEP1|CYP51A1|CYR61|DAB2IP|DGAT2|DGKQ|DGKZ|DHCR7|DKK3|DNAJC15|EDF1|EEF1A2|EGR1|EIF6|ELOVL5|ENHO|ERLIN2|FABP3|FADS1|FAM3A|FASN|FBXW7|FDFT1|F…
608	GO:0043068	positive regulation of programmed cell death	7.00E-10	1.26E-08	322	ABL1|ABR|ACVR1C|ADAM10|ADORA2A|AES|AGT|AKAP12|AKAP13|AKT1|ALDH1A3|ANP32B|ANXA5|APAF1|APBB1|APBB2|APC|APH1A|APH1B|ARHGEF1|ARHGEF11|ARHGEF12|ARHGEF17|ARHGEF18|ARHGEF2|ARHGEF3|ARHGEF4|ARHGEF6|ARHGEF7|ARHGEF9|ARL6IP5|ARRB1|ARRB2|ATF2|ATF4|ATG7|ATM|ATPIF1|BACE1|BAD|BCAP31|BCL2L1|BCL2L13|BCL6|BCLAF1|BECN1|BID|BIN1|BMP7|BNIP3|BNIP3L|BOK|BTG1|C13orf15|C1QBP|C1orf201|CAMK1D|CAMK2A|CAMK2D|CAPN2|CCK|CDC34|C…
609	GO:0010001	glial cell differentiation	8.00E-10	1.37E-08	104	ABL1|ADAM22|ADORA2A|AKT1|AKT2|APP|ARHGEF10|ASPA|B4GALT5|B4GALT6|BNIP3|BOK|C11orf9|CD9|CDH2|CDK5|CDK6|CLU|CNP|CNTN2|CNTNAP1|CSK|CSPG5|CTNNB1|DAG1|DICER1|DNER|DRD1|DTX1|EIF2B1|EIF2B5|EMX1|ERBB3|ERCC2|FA2H|GAP43|GPC1|GRN|GSN|GSTP1|HDAC10|HDAC11|ID2|ID4|IFNGR1|ILK|KCNJ10|KRAS|LAMB2|LGI4|LPAR1|LRP1|MAG|MAP2K1|MAPK1|MAPK3|MAPT|MED12|METRN|METTL3|MMP24|MPP5|MT3|NAB1|NAB2|NCSTN|NDRG1|NF1|NFE2L1|NFIB|NKX6…
610	GO:0006120	mitochondrial electron transport, NADH to ubiquinone	8.00E-10	1.50E-08	40	COQ9|DLD|NDUFA1|NDUFA10|NDUFA11|NDUFA12|NDUFA13|NDUFA2|NDUFA3|NDUFA4|NDUFA5|NDUFA6|NDUFA7|NDUFA8|NDUFA9|NDUFAB1|NDUFB1|NDUFB10|NDUFB11|NDUFB2|NDUFB3|NDUFB4|NDUFB5|NDUFB6|NDUFB7|NDUFB8|NDUFB9|NDUFC1|NDUFC2|NDUFS1|NDUFS2|NDUFS3|NDUFS4|NDUFS5|NDUFS6|NDUFS7|NDUFS8|NDUFV1|NDUFV2|NDUFV3
611	GO:0034654	nucleobase-containing compound biosynthetic process	8.00E-10	1.36E-08	513	ABLIM2|ABLIM3|ACACA|ACACB|ACAT1|ACLY|ACOT7|ACSBG1|ACSL1|ACSL3|ACSL4|ACSL6|ACSS1|ACSS2|ADCY1|ADCY2|ADCY3|ADCY5|ADCY6|ADCY9|ADRM1|ADSS|AFF4|AFMID|AGPAT1|AGPAT3|AGPAT4|AGPAT5|AGPAT6|AK1|AK2|AK3|AK4|AK5|ALDOA|AMD1|AMPD2|AMPD3|APOA1BP|ARNT|ARRB1|ARRB2|ASH1L|ASH2L|ASXL1|ATF4|ATF6B|ATIC|ATP5A1|ATP5B|ATP5C1|ATP5D|ATP5E|ATP5F1|ATP5G1|ATP5G2|ATP5G3|ATP5H|ATP5I|ATP5J|ATP5J2|ATP5L|ATP5O|BAZ2A|BDP1|BMPR2|BRF1…
612	GO:0032869	cellular response to insulin stimulus	8.00E-10	1.37E-08	102	AKT1|AKT2|AP3S1|APC|APPL1|ATP6AP1|ATP6V0A1|ATP6V0B|ATP6V0C|ATP6V0D1|ATP6V0E1|ATP6V0E2|ATP6V1A|ATP6V1B2|ATP6V1C1|ATP6V1D|ATP6V1E1|ATP6V1F|ATP6V1G1|ATP6V1G2|ATP6V1H|BAIAP2|BCAR1|C20orf117|CFLAR|CPEB1|CPEB2|CYFIP1|DENND4C|EEF2K|EIF4EBP2|EPRS|ERRFI1|FOXO1|FOXO3|FOXO4|GAB1|GCLC|GOT1|GPLD1|GRB10|GRB2|GSK3A|GSK3B|GSTP1|HDAC5|HDAC9|IGF1R|INPP5K|INSR|IRS1|IRS2|KAT2B|KIAA0528|LPIN1|LPIN2|MARS|MYO5A|NAMPT|N…
613	GO:0045935	positive regulation of nucleobase-containing compound metabolic process	8.00E-10	1.51E-08	841	AATF|ABL1|ABLIM3|ACD|ACTA2|ACTL6B|ACTN1|ACTN2|ACTN4|ACTR2|ACTR3|ACVR1B|ACVR2A|ADCYAP1|AFAP1L2|AGRN|AGT|AHI1|AIP|AKAP8L|AKIRIN2|AKT1|APBB1|APEX1|APOE|APP|ARF4|ARHGEF10L|ARHGEF11|ARHGEF2|ARID1A|ARID1B|ARID4A|ARID4B|ARID5B|ARL2BP|ARMCX3|ARNT|ARNT2|ARNTL|ARRB1|ARRB2|ASH1L|ASH2L|ASXL1|ATF2|ATF4|ATF6B|ATM|ATMIN|ATR|ATRX|ATXN7L3|AUTS2|BCAS3|BCL11B|BCL9|BCL9L|BCLAF1|BEX1|BIRC2|BMP7|BMPR2|BPTF|BRD4|BRD7|B…
614	GO:0051276	chromosome organization	8.00E-10	1.37E-08	501	ABL1|ACD|ACIN1|ACTB|ACTL6B|ACTR6|AKAP8L|ANP32B|ANP32E|APBB1|APEX1|ARID1A|ARID1B|ARID2|ARID4A|ARID4B|ARRB1|ASH1L|ASH2L|ASXL1|ATF2|ATM|ATR|ATRX|ATXN7L3|BAG6|BAHD1|BANF1|BAP1|BAZ1B|BAZ2A|BAZ2B|BECN1|BMI1|BOD1|BPTF|BRD1|BRD2|BRD3|BRD4|BRD8|BRD9|BRE|BRMS1L|BRPF3|BRWD1|BUB3|C16orf53|C17orf49|C17orf68|C17orf79|C17orf96|C19orf62|CABIN1|CARM1|CBX3|CBX4|CBX6|CBX7|CCNB1IP1|CDK5|CECR2|CENPT|CETN2|CHD1|CHD1L|…
615	GO:0017148	negative regulation of translation	9.00E-10	1.67E-08	84	ATF4|BTG2|CALR|CAPRIN1|CAPRIN2|CELF1|CELF4|CIRBP|CNOT1|CNOT2|CNOT3|CNOT6L|CNOT7|CNOT8|CPEB1|CPEB2|CPEB3|CPEB4|DAPK1|DAPK3|DDX3X|DHX36|EIF2AK1|EIF2AK4|EIF2C1|EIF2S1|EIF3E|EIF4E|EIF4EBP2|EIF4ENIF1|EIF6|ENC1|EPRS|FMR1|FTO|FXR1|FXR2|GAPDH|GIGYF2|GNB2L1|HNRNPD|HNRNPR|HRSP12|IGFBP5|ILF3|IREB2|KHSRP|LARP1|METTL3|NCL|PAIP2|PAIP2B|PUM1|PURA|RBM23|RBM3|RBM4|RC3H1|RGS2|ROCK1|ROCK2|RPL13A|RPS3|SAMD4A|SAMD4B|…
616	GO:0043065	positive regulation of apoptotic process	1.00E-09	1.83E-08	319	ABL1|ABR|ACVR1C|ADAM10|ADORA2A|AES|AGT|AKAP12|AKAP13|AKT1|ALDH1A3|ANP32B|ANXA5|APAF1|APBB1|APBB2|APC|APH1A|APH1B|ARHGEF1|ARHGEF11|ARHGEF12|ARHGEF17|ARHGEF18|ARHGEF2|ARHGEF3|ARHGEF4|ARHGEF6|ARHGEF7|ARHGEF9|ARL6IP5|ARRB1|ARRB2|ATF2|ATF4|ATG7|ATM|ATPIF1|BACE1|BAD|BCAP31|BCL2L1|BCL2L13|BCL6|BCLAF1|BECN1|BID|BIN1|BMP7|BNIP3|BNIP3L|BOK|BTG1|C13orf15|C1QBP|C1orf201|CAMK1D|CAMK2A|CAMK2D|CAPN2|CCK|CDC34|C…
617	GO:0002446	neutrophil mediated immunity	1.00E-09	1.70E-08	255	ACAA1|ACE|ACLY|ACTR10|ACTR1B|ACTR2|ADAM10|AGL|ALAD|ALDOA|ALDOC|ALOX5|AMPD3|AP1M1|AP2A2|APAF1|APEH|ARL8A|ARMC8|ARPC5|ARSA|ASAH1|ATG7|ATP11A|ATP11B|ATP6AP2|ATP6V0A1|ATP6V0C|ATP6V1D|ATP8A1|B2M|C11orf59|C16orf62|C3|C5orf32|C6orf120|CAB39|CAND1|CANT1|CAP1|CAPN1|CAT|CCT2|CCT8|CD47|CD55|CD59|CD63|CD97|CDK13|CEP290|CKAP4|COMMD9|COPB1|COTL1|CPNE1|CPNE3|CPPED1|CREG1|CSNK2B|CST3|CSTB|CTSA|CTSB|CTSD|CTSH|CTS…
618	GO:1901879	regulation of protein depolymerization	1.00E-09	1.84E-08	60	ACTN2|ADD1|ADD2|ADD3|APC|APC2|ARHGEF2|ASPH|C16orf45|CAMSAP1|CAMSAP1L1|CAPZA1|CAPZA2|CAPZB|CFL1|CFL2|CIB1|CLASP1|CLASP2|DSTN|EPB49|EPS8|FAM21C|FGF13|GSN|HDAC6|HDGFRP3|KATNB1|KIAA1543|LIMA1|LRRC16A|MAP1A|MAP1B|MAP1S|MAP6D1|MID1|MID1IP1|MTPN|NAV3|NES|PDXP|RDX|RLTPR|SEMA5A|SPAST|SPEF1|SPTAN1|SPTB|SPTBN1|SPTBN2|SPTBN4|SPTBN5|STMN2|TAOK1|TMOD1|TMOD2|TTBK2|TWF1|TWF2|WDR1
619	GO:0090263	positive regulation of canonical Wnt signaling pathway	1.10E-09	2.00E-08	91	ARNTL|C14orf129|C20orf11|CAPRIN2|CSNK1D|CSNK1E|CSNK1G2|CSNK1G3|CTDNEP1|DAAM2|DACT1|DAPK3|DDX3X|FAM53B|FGF9|FGFR2|GPC5|GPRC5B|ILK|JRK|JUP|KANK1|KIAA1967|LGR4|LRRK1|LRRK2|PIN1|PPM1A|PSMA1|PSMA2|PSMA3|PSMA4|PSMA5|PSMA6|PSMA7|PSMB1|PSMB10|PSMB2|PSMB3|PSMB4|PSMB5|PSMB6|PSMB7|PSMC1|PSMC2|PSMC3|PSMC4|PSMC5|PSMC6|PSMD1|PSMD10|PSMD11|PSMD12|PSMD13|PSMD14|PSMD2|PSMD3|PSMD4|PSMD6|PSMD7|PSMD8|PSME1|PSME3|PSM…
620	GO:0006521	regulation of cellular amino acid metabolic process	1.10E-09	1.89E-08	47	ATCAY|ATP2B4|AZIN1|COMT|NQO1|OAZ1|OAZ2|ODC1|PARK7|PSMA1|PSMA2|PSMA3|PSMA4|PSMA5|PSMA6|PSMA7|PSMB1|PSMB10|PSMB2|PSMB3|PSMB4|PSMB5|PSMB6|PSMB7|PSMC1|PSMC2|PSMC3|PSMC4|PSMC5|PSMC6|PSMD1|PSMD10|PSMD11|PSMD12|PSMD13|PSMD14|PSMD2|PSMD3|PSMD4|PSMD6|PSMD7|PSMD8|PSME1|PSME3|PSME4|PSMF1|SLC7A11
621	GO:0014047	glutamate secretion	1.10E-09	1.93E-08	27	APBA1|BZRAP1|CPLX1|GIPC1|GLS|GLS2|GRM2|NF1|NTRK2|PPFIA1|PPFIA2|PPFIA3|PPFIA4|RAB3A|RIMS1|SLC17A7|SLC1A1|SLC1A2|SLC1A3|SLC1A6|SLC38A2|SNAP25|STX1A|STXBP1|SYT1|UNC13B|VAMP2
622	GO:0040013	negative regulation of locomotion	1.20E-09	2.20E-08	175	ABHD2|ABHD6|ABR|ACVR1C|ADAM15|ADARB1|ADIPOR1|ADORA1|ADORA2A|AKT1|AP1AR|APEX1|APOD|APOE|ARID2|ARRDC3|BAI1|BCR|C13orf15|C16orf45|C18orf1|C5orf30|CALR|CD200|CD74|CHRD|CITED2|CLASP1|CLASP2|CLIC4|CORO1B|CORO1C|CRK|CSNK2B|CTNNA1|CX3CL1|CX3CR1|CYGB|DAB2IP|DACH1|DAG1|DCN|DDT|DLC1|DLG5|DNAJA4|DPYSL3|DRD2|DUSP1|DUSP3|ENG|ERBB4|EVL|FAM115A|FAM65B|FBLN1|FGF2|FLCN|FOXO3|GPR173|GPR56|GREM1|GSTP1|GTPBP4|HDAC5|H…
623	GO:0090181	regulation of cholesterol metabolic process	1.20E-09	2.12E-08	44	ABCG1|ACACA|ACACB|ACADVL|APOE|CYP51A1|DGAT2|DGKQ|DHCR7|ERLIN2|FASN|FDFT1|FDPS|FGF1|GPAM|HMGCR|HMGCS1|IDI1|KPNB1|LDLR|LDLRAP1|LMF1|LSS|MBTPS1|MBTPS2|MVD|MVK|NFYA|NFYB|NFYC|PMVK|POR|PRKAA1|RAN|SC5DL|SCAP|SCD|SEC14L2|SOD1|SP1|SQLE|SREBF1|SREBF2|TM7SF2
624	GO:1903047	mitotic cell cycle process	1.30E-09	2.38E-08	299	ABCB1|ACTR1A|ACTR1B|ACVR1B|AKAP8L|AKAP9|ANAPC1|ANK3|ANKLE2|ANLN|APC|ARF1|ARHGEF10|ARHGEF2|ARL3|ARPP19|ATF2|ATM|BANF1|BCAT1|BCL2L1|BECN1|BOD1|BRD4|BRSK1|BRSK2|BTG2|BTRC|BUB3|C10orf46|C13orf15|C20orf43|CALM3|CAMK2A|CARM1|CCND1|CCND2|CCND3|CCNG2|CCNH|CCNI|CCNJL|CCNY|CDC25B|CDC27|CDC34|CDK14|CDK5RAP2|CDK5RAP3|CDK6|CDKN1B|CDKN2D|CEP164|CEP250|CEP290|CEP57|CEP63|CETN2|CFL1|CHMP1A|CHMP1B|CHMP2A|CHMP2B|C…
625	GO:0018130	heterocycle biosynthetic process	1.40E-09	2.52E-08	542	ABCB6|ABLIM2|ABLIM3|ACACA|ACACB|ACAT1|ACLY|ACOT7|ACSBG1|ACSL1|ACSL3|ACSL4|ACSL6|ACSS1|ACSS2|ADCY1|ADCY2|ADCY3|ADCY5|ADCY6|ADCY9|ADRM1|ADSS|AFF4|AFMID|AGPAT1|AGPAT3|AGPAT4|AGPAT5|AGPAT6|AK1|AK2|AK3|AK4|AK5|ALAD|ALAS1|ALDOA|AMD1|AMPD2|AMPD3|APOA1BP|ARNT|ARRB1|ARRB2|ASH1L|ASH2L|ASXL1|ATF4|ATF6B|ATIC|ATP5A1|ATP5B|ATP5C1|ATP5D|ATP5E|ATP5F1|ATP5G1|ATP5G2|ATP5G3|ATP5H|ATP5I|ATP5J|ATP5J2|ATP5L|ATP5O|ATPI…
626	GO:0072665	protein localization to vacuole	1.40E-09	2.43E-08	48	AP3B1|AP3D1|AP3M1|BECN1|C7orf59|CACNG2|CACNG3|CACNG4|CACNG7|CACNG8|CD81|CLU|GCC2|GGA3|GNPTAB|GOSR2|HBXIP|HGS|HSPA8|KIAA0467|LAMP2|LARS|M6PR|MON1A|MON1B|NAGPA|NCOA4|PIK3R4|RAB7A|RTN4|SCARB2|SH3BP4|SH3GLB1|SMURF1|SNF8|SORL1|TRAPPC8|VPS13A|VPS13C|VPS13D|VPS28|VPS36|VPS37A|VPS37B|VPS4A|VTI1B|WASH3P|ZFYVE16
627	GO:0030111	regulation of Wnt signaling pathway	1.60E-09	2.83E-08	195	ABL1|AES|ALS2CR4|ANKRD6|APC|APC2|APCDD1|APOE|APP|ARNTL|ATP6AP2|ATP6V0C|BTRC|C12orf43|C14orf129|C20orf11|CAPRIN2|CCNY|CDH2|CDK14|CHD8|CSNK1A1|CSNK1D|CSNK1E|CSNK1G2|CSNK1G3|CSNK2A1|CTDNEP1|CTNNB1|CTNNBIP1|CTNND1|CTNND2|CUL3|CYLD|DAAM2|DAB2IP|DACT1|DACT2|DACT3|DAPK3|DDX3X|DIXDC1|DKK3|DVL1|DVL3|EGR1|EMD|FAM123A|FAM123C|FAM53B|FGF9|FGFR2|FOXO1|FOXO3|FZD7|G3BP1|GNAQ|GNB2L1|GPC5|GPRC5B|GRB10|GREM1|GSK3A…
628	GO:0002444	myeloid leukocyte mediated immunity	1.60E-09	2.87E-08	263	ACAA1|ACE|ACLY|ACTR10|ACTR1B|ACTR2|ADAM10|AGL|ALAD|ALDOA|ALDOC|ALOX5|AMPD3|AP1M1|AP2A2|APAF1|APEH|ARL8A|ARMC8|ARPC5|ARSA|ASAH1|ATG7|ATP11A|ATP11B|ATP6AP2|ATP6V0A1|ATP6V0C|ATP6V1D|ATP8A1|B2M|C11orf59|C16orf62|C3|C5orf32|C6orf120|CAB39|CAMK4|CAND1|CANT1|CAP1|CAPN1|CAT|CBL|CCT2|CCT8|CD47|CD55|CD59|CD63|CD97|CDK13|CEP290|CHGA|CKAP4|COMMD9|COPB1|COTL1|CPLX2|CPNE1|CPNE3|CPPED1|CREG1|CSNK2B|CST3|CSTB|CT…
629	GO:0007006	mitochondrial membrane organization	1.60E-09	2.79E-08	83	ACAA2|AFG3L2|AGK|ALKBH7|APOO|APOOL|ATF2|ATP5A1|ATP5B|ATP5C1|ATP5D|ATP5E|ATP5F1|ATP5G1|ATP5G2|ATP5G3|ATP5H|ATP5I|ATP5J|ATP5J2|ATP5L|ATP5O|ATPIF1|BAD|BCL2L1|BID|BLOC1S2|BNIP3|BNIP3L|BOK|C19orf70|C1orf201|C22orf29|C2orf18|CALM3|CAMK2A|CHCHD10|CHCHD6|CLN8|CNP|DNAJC11|GSK3A|GSK3B|HIP1R|HSP90AA1|HSPA1A|HSPA4|IMMT|LETM1|MAPK8|MFN1|MFN2|MOAP1|MUL1|NDUFA13|NMT1|OPA1|OXA1L|PPIF|PPP1R13B|PPP3R1|RHOT1|RHOT2|…
630	GO:0019439	aromatic compound catabolic process	1.70E-09	2.93E-08	231	ACAA1|ACAT1|ACOT7|AFMID|AHCY|ALDH1L1|AMPD3|ASRGL1|ATM|BLVRA|BLVRB|C19orf43|C19orf61|CARNS1|CASC3|CECR2|CNOT1|CNOT2|CNOT3|CNOT6|CNOT6L|CNOT7|CNOT8|CNP|COMT|CSDE1|DCP1A|DCP2|DCTPP1|DDX5|DDX6|DEDD2|DICER1|DIO2|DIS3|DIS3L|DROSHA|DUT|EDC4|EIF2C1|EIF3E|EIF4G1|ENPP4|ENTPD1|ENTPD3|ENTPD4|ENTPD6|EPHX1|ERI3|ETF1|EXOSC10|FBXO18|GDA|GPX1|GSPT1|H1F0|HBS1L|HINT1|HMGB1|HMOX2|HNRNPD|HPRT1|HRSP12|HSPA1A|HSPA1B|IT…
631	GO:0031333	negative regulation of protein complex assembly	1.70E-09	2.95E-08	85	ADD1|ADD2|ADD3|ANKRD27|ARFGEF1|ARHGEF2|BIRC2|C18orf1|CAPZA1|CAPZA2|CAPZB|CDC42|CLIP3|CLU|CRBN|CRYAB|CTNNBIP1|DACT1|DDX3X|DNAJC15|DYRK1A|EML2|EP300|EPB49|EPS8|FHOD3|FKBP4|GBA|GLTPD1|GLTSCR2|GSK3B|GSN|HIP1R|HMGB1|INPP5J|KANK1|LCMT1|LMO4|MAP2|MAPRE1|MKKS|MYADM|PARK7|PEX14|PEX5|PFN1|PFN2|PMEPA1|PPM1A|PRKCD|PRKCZ|PRRT2|RAF1|RDX|RIOK3|RPL13A|SIRT2|SLIT2|SNCA|SORL1|SPTAN1|SPTB|SPTBN1|SPTBN2|SPTBN4|SPTBN…
632	GO:0043524	negative regulation of neuron apoptotic process	1.90E-09	3.32E-08	91	AARS|ADNP|ADORA2A|AGAP2|AMBRA1|APOE|ARRB1|ARRB2|AXL|BCL2L1|BDNF|BHLHB9|BOK|BTG2|CHL1|CNTFR|CORO1A|CPEB4|CX3CL1|CX3CR1|DLX1|DNAJC5|EN2|ERBB3|FAIM2|FAM134B|FYN|GABRA5|GABRB2|GABRB3|GCLC|GRIK2|GRIN1|GRN|HIF1A|HIPK2|HRAS|HSP90AB1|HYOU1|ILK|ITSN1|JUN|KDM2B|KRAS|LGMN|LIG4|LRP1|MAG|MAP2K4|MAP3K12|MECP2|MEF2C|MSH2|MT3|NAIP|NEFL|NES|NONO|NR4A2|NRBP2|NRP1|NTRK2|OXR1|PARK2|PARK7|PDPK1|PIN1|PINK1|PPARGC1A|PP…
633	GO:0071375	cellular response to peptide hormone stimulus	1.90E-09	3.29E-08	150	ACTN2|ADCY1|ADCY2|ADCY3|ADCY5|ADCY6|ADCY9|AGT|AHCYL1|AKT1|AKT2|ANXA5|AP3S1|APC|APEX1|APPL1|ARID1B|ASS1|ATP6AP1|ATP6V0A1|ATP6V0B|ATP6V0C|ATP6V0D1|ATP6V0E1|ATP6V0E2|ATP6V1A|ATP6V1B2|ATP6V1C1|ATP6V1D|ATP6V1E1|ATP6V1F|ATP6V1G1|ATP6V1G2|ATP6V1H|BAIAP2|BCAR1|C20orf117|CA2|CAMK2A|CDC5L|CFLAR|CPEB1|CPEB2|CPS1|CREB1|CRHBP|CRHR1|CRK|CSK|CYFIP1|DENND4C|EEF2K|EIF4EBP2|EPRS|ERRFI1|FBN1|FOXO1|FOXO3|FOXO4|FYN|G…
634	GO:1903828	negative regulation of cellular protein localization	2.00E-09	3.51E-08	75	ACTN2|ANKRD13A|AP2M1|APOD|ARF6|ASTN2|BAG3|BCL2L1|C6orf106|CABP1|CDK5|CHP|CLTC|CSK|DCLK1|DCLK2|DNAJA1|EPB49|ERLEC1|FAM108A1|FAM108B1|FAM65B|FLCN|GDI1|GOPC|GPM6B|GSK3B|H2AFY|INPP5E|INPP5K|INSIG1|ITGB1BP1|LEPROT|LEPROTL1|LMAN1|LRRK2|LYPD1|LZTFL1|LZTS2|MAP1A|MAPT|MRAP2|NEDD4L|NF1|NSFL1C|NUMB|OS9|OTUD7B|PARK7|PICALM|PID1|PKDCC|PKIA|PKIG|POLR1A|PPFIA1|PPP2R5A|RANGAP1|RHOQ|ROCK2|SIN3A|SVIP|TAX1BP3|TERF1…
635	GO:0002283	neutrophil activation involved in immune response	2.00E-09	3.44E-08	251	ACAA1|ACLY|ACTR10|ACTR1B|ACTR2|ADAM10|AGL|ALAD|ALDOA|ALDOC|ALOX5|AMPD3|AP1M1|AP2A2|APAF1|APEH|ARL8A|ARMC8|ARPC5|ARSA|ASAH1|ATG7|ATP11A|ATP11B|ATP6AP2|ATP6V0A1|ATP6V0C|ATP6V1D|ATP8A1|B2M|C11orf59|C16orf62|C3|C5orf32|C6orf120|CAB39|CAND1|CANT1|CAP1|CAPN1|CAT|CCT2|CCT8|CD47|CD55|CD59|CD63|CD97|CDK13|CEP290|CKAP4|COMMD9|COPB1|COTL1|CPNE1|CPNE3|CPPED1|CREG1|CSNK2B|CST3|CSTB|CTSA|CTSB|CTSD|CTSH|CTSZ|CY…
636	GO:0022402	cell cycle process	2.10E-09	3.71E-08	468	ABCB1|ABL1|ACTR1A|ACTR1B|ACTR2|ACTR3|ACVR1B|AKAP8L|AKAP9|ANAPC1|ANK3|ANKLE2|ANLN|ANXA11|APBB1|APBB2|APC|ARAP1|ARF1|ARHGEF10|ARHGEF2|ARL2|ARL3|ARPP19|ATF2|ATM|ATRX|BAG6|BANF1|BCAT1|BCL2L1|BECN1|BOD1|BRD4|BRSK1|BRSK2|BTG2|BTRC|BUB3|C10orf46|C11orf59|C13orf15|C20orf43|C7orf59|C9orf69|CAB39|CAB39L|CALM3|CAMK2A|CAPN3|CARM1|CCDC69|CCNB1IP1|CCND1|CCND2|CCND3|CCNG2|CCNH|CCNI|CCNJL|CCNY|CDC123|CDC14B|CDC2…
637	GO:1990138	neuron projection extension	2.10E-09	3.70E-08	46	ALCAM|AUTS2|C9orf72|CDK5|CPNE1|CTNNB1|CYFIP1|CYFIP2|DCLK1|DDR1|DVL1|EIF2AK4|EMX1|FLRT3|HSP90AA1|HSP90AB1|IQGAP1|ITGB1|LAMB2|LHX2|MAP1B|NDEL1|NDN|NLGN3|NRP1|PLXNA1|PLXNA3|PPP3CB|PRKCZ|RAPH1|SEMA5A|SEMA5B|SEMA7A|SH3GL2|SLC9A6|SLIT1|SLIT2|SLIT3|SPG11|STK11|TIAM1|TMEM108|ULK1|ULK2|USP9X|WASF1
638	GO:0016311	dephosphorylation	2.20E-09	3.75E-08	170	ACP1|ACP2|ACPL2|APEX1|ATP1A1|BTRC|C7orf70|CAMK2G|CDC14B|CDC25B|CPPED1|CTDNEP1|CTDSP1|CTDSP2|CTDSPL|CTDSPL2|CYCS|DLG1|DNAJC6|DUSP1|DUSP16|DUSP26|DUSP3|DUSP5|DUSP6|DUSP7|DUSP8|ENOPH1|EYA1|FBXW11|FIG4|G6PC3|HDDC2|HDHD2|IMPA1|IMPAD1|INPP1|INPP4A|INPP5A|INPP5B|INPP5E|INPP5F|INPP5J|INPP5K|INPPL1|LHPP|LPIN1|LPIN2|LPPR1|LPPR2|LPPR3|LPPR4|LPPR5|MTMR2|MTMR3|MTMR4|MTMR6|MTMR7|NT5C2|NT5C3L|NT5DC1|NT5DC3|NUDT…
639	GO:0043299	leukocyte degranulation	2.20E-09	3.75E-08	258	ACAA1|ACLY|ACTR10|ACTR1B|ACTR2|ADAM10|AGL|ALAD|ALDOA|ALDOC|ALOX5|AMPD3|AP1M1|AP2A2|APAF1|APEH|ARL8A|ARMC8|ARPC5|ARSA|ASAH1|ATG7|ATP11A|ATP11B|ATP6AP2|ATP6V0A1|ATP6V0C|ATP6V1D|ATP8A1|B2M|C11orf59|C16orf62|C3|C5orf32|C6orf120|CAB39|CAND1|CANT1|CAP1|CAPN1|CAT|CBL|CCT2|CCT8|CD47|CD55|CD59|CD63|CD97|CDK13|CEP290|CHGA|CKAP4|COMMD9|COPB1|CORO1A|COTL1|CPLX2|CPNE1|CPNE3|CPPED1|CREG1|CSNK2B|CST3|CSTB|CTSA|…
640	GO:0016239	positive regulation of macroautophagy	2.20E-09	3.75E-08	50	BAG3|BECN1|BNIP3|BNIP3L|C9orf72|CALCOCO2|CDC37|CLEC16A|DCN|GPSM1|HDAC6|HIF1A|HSPB8|HTT|IKBKG|KIAA1324|LARP1|LRSAM1|MAP3K7|MAPK3|MFN2|OPTN|PAFAH1B2|PARK2|PINK1|PIP4K2A|PIP4K2B|PIP4K2C|PRKAA2|RAB12|RAB3GAP1|RAB3GAP2|RALB|SCOC|SESN1|SH3GLB1|SMCR8|SMURF1|SPTLC1|SPTLC2|SUPT5H|TBK1|TOMM7|TRIM13|TSC1|TSC2|ULK1|UVRAG|VPS13D|WAC
641	GO:0006414	translational elongation	2.30E-09	4.02E-08	78	ABTB1|AURKAIP1|DAP3|DIO2|EEF1A1|EEF1A2|EEF1B2|EEF1D|EEF1G|EEF2|EEF2K|EIF5A|EIF5A2|ERAL1|GADD45GIP1|GFM1|GFM2|GNB2L1|GTPBP1|GTPBP2|HBS1L|LTN1|MRP63|MRPL10|MRPL12|MRPL15|MRPL16|MRPL18|MRPL19|MRPL2|MRPL20|MRPL21|MRPL24|MRPL27|MRPL28|MRPL3|MRPL30|MRPL33|MRPL34|MRPL35|MRPL37|MRPL38|MRPL4|MRPL41|MRPL43|MRPL45|MRPL49|MRPL51|MRPL55|MRPL9|MRPS10|MRPS11|MRPS15|MRPS16|MRPS18B|MRPS2|MRPS21|MRPS23|MRPS24|MRPS…
642	GO:1901361	organic cyclic compound catabolic process	2.30E-09	4.03E-08	248	ACAA1|ACAT1|ACOT7|AFMID|AHCY|ALDH1L1|ALDH4A1|ALDH6A1|AMPD3|APOE|ASRGL1|ATM|BLVRA|BLVRB|C19orf43|C19orf61|CARNS1|CASC3|CECR2|CNOT1|CNOT2|CNOT3|CNOT6|CNOT6L|CNOT7|CNOT8|CNP|COMT|CRMP1|CSDE1|CYP27A1|CYP46A1|DCP1A|DCP2|DCTPP1|DDX5|DDX6|DEDD2|DICER1|DIO2|DIS3|DIS3L|DPYSL2|DPYSL3|DPYSL4|DPYSL5|DROSHA|DUT|EDC4|EIF2C1|EIF3E|EIF4G1|ENPP4|ENTPD1|ENTPD3|ENTPD4|ENTPD6|ERI3|ETF1|EXOSC10|FBXO18|GDA|GPX1|GSPT1|…
643	GO:0120034	positive regulation of plasma membrane bounded cell projection assembly	2.40E-09	4.13E-08	68	AGRN|AKIRIN1|ANLN|APC|ARAP1|ARPC2|ATMIN|AUTS2|BCAS3|C17orf37|C3orf10|CCDC88A|CDC42|CDC42EP1|CDC42EP2|CDC42EP4|CEP120|COBL|CP110|CROCC|CYFIP1|DEF8|DNM2|DNM3|DPYSL3|DYNLL1|DZIP1|EPS8|EPS8L2|FAM65B|FAM98A|FMR1|FNBP1L|FSCN1|GPM6A|GRLF1|HDAC4|HRAS|HTT|KCTD17|KIT|LPPR5|MARK4|MTOR|NCKAP1|NDEL1|NEURL|NRP1|ODZ1|ODZ2|P2RX7|P2RY12|PALM|PFN1|PLEKHM1|RAC1|RALA|RHOQ|RLTPR|SEPT7|SEPT9|SRF|TAPT1|TGFBR1|TWF2|WASF…
644	GO:0019058	viral life cycle	2.50E-09	4.24E-08	118	ADRBK1|APOE|ATG16L1|ATG5|AXL|CD46|CD55|CD81|CDC42|CHMP1A|CHMP1B|CHMP2A|CHMP2B|CHMP4A|CHMP4B|CHMP5|CHMP7|CTBP1|CTBP2|CTSB|DAG1|DDX6|DEK|EEA1|EFNB2|EFNB3|EPS15|FAM125B|FURIN|GAS6|HBXIP|HSP90AB1|HSPA1A|HSPA1B|HTATSF1|HTR2A|ITCH|ITGA2|ITGAV|ITGB1|KIAA0174|KPNA1|KPNA2|KPNA3|KPNA6|KPNB1|LAMP1|LDLR|LRSAM1|MOG|NCAM1|NEDD4L|NFIA|NMT2|NPC1|NUP133|NUP153|NUP188|NUP205|NUP210|NUP214|NUP50|NUP62|NUP85|NUP93|N…
645	GO:0006475	internal protein amino acid acetylation	2.50E-09	4.31E-08	80	ACTL6B|APBB1|ARRB1|ATAT1|ATF2|BAG6|BRD1|BRD8|BRPF3|CHD5|CLOCK|CREBBP|CRTC2|CSRP2BP|DMAP1|DPF1|DPF2|DR1|ELP3|EP300|EP400|EPC2|HCFC1|ING4|ING5|KAT2A|KAT2B|KAT5|KIAA1267|KIAA1310|LDB1|MAP3K7|MAPT|MBD3|MCM3AP|MCRS1|MDH2|MEAF6|MECP2|MLL|MORF4L1|MORF4L2|MSL1|MSL3|MUM1|MYST1|MYST2|MYST3|MYST4|NAA10|NAA40|NAA50|NAT15|NCOA1|NCOA3|OGT|PCGF2|PER1|PHF15|PHF17|PHF20|POLE3|POLE4|POR|RSF1|RUVBL2|SPHK2|SRCAP|SUP…
646	GO:0048002	antigen processing and presentation of peptide antigen	2.70E-09	4.69E-08	113	ABCB9|ACE|ACTR10|ACTR1A|ACTR1B|AP1B1|AP1G1|AP1M1|AP1S1|AP1S2|AP2A1|AP2A2|AP2B1|AP2M1|AP2S1|ARF1|B2M|BCAP31|CALR|CANX|CAPZA1|CAPZA2|CAPZB|CD74|CLTA|CLTC|CTSD|CTSF|CTSL1|DCTN1|DCTN2|DCTN3|DCTN4|DCTN5|DCTN6|DNM2|DYNC1H1|DYNC1I1|DYNC1I2|DYNC1LI1|DYNC1LI2|DYNLL1|DYNLL2|HLA-A|HLA-DPA1|HLA-DRA|HLA-DRB1|HLA-E|IKBKB|IKBKG|ITGAV|KIF2A|KIF3A|KIF3B|KIF3C|KIF5A|KIFAP3|KLC1|KLC2|LGMN|MARCH1|OSBPL1A|PDIA3|PSMA1…
647	GO:0099637	neurotransmitter receptor transport	2.80E-09	4.75E-08	30	AP2B1|AP3D1|ARHGAP44|CACNG2|CACNG3|CACNG4|CACNG7|CACNG8|CALY|CLSTN1|CPLX1|DNM1|DNM2|DNM3|EPS15|GRIP2|GRIPAP1|HIP1|KIF17|KIF5A|KIF5C|LRRC7|MAPK10|RAB11A|SCRIB|SNAP25|SNAP47|STX1B|STX3|VPS35
648	GO:0046486	glycerolipid metabolic process	2.80E-09	4.81E-08	201	ABHD12|ABHD16A|ABHD2|ABHD6|ACHE|ACSL1|ACSL4|AGK|AGPAT1|AGPAT3|AGPAT4|AGPAT5|AGPAT6|AGXT2L1|ALDH5A1|APOC1|APOE|ARF1|ARF3|ATM|CAT|CDIPT|CDS1|CDS2|CHKA|CHPT1|CPNE1|CPNE3|CPNE6|CPNE7|CPS1|CPT1A|CSF1R|CSNK2A1|CSNK2B|DAGLA|DAGLB|DBI|DDHD1|DDHD2|DGAT1|DGAT2|DGKA|DGKB|DGKD|DGKE|DGKG|DGKQ|DGKZ|DPM2|EFR3A|EFR3B|ENPP2|ENPP6|EPT1|ETNK1|FAAH|FABP3|FABP7|FAM126A|FAM126B|FAR1|FGF2|FIG4|GDE1|GDPD1|GK5|GNPAT|GPAA…
649	GO:0036503	ERAD pathway	2.80E-09	4.69E-08	62	AMFR|ANKZF1|AUP1|BAG6|BRSK2|CCDC47|DERL1|DNAJB12|DNAJB14|DNAJB2|DNAJB9|DNAJC10|DNAJC18|EDEM3|ERLEC1|ERLIN2|FAF2|FBXO2|FBXO27|FBXO44|FOXRED2|GET4|HERPUD1|HM13|HSP90B1|HSPA13|HSPA5|JKAMP|KIAA0368|MAN1B1|MARCH6|NPLOC4|OS9|PARK2|POMT2|PSMC6|RNF103|RNF175|RNF185|SEL1L|SGTA|SGTB|STT3B|STUB1|SYVN1|TMEM129|TMUB2|TOR1A|TRIM13|UBE2G2|UBE2J1|UBE2J2|UBE4A|UBE4B|UBQLN1|UBQLN2|UBXN4|UBXN6|UGGT1|USP19|VCP|WFS1
650	GO:0006376	mRNA splice site selection	2.90E-09	4.94E-08	28	CELF1|CELF2|CELF3|CELF4|CELF5|CELF6|KIAA0907|LUC7L|LUC7L2|LUC7L3|PRPF39|PSIP1|PTBP2|RBMX|SETX|SF1|SF3A1|SF3A2|SF3A3|SFSWAP|SLU7|SNRPC|SRSF1|SRSF10|SRSF5|SRSF6|SRSF9|YTHDC1
651	GO:0022406	membrane docking	3.00E-09	5.11E-08	107	ACTR1A|AHI1|AKAP9|ATG14|CDK5RAP2|CEP164|CEP250|CEP290|CEP57|CEP63|CETN2|CHP|CKAP5|CLASP1|CP110|CPLX2|CSNK1D|CSNK1E|CTBP2|DCTN1|DCTN2|DCTN3|DYNC1H1|DYNC1I2|DYNLL1|ESYT1|ESYT2|EXOC4|EXOC5|EXOC6|EXOC6B|EZR|HAUS7|HSP90AA1|KCNB1|MAPRE1|MARK4|MSN|NDE1|NDRG4|NINL|NSF|ODF2|PAFAH1B1|PCM1|PCNT|PDZD8|PEX16|PLDN|PPFIA3|PPP2R1A|PRKACA|PRKAR2B|PSEN2|RAB10|RAB11A|RAB15|RAB3A|RAB3B|RAB3D|RAB3IP|RAB7A|RAB8B|ROCK1…
652	GO:0060548	negative regulation of cell death	3.00E-09	5.11E-08	465	AARS|AATF|ABL1|ACAA2|ACCN1|ADAR|ADCYAP1|ADCYAP1R1|ADNP|ADORA1|ADORA2A|AGAP2|AHI1|AKR1B1|AKT1|AKT2|AMBRA1|ANKLE2|ANXA5|AP2B1|APBB2|API5|APOE|AQP1|ARF4|ARHGDIA|ARHGEF2|ARL6IP1|ARNT2|ARRB1|ARRB2|ASNS|ATF4|ATG5|ATG7|ATOX1|ATP13A2|AXL|BAD|BAG1|BAG3|BAG5|BAG6|BCL11B|BCL2L1|BCL2L2|BCL6|BDNF|BECN1|BHLHB9|BID|BIRC2|BIRC6|BMP7|BNIP3|BNIP3L|BOK|BRE|BTBD10|BTG2|C17orf37|C19orf10|C19orf2|C19orf6|C2orf18|C3orf…
653	GO:0035967	cellular response to topologically incorrect protein	3.20E-09	5.41E-08	92	ACADVL|ADD1|AMFR|ANKZF1|ARFGAP1|ASNA1|ASNS|ATF4|ATF6B|ATP6V0D1|BAG3|BAG6|C19orf10|C5orf41|CALR|CANX|CCND1|CDK5RAP3|CREB3|CREB3L2|CTDSP2|CUL3|CUL7|CXXC1|DAB2IP|DAXX|DCTN1|DERL1|DNAJB12|DNAJB14|DNAJB9|DNAJC18|DNAJC3|EIF2S1|EP300|ERO1L|EXTL1|EXTL2|EXTL3|GFPT1|GOSR2|GSK3A|HDAC6|HDGF|HERPUD1|HSF1|HSP90B1|HSPA13|HSPA1A|HSPA1B|HSPA2|HSPA5|HSPA8|HSPA9|HSPB8|HYOU1|KLHDC3|LMNA|MBTPS1|MBTPS2|NFE2L2|OPTN|PAR…
654	GO:0071427	mRNA-containing ribonucleoprotein complex export from nucleus	3.20E-09	5.32E-08	72	AGFG1|ALKBH5|C1orf77|CASC3|CDC40|CPSF1|CPSF2|CPSF4|DDX19A|DDX25|DHX38|EIF4E|EIF5A|ENY2|FIP1L1|FYTTD1|HNRNPA2B1|MCM3AP|NCBP1|NCBP2|NUP133|NUP153|NUP188|NUP205|NUP210|NUP214|NUP50|NUP62|NUP85|NUP93|NUP98|NUPL1|NXF1|PABPN1|POLDIP3|POM121|POM121C|RANBP2|RBM15B|RBM8A|RNPS1|SARNP|SEC13|SEH1L|SLBP|SLU7|SMG1|SMG5|SMG6|SMG7|SRRM1|SRSF1|SRSF11|SRSF2|SRSF3|SRSF4|SRSF5|SRSF6|SRSF7|SRSF9|SYMPK|THOC2|THOC3|THO…
655	GO:0006406	mRNA export from nucleus	3.20E-09	5.32E-08	72	AGFG1|ALKBH5|C1orf77|CASC3|CDC40|CPSF1|CPSF2|CPSF4|DDX19A|DDX25|DHX38|EIF4E|EIF5A|ENY2|FIP1L1|FYTTD1|HNRNPA2B1|MCM3AP|NCBP1|NCBP2|NUP133|NUP153|NUP188|NUP205|NUP210|NUP214|NUP50|NUP62|NUP85|NUP93|NUP98|NUPL1|NXF1|PABPN1|POLDIP3|POM121|POM121C|RANBP2|RBM15B|RBM8A|RNPS1|SARNP|SEC13|SEH1L|SLBP|SLU7|SMG1|SMG5|SMG6|SMG7|SRRM1|SRSF1|SRSF11|SRSF2|SRSF3|SRSF4|SRSF5|SRSF6|SRSF7|SRSF9|SYMPK|THOC2|THOC3|THO…
656	GO:0032981	mitochondrial respiratory chain complex I assembly	3.40E-09	5.77E-08	48	ACAD9|ATP5SL|C3orf1|C7orf44|C9orf123|ECSIT|FOXRED1|NDUFA1|NDUFA10|NDUFA11|NDUFA12|NDUFA13|NDUFA2|NDUFA3|NDUFA5|NDUFA6|NDUFA7|NDUFA8|NDUFA9|NDUFAB1|NDUFAF3|NDUFAF4|NDUFB1|NDUFB10|NDUFB11|NDUFB2|NDUFB3|NDUFB4|NDUFB5|NDUFB6|NDUFB7|NDUFB8|NDUFB9|NDUFC1|NDUFC2|NDUFS1|NDUFS2|NDUFS3|NDUFS4|NDUFS5|NDUFS6|NDUFS7|NDUFS8|NDUFV1|NDUFV2|NDUFV3|OXA1L|TMEM126B
657	GO:0010257	NADH dehydrogenase complex assembly	3.40E-09	5.77E-08	48	ACAD9|ATP5SL|C3orf1|C7orf44|C9orf123|ECSIT|FOXRED1|NDUFA1|NDUFA10|NDUFA11|NDUFA12|NDUFA13|NDUFA2|NDUFA3|NDUFA5|NDUFA6|NDUFA7|NDUFA8|NDUFA9|NDUFAB1|NDUFAF3|NDUFAF4|NDUFB1|NDUFB10|NDUFB11|NDUFB2|NDUFB3|NDUFB4|NDUFB5|NDUFB6|NDUFB7|NDUFB8|NDUFB9|NDUFC1|NDUFC2|NDUFS1|NDUFS2|NDUFS3|NDUFS4|NDUFS5|NDUFS6|NDUFS7|NDUFS8|NDUFV1|NDUFV2|NDUFV3|OXA1L|TMEM126B
658	GO:0031328	positive regulation of cellular biosynthetic process	3.70E-09	6.16E-08	877	AATF|ABL1|ABLIM3|ACD|ACPL2|ACSL3|ACTA2|ACTL6B|ACTN1|ACTN2|ACTN4|ACTR2|ACTR3|ACVR1B|ACVR2A|ADCYAP1|ADCYAP1R1|AFAP1L2|AGAP2|AGRN|AGT|AHI1|AIP|AKAP12|AKAP8L|AKIRIN2|AKT1|AKT2|APBB1|APEX1|APOE|APP|APPL1|ARF4|ARFGEF1|ARHGEF10L|ARHGEF11|ARHGEF2|ARID1A|ARID1B|ARID4A|ARID4B|ARID5B|ARL2BP|ARMCX3|ARNT|ARNT2|ARNTL|ARPP19|ARRB1|ARRB2|ASH1L|ASH2L|ASS1|ASXL1|ATF2|ATF4|ATF6B|ATM|ATMIN|ATR|ATRX|ATXN7L3|AUTS2|BCA…
659	GO:0036465	synaptic vesicle recycling	3.70E-09	6.15E-08	41	ACTB|ACTG1|AMPH|AP3B1|AP3D1|ARF6|CANX|CDK5|DENND1A|DNAJC6|DNM1|DNM1L|DNM2|DNM3|GAK|ITSN1|KIAA1107|KIAA1109|NLGN2|NLGN3|NLGN4X|OPHN1|PACSIN1|PICALM|PIP5K1C|RAB3A|RAB5A|SCRIB|SH3GL1|SH3GL2|SNAP91|SNCA|SNCB|STX1A|SYNJ1|SYP|SYT1|SYT17|SYT2|SYT5|SYT7
660	GO:0010035	response to inorganic substance	3.80E-09	6.41E-08	269	ABAT|ABL1|ADAM9|ADCY1|ADD1|ADNP|AHCYL1|AKR1B1|AKT1|ALAD|ANK3|ANKZF1|ANXA11|ANXA5|ANXA7|APBB1|APEX1|APP|AQP1|ASS1|ATF2|ATF4|ATG7|ATIC|ATP13A2|ATP2B4|ATP5D|ATRX|AXL|B2M|BACE1|BAD|BAP1|BECN1|BNIP3|BSG|C17orf37|C20orf43|CA2|CACNA1G|CACNA1H|CACNG2|CACYBP|CALM1|CALM2|CALM3|CALR|CAMK2D|CAPN2|CAPN3|CAT|CCND1|CD9|CDKN1B|CFLAR|CLIC4|COL18A1|CPNE1|CPNE2|CPNE3|CPNE4|CPNE5|CPNE6|CPNE7|CPNE8|CPNE9|CPOX|CPS1|CR…
661	GO:0010822	positive regulation of mitochondrion organization	3.80E-09	6.41E-08	76	ABLIM3|ARIH2|ATG13|ATPIF1|BAD|BAP1|BID|BNIP3|BOK|CAMKK2|CDC37|CHCHD10|DCN|DDHD1|DDHD2|DNM1L|FAM162A|FBXO7|FBXW7|FIS1|GBA|GSK3A|GSK3B|HDAC6|HIF1A|HIP1R|HPS4|HTRA2|HTT|HUWE1|LEPROT|MAPK8|MFF|MFN2|MLLT11|MOAP1|MUL1|NMT1|NPEPPS|OPA1|OPTN|PARK2|PARK7|PDCD5|PINK1|PLA2G6|PPARGC1A|PPIF|PPP1R13B|PPP3R1|PRKAA1|RHOU|RNF31|SAE1|SH3GLB1|SMCR7L|SMURF1|SREBF2|TFDP1|TFDP2|TOMM7|TP53BP2|UBE2D3|UBE2J2|UBE2L3|UBL5|…
662	GO:0018393	internal peptidyl-lysine acetylation	4.00E-09	6.67E-08	77	ACTL6B|APBB1|ARRB1|ATAT1|ATF2|BAG6|BRD1|BRD8|BRPF3|CHD5|CLOCK|CREBBP|CRTC2|CSRP2BP|DMAP1|DPF1|DPF2|DR1|ELP3|EP300|EP400|EPC2|HCFC1|ING4|ING5|KAT2A|KAT2B|KAT5|KIAA1267|KIAA1310|LDB1|MAP3K7|MBD3|MCM3AP|MCRS1|MEAF6|MECP2|MLL|MORF4L1|MORF4L2|MSL1|MSL3|MUM1|MYST1|MYST2|MYST3|MYST4|NAA40|NAA50|NAT15|NCOA1|NCOA3|OGT|PCGF2|PER1|PHF15|PHF17|PHF20|POLE3|POLE4|POR|RSF1|RUVBL2|SPHK2|SRCAP|SUPT7L|TADA2B|TADA3…
663	GO:0010389	regulation of G2/M transition of mitotic cell cycle	4.10E-09	6.86E-08	114	ACTR1A|AKAP9|APP|ATM|BRD4|BRSK1|CCND1|CDC25B|CDK5RAP2|CDK5RAP3|CEP164|CEP250|CEP290|CEP57|CEP63|CETN2|CKAP5|CLASP1|CP110|CSNK1D|CSNK1E|CUL1|DCTN1|DCTN2|DCTN3|DYNC1H1|DYNC1I2|DYNLL1|FBXL7|FHL1|FOXN3|FOXO4|GLTSCR2|HAUS7|HSP90AA1|HSPA2|MAPRE1|MECP2|NAE1|NBN|NDE1|NINL|ODF2|PAFAH1B1|PBX1|PCM1|PCNT|PKIA|PPP2R1A|PRKACA|PRKAR2B|PSMA1|PSMA2|PSMA3|PSMA4|PSMA5|PSMA6|PSMA7|PSMB1|PSMB10|PSMB2|PSMB3|PSMB4|PSMB…
664	GO:0000910	cytokinesis	4.30E-09	7.11E-08	67	ACTR2|ACTR3|ANK3|ANLN|ANXA11|APC|ARF1|ARL3|C9orf69|CECR2|CFL1|CHMP1A|CHMP1B|CHMP2A|CHMP2B|CHMP4A|CHMP4B|CHMP5|CHMP7|CIT|CUL7|DCTN3|FMN2|JTB|KIAA0174|KIAA0196|KLHDC8B|LZTS2|MAP9|MYH10|MYH9|PDCD6IP|RAB35|RASA1|RHOA|RHOB|RHOC|ROCK1|ROCK2|RTKN|SEPT10|SEPT11|SEPT2|SEPT3|SEPT4|SEPT5|SEPT6|SEPT7|SEPT8|SEPT9|SNX18|SNX9|SON|SPAST|SPIRE1|SPIRE2|SPTBN1|STAMBP|STMN1|TRIM36|TTC19|UNC119|USP8|VPS24|VPS4A|VPS4B…
665	GO:0019219	regulation of nucleobase-containing compound metabolic process	4.40E-09	7.26E-08	1727	AATF|ABCA2|ABCE1|ABL1|ABLIM3|ACD|ACTA2|ACTL6B|ACTN1|ACTN2|ACTN4|ACTR2|ACTR3|ACVR1B|ACVR2A|ACVR2B|ADCY1|ADCYAP1|ADNP|ADORA2A|AEBP1|AES|AFAP1L2|AFF1|AFF2|AFF3|AFF4|AGRN|AGT|AHCTF1|AHCYL1|AHI1|AHNAK|AHNAK2|AIP|AK4|AKAP17A|AKAP8L|AKIRIN2|AKT1|ALKBH5|ANGEL2|ANP32A|APAF1|APBB1|APBB2|APBB3|APEX1|APOE|APP|ARF4|ARHGEF10L|ARHGEF11|ARHGEF2|ARID1A|ARID1B|ARID2|ARID4A|ARID4B|ARID5B|ARL2BP|ARMCX3|ARNT|ARNT2|AR…
666	GO:0031326	regulation of cellular biosynthetic process	4.40E-09	7.32E-08	1781	AARS|AATF|ABCA2|ABCA7|ABL1|ABLIM3|ACADVL|ACD|ACOT8|ACPL2|ACSL3|ACTA2|ACTL6B|ACTN1|ACTN2|ACTN4|ACTR2|ACTR3|ACVR1B|ACVR2A|ACVR2B|ADCY1|ADCYAP1|ADCYAP1R1|ADIPOR1|ADIPOR2|ADNP|ADORA2A|AEBP1|AES|AFAP1L2|AFF1|AFF2|AFF3|AFF4|AGAP2|AGRN|AGT|AHCTF1|AHI1|AIP|AK4|AKAP12|AKAP17A|AKAP8L|AKIRIN2|AKT1|AKT2|ANKRD17|AP2A1|APBB1|APBB2|APBB3|APEX1|APOC1|APOE|APP|APPL1|ARF4|ARFGEF1|ARHGEF10L|ARHGEF11|ARHGEF2|ARID1A|…
667	GO:0051716	cellular response to stimulus	4.70E-09	7.75E-08	2741	AACS|AATF|ABCA1|ABCA7|ABCG1|ABCG2|ABCG4|ABHD2|ABI1|ABI2|ABL1|ABL2|ABR|ABTB2|ACAA1|ACAA2|ACACA|ACADVL|ACAP2|ACCN1|ACCN2|ACD|ACSL1|ACTB|ACTG1|ACTN2|ACTN4|ACTR2|ACTR3|ACVR1B|ACVR1C|ACVR2A|ACVR2B|ADAM10|ADAM11|ADAM15|ADAM23|ADAM9|ADAMTS1|ADAP1|ADAR|ADCY1|ADCY2|ADCY3|ADCY5|ADCY6|ADCY9|ADCYAP1|ADCYAP1R1|ADD1|ADH5|ADIPOR1|ADIPOR2|ADNP|ADORA1|ADORA2A|ADRA2C|ADRBK1|ADRBK2|ADSS|AES|AGAP3|AGRN|AGT|AHCYL1|AH…
668	GO:0033119	negative regulation of RNA splicing	4.70E-09	7.69E-08	23	C1QBP|CELF4|DYRK1A|HNRNPA2B1|HNRNPK|PTBP1|PTBP2|RBM10|RBM42|RBMX|RNPS1|ROD1|RPS13|RPS26|SAP18|SFSWAP|SRSF10|SRSF4|SRSF6|SRSF7|SRSF9|TMBIM6|U2AF2
669	GO:0006986	response to unfolded protein	5.20E-09	8.55E-08	99	ACADVL|ADD1|AMFR|ARFGAP1|ASNA1|ASNS|ATF4|ATF6B|ATP6V0D1|BAG3|C19orf10|C5orf41|CALR|CANX|CCND1|CDK5RAP3|CREB3|CREB3L2|CTDSP2|CUL7|CXXC1|DAB2IP|DAXX|DCTN1|DERL1|DNAJA1|DNAJB1|DNAJB2|DNAJB5|DNAJB9|DNAJC3|EDEM3|EIF2S1|EP300|ERO1L|EXTL1|EXTL2|EXTL3|FAF2|GFPT1|GOSR2|GSK3A|HDGF|HERPUD1|HSF1|HSP90AA1|HSP90AB1|HSP90B1|HSPA13|HSPA1A|HSPA1B|HSPA2|HSPA4|HSPA4L|HSPA5|HSPA8|HSPA9|HSPB1|HSPB8|HSPD1|HSPE1|HSPH1|…
670	GO:0140238	presynaptic endocytosis	5.30E-09	8.67E-08	36	ACTB|ACTG1|AMPH|ARF6|CANX|CDK5|DENND1A|DNAJC6|DNM1|DNM1L|DNM2|DNM3|GAK|ITSN1|KIAA1107|KIAA1109|NLGN2|NLGN3|NLGN4X|OPHN1|PACSIN1|PICALM|PIP5K1C|SCRIB|SH3GL1|SH3GL2|SNAP91|SNCA|SNCB|STX1A|SYNJ1|SYP|SYT1|SYT17|SYT2|SYT5
671	GO:0008089	anterograde axonal transport	5.30E-09	8.67E-08	36	AP3B1|AP3B2|AP3D1|AP3M1|AP3M2|AP3S1|AP3S2|ARL8A|ARL8B|BLOC1S1|BLOC1S2|DLG2|DTNBP1|FMR1|HSPB1|KIF1A|KIF1B|KIF1C|KIF3A|KIF3B|KIF5A|KIF5B|KIF5C|MAP1A|MAPK8IP3|NEFL|PLDN|RAB21|SOD1|SPAST|SPG7|SYBU|TERF2|TRAK1|TRAK2|TRIM46
672	GO:0048488	synaptic vesicle endocytosis	5.30E-09	8.67E-08	36	ACTB|ACTG1|AMPH|ARF6|CANX|CDK5|DENND1A|DNAJC6|DNM1|DNM1L|DNM2|DNM3|GAK|ITSN1|KIAA1107|KIAA1109|NLGN2|NLGN3|NLGN4X|OPHN1|PACSIN1|PICALM|PIP5K1C|SCRIB|SH3GL1|SH3GL2|SNAP91|SNCA|SNCB|STX1A|SYNJ1|SYP|SYT1|SYT17|SYT2|SYT5
673	GO:0061003	positive regulation of dendritic spine morphogenesis	5.40E-09	8.78E-08	20	ACTR2|BAIAP2|BHLHB9|CAMK2B|CAPRIN1|CAPRIN2|CUX2|DBN1|DBNL|DHX36|DNM1L|EEF2K|ITPKA|KALRN|LRP8|OPA1|PAFAH1B1|PAK3|RELN|TIAM1
674	GO:0099518	vesicle cytoskeletal trafficking	5.40E-09	8.88E-08	39	ACTN4|AP3B1|AP3B2|AP3D1|AP3M1|AP3M2|AP3S1|AP3S2|BLOC1S1|BLOC1S2|CCDC64|DTNBP1|DYNC1H1|DYNC1I1|FNBP1L|HTT|KIF13A|KIF1A|KIF1B|KIF1C|KIF3A|KIF3B|KIF5A|KIF5B|KIFAP3|MYO5A|NDE1|NDEL1|PAFAH1B1|PLDN|PRKCZ|RAB1A|RASGRP1|SYBU|TRAK1|TRAK2|TRIM46|VAMP7|WASL
675	GO:1901653	cellular response to peptide	5.70E-09	9.33E-08	176	ACTN2|ADCY1|ADCY2|ADCY3|ADCY5|ADCY6|ADCY9|AGT|AHCYL1|AKR1B1|AKT1|AKT2|ANXA5|AP3S1|APC|APEX1|APP|APPL1|ARHGEF2|ARID1B|ASS1|ATP1A3|ATP6AP1|ATP6V0A1|ATP6V0B|ATP6V0C|ATP6V0D1|ATP6V0E1|ATP6V0E2|ATP6V1A|ATP6V1B2|ATP6V1C1|ATP6V1D|ATP6V1E1|ATP6V1F|ATP6V1G1|ATP6V1G2|ATP6V1H|BACE1|BAIAP2|BCAR1|BCL2L2|C20orf117|CA2|CACNA1A|CACNA2D1|CACNB1|CAMK2A|CDC5L|CDK5|CFLAR|CHMP5|CPEB1|CPEB2|CPS1|CREB1|CRHBP|CRHR1|CRK|…
676	GO:0010959	regulation of metal ion transport	5.90E-09	9.66E-08	203	ABL1|ACTN2|ACTN4|ADCYAP1|ADCYAP1R1|ADORA1|ADORA2A|AGT|AHCYL1|AHNAK|AKAP6|AKAP9|AKT1|AMIGO1|ANK2|ANK3|APLNR|ARF1|ARRB2|ATF4|ATG5|ATP1A1|ATP1A2|ATP1B1|ATP1B2|ATP1B3|ATP2B1|ATP2B4|B2M|BEST1|BIN1|CAB39|CACNA1B|CACNA1C|CACNA1D|CACNA2D1|CACNB1|CACNB2|CACNB3|CACNB4|CALM1|CALM2|CALM3|CAMK2A|CAMK2B|CAMK2D|CAMK2G|CAPN3|CASK|CASQ1|CD63|CHD7|CHP|CNTN1|CORO1A|CRHR1|CTNNB1|CX3CL1|DIAPH1|DLG1|DMD|DNM2|DPP10|DPP…
677	GO:0019693	ribose phosphate metabolic process	6.00E-09	9.77E-08	181	AASS|ACACA|ACACB|ACAT1|ACLY|ACOT7|ACOT8|ACSBG1|ACSL1|ACSL3|ACSL4|ACSL6|ACSS1|ACSS2|ADCY1|ADCY2|ADCY3|ADCY5|ADCY6|ADCY9|ADSS|AGPAT6|AK1|AK2|AK3|AK4|AK5|ALDOA|ALDOC|AMPD2|AMPD3|ATIC|ATP5A1|ATP5B|ATP5C1|ATP5D|ATP5E|ATP5F1|ATP5G1|ATP5G2|ATP5G3|ATP5H|ATP5I|ATP5J|ATP5J2|ATP5L|ATP5O|BAD|BRP44|BRP44L|C16orf7|CAD|CASK|CMPK1|COASY|COX5B|CYC1|DBI|DCAKD|DGAT1|DGAT2|DHTKD1|DLAT|DLD|DLG1|DLG2|DLST|DNAJC30|ELOV…
678	GO:0018210	peptidyl-threonine modification	6.00E-09	9.79E-08	63	ACVR1B|ADRBK1|AKT1|CAD|CAMK2A|CAMK2D|CDC42BPA|CDC42BPB|CDC42BPG|CDK10|CDK5|CDK5R1|CIT|CLK1|CSNK1A1|CSNK1D|CSNK1E|CSNK1G2|CSNK1G3|CSNK2A1|CSNK2B|DYRK1A|DYRK1B|GALNT1|GALNT11|GALNT13|GALNT2|GALNTL1|GSK3A|GSK3B|HIPK1|HIPK2|HIPK3|LMTK2|LRRK2|MAP2K1|MAP3K10|MAP3K12|MAPK1|MAPK8|MARK2|MTOR|NLK|OXSR1|PDPK1|PKN1|PRKACA|PRKCA|PRKCB|PRKCD|ROCK1|ROCK2|SBK1|STK39|TAF1|TBK1|TGFBR1|TGFBR2|TNKS|TTBK1|TTBK2|ULK1|…
679	GO:0042119	neutrophil activation	6.00E-09	9.77E-08	253	ACAA1|ACLY|ACTR10|ACTR1B|ACTR2|ADAM10|AGL|ALAD|ALDOA|ALDOC|ALOX5|AMPD3|AP1M1|AP2A2|APAF1|APEH|ARL8A|ARMC8|ARPC5|ARSA|ASAH1|ATG7|ATP11A|ATP11B|ATP6AP2|ATP6V0A1|ATP6V0C|ATP6V1D|ATP8A1|B2M|C11orf59|C16orf62|C3|C5orf32|C6orf120|CAB39|CAND1|CANT1|CAP1|CAPN1|CAT|CCT2|CCT8|CD47|CD55|CD59|CD63|CD97|CDK13|CEP290|CKAP4|COMMD9|COPB1|COTL1|CPNE1|CPNE3|CPPED1|CREG1|CSNK2B|CST3|CSTB|CTSA|CTSB|CTSD|CTSH|CTSZ|CY…
680	GO:0008654	phospholipid biosynthetic process	6.20E-09	1.00E-07	138	ACHE|AGK|AGPAT1|AGPAT3|AGPAT4|AGPAT5|AGPAT6|AGXT2L1|ARF1|ARF3|ATM|CDIPT|CDS1|CDS2|CHKA|CHPT1|CPNE1|CPNE3|CPNE6|CPNE7|CSNK2A1|CSNK2B|DDHD1|DDHD2|DGKA|DGKE|DGKQ|DGKZ|DHDDS|DPM2|EPT1|ETNK1|FADS1|FAR1|FDPS|FGF2|FIG4|GNPAT|GPAA1|GPAM|GPD1|GPD1L|HMGCS1|IDI1|IMPA1|INPP4A|INPP5E|INPP5F|INPP5J|INPP5K|INPPL1|LPCAT1|LPCAT2|LPCAT4|LPGAT1|LPIN1|LPIN2|MBOAT2|MBOAT7|MPPE1|MTMR12|MTMR2|MTMR3|MTMR4|MTMR6|MTMR7|MT…
681	GO:0051254	positive regulation of RNA metabolic process	6.20E-09	1.00E-07	768	AATF|ABL1|ABLIM3|ACTA2|ACTL6B|ACTN1|ACTN2|ACTN4|ACTR2|ACTR3|ACVR1B|ACVR2A|ADCYAP1|AFAP1L2|AGRN|AGT|AHI1|AIP|AKAP8L|AKIRIN2|AKT1|APBB1|APEX1|APOE|APP|ARF4|ARHGEF10L|ARHGEF11|ARHGEF2|ARID1A|ARID1B|ARID4A|ARID4B|ARID5B|ARL2BP|ARMCX3|ARNT|ARNT2|ARNTL|ARRB1|ASH1L|ASH2L|ASXL1|ATF2|ATF4|ATF6B|ATM|ATMIN|ATRX|ATXN7L3|AUTS2|BCAS3|BCL11B|BCL9|BCL9L|BCLAF1|BEX1|BIRC2|BMP7|BMPR2|BPTF|BRD4|BRD7|BRF1|BTG2|BTRC|…
682	GO:0010557	positive regulation of macromolecule biosynthetic process	6.30E-09	1.02E-07	840	AATF|ABL1|ABLIM3|ACD|ACPL2|ACTA2|ACTL6B|ACTN1|ACTN2|ACTN4|ACTR2|ACTR3|ACVR1B|ACVR2A|ADCYAP1|AFAP1L2|AGRN|AGT|AHI1|AIP|AKAP12|AKAP8L|AKIRIN2|AKT1|AKT2|APBB1|APEX1|APOE|APP|ARF4|ARFGEF1|ARHGEF10L|ARHGEF11|ARHGEF2|ARID1A|ARID1B|ARID4A|ARID4B|ARID5B|ARL2BP|ARMCX3|ARNT|ARNT2|ARNTL|ARRB1|ARRB2|ASH1L|ASH2L|ASXL1|ATF2|ATF4|ATF6B|ATM|ATMIN|ATR|ATRX|ATXN7L3|AUTS2|BCAS3|BCL11B|BCL9|BCL9L|BCLAF1|BEX1|BIRC2|B…
683	GO:0016573	histone acetylation	6.30E-09	1.02E-07	74	ACTL6B|APBB1|ARRB1|ATF2|BRD1|BRD8|BRPF3|CHD5|CLOCK|CREBBP|CRTC2|CSRP2BP|DMAP1|DPF1|DPF2|DR1|ELP3|EP300|EP400|EPC2|HCFC1|ING4|ING5|KAT2A|KAT2B|KAT5|KIAA1267|KIAA1310|LDB1|MAP3K7|MBD3|MCM3AP|MCRS1|MEAF6|MECP2|MLL|MORF4L1|MORF4L2|MSL1|MSL3|MUM1|MYST1|MYST2|MYST3|MYST4|NAA40|NAA50|NAT15|NCOA1|NCOA3|OGT|PCGF2|PER1|PHF15|PHF17|PHF20|POLE3|POLE4|RSF1|RUVBL2|SPHK2|SRCAP|SUPT7L|TADA2B|TADA3|TAF1|TAF10|TAF…
684	GO:0098662	inorganic cation transmembrane transport	6.40E-09	1.03E-07	280	ABCB6|ABCC8|ABCC9|ACCN1|ACCN2|AFG3L2|ANXA5|ANXA6|AQP1|ATOX1|ATP13A1|ATP1A1|ATP1A2|ATP1A3|ATP1B1|ATP1B2|ATP1B3|ATP2A2|ATP2A3|ATP2B1|ATP2B2|ATP2B3|ATP2B4|ATP2C1|ATP5A1|ATP5B|ATP5C1|ATP5D|ATP5E|ATP5F1|ATP5G1|ATP5G2|ATP5G3|ATP5H|ATP5I|ATP5J|ATP5J2|ATP5L|ATP5O|ATP6AP1|ATP6V0A1|ATP6V0B|ATP6V0C|ATP6V0D1|ATP6V0E1|ATP6V0E2|ATP6V1A|ATP6V1B2|ATP6V1C1|ATP6V1D|ATP6V1E1|ATP6V1F|ATP6V1G1|ATP6V1G2|ATP6V1H|C16orf…
685	GO:0019882	antigen processing and presentation	6.60E-09	1.06E-07	126	ABCB9|ACE|ACTR10|ACTR1A|ACTR1B|AP1B1|AP1G1|AP1M1|AP1S1|AP1S2|AP2A1|AP2A2|AP2B1|AP2M1|AP2S1|AP3B1|AP3D1|ARF1|ATG5|B2M|BCAP31|CALR|CANX|CAPZA1|CAPZA2|CAPZB|CD74|CLTA|CLTC|CTSD|CTSF|CTSH|CTSL1|DCTN1|DCTN2|DCTN3|DCTN4|DCTN5|DCTN6|DNM2|DYNC1H1|DYNC1I1|DYNC1I2|DYNC1LI1|DYNC1LI2|DYNLL1|DYNLL2|HLA-A|HLA-DPA1|HLA-DRA|HLA-DRB1|HLA-E|IKBKB|IKBKG|ITGAV|KIF2A|KIF3A|KIF3B|KIF3C|KIF5A|KIFAP3|KLC1|KLC2|LGMN|MARC…
686	GO:1902275	regulation of chromatin organization	6.70E-09	1.08E-07	111	AKAP8L|ARRB1|ATG5|ATM|ATRX|AUTS2|BCL6|BRD4|BRD7|C1orf77|C3orf63|C6orf89|CAMK1|CAMK2D|CDK9|CTBP1|CTCF|CTNNB1|CTR9|DNMT1|EID1|FLCN|FMR1|GCFC1|H1F0|H1FX|H2AFY|HDAC5|HIRA|HMGA1|HNRNPU|IWS1|JARID2|JDP2|KAT2A|KDM1A|KDM3A|KDM4C|KDM5A|LMNA|LRRK2|MAP1S|MAPK3|MAPK8|MECP2|MLL|MLL5|MLLT6|MPHOSPH8|MTHFR|MYST2|NAA40|NAP1L2|NIPBL|NOC2L|NOS1|NSD1|OGT|OTUB1|PADI2|PAF1|PAXIP1|PHF1|PHF19|PHF2|PIH1D1|PINK1|PPARGC1A|…
687	GO:0009891	positive regulation of biosynthetic process	6.90E-09	1.10E-07	888	AATF|ABCG1|ABHD6|ABL1|ABLIM3|ACD|ACPL2|ACSL3|ACTA2|ACTL6B|ACTN1|ACTN2|ACTN4|ACTR2|ACTR3|ACVR1B|ACVR2A|ADCYAP1|ADCYAP1R1|AFAP1L2|AGAP2|AGRN|AGT|AHI1|AIP|AKAP12|AKAP8L|AKIRIN2|AKT1|AKT2|APBB1|APEX1|APOE|APP|APPL1|ARF4|ARFGEF1|ARHGEF10L|ARHGEF11|ARHGEF2|ARID1A|ARID1B|ARID4A|ARID4B|ARID5B|ARL2BP|ARMCX3|ARNT|ARNT2|ARNTL|ARPP19|ARRB1|ARRB2|ASH1L|ASH2L|ASS1|ASXL1|ATF2|ATF4|ATF6B|ATM|ATMIN|ATR|ATRX|ATXN7…
688	GO:0008064	regulation of actin polymerization or depolymerization	7.00E-09	1.12E-07	109	ABI2|ACTN2|ACTR2|ACTR3|ACTR3B|ADD1|ADD2|ADD3|AP1AR|ARF1|ARF6|ARFGEF1|ARPC1A|ARPC2|ARPC3|ARPC4|ARPC5|ARPC5L|BAIAP2|BIN1|C15orf38-AP3S2|C3orf10|CAPZA1|CAPZA2|CAPZB|CDC42EP1|CDC42EP2|CDC42EP4|CFL1|CFL2|CIT|CORO1A|CORO1B|COTL1|CTNNA2|CTTN|CYFIP1|DBN1|DBNL|DLG1|DSTN|ELN|EPB49|EPS8|EVL|FAM21C|FCHSD2|FHOD3|FMN1|FMN2|GBA2|GMFB|GRB2|GRLF1|GSN|HAX1|HIP1R|JMY|KANK1|LIMA1|LRRC16A|MKKS|MTOR|MTPN|MYADM|NCK2|NC…
689	GO:0036230	granulocyte activation	7.20E-09	1.15E-07	254	ACAA1|ACLY|ACTR10|ACTR1B|ACTR2|ADAM10|AGL|ALAD|ALDOA|ALDOC|ALOX5|AMPD3|AP1M1|AP2A2|APAF1|APEH|ARL8A|ARMC8|ARPC5|ARSA|ASAH1|ATG7|ATP11A|ATP11B|ATP6AP2|ATP6V0A1|ATP6V0C|ATP6V1D|ATP8A1|B2M|C11orf59|C16orf62|C3|C5orf32|C6orf120|CAB39|CAND1|CANT1|CAP1|CAPN1|CAT|CCT2|CCT8|CD47|CD55|CD59|CD63|CD97|CDK13|CEP290|CKAP4|COMMD9|COPB1|COTL1|CPNE1|CPNE3|CPPED1|CREG1|CSNK2B|CST3|CSTB|CTSA|CTSB|CTSD|CTSH|CTSZ|CY…
690	GO:1903747	regulation of establishment of protein localization to mitochondrion	7.20E-09	1.15E-07	52	ABLIM3|ARIH2|ATG13|ATPIF1|BAD|BAG3|BAP1|BID|BNIP3L|DNAJA1|FBXW7|GSK3A|HAX1|HPS4|HTRA2|HUWE1|LEPROT|LMAN1|LRRK2|MAPK8|MAPT|NMT1|NPEPPS|PARK2|PARL|PDCD5|PINK1|PPP1R13B|PPP3R1|PRKAA1|RHOU|RNF31|SAE1|SH3GLB1|SREBF1|SREBF2|TFDP1|TFDP2|TOMM7|TP53BP2|UBE2D3|UBE2J2|UBE2L3|UBL5|USP36|VPS11|YWHAB|YWHAE|YWHAG|YWHAH|YWHAQ|YWHAZ
691	GO:0018394	peptidyl-lysine acetylation	7.30E-09	1.16E-07	78	ACTL6B|APBB1|ARRB1|ATAT1|ATF2|BAG6|BLOC1S1|BRD1|BRD8|BRPF3|CHD5|CLOCK|CREBBP|CRTC2|CSRP2BP|DMAP1|DPF1|DPF2|DR1|ELP3|EP300|EP400|EPC2|HCFC1|ING4|ING5|KAT2A|KAT2B|KAT5|KIAA1267|KIAA1310|LDB1|MAP3K7|MBD3|MCM3AP|MCRS1|MEAF6|MECP2|MLL|MORF4L1|MORF4L2|MSL1|MSL3|MUM1|MYST1|MYST2|MYST3|MYST4|NAA40|NAA50|NAT15|NCOA1|NCOA3|OGT|PCGF2|PER1|PHF15|PHF17|PHF20|POLE3|POLE4|POR|RSF1|RUVBL2|SPHK2|SRCAP|SUPT7L|TADA…
692	GO:0097120	receptor localization to synapse	7.30E-09	1.16E-07	34	ADAM22|ANKS1B|ARHGAP44|CACNG2|CACNG3|CACNG4|CACNG7|CACNG8|CLSTN1|CPLX1|DLG1|DLG2|DLG3|DLG4|GPHN|GRIP2|GRIPAP1|KIF17|KIF5A|KIF5C|LGI1|LRRC7|MAPK10|NETO1|RAB11A|RELN|SCRIB|SHISA6|SNAP25|SNAP47|STX1B|STX3|SYNJ2BP|VPS35
693	GO:0006904	vesicle docking involved in exocytosis	7.30E-09	1.16E-07	34	CPLX2|CTBP2|EXOC4|EXOC6|EXOC6B|KCNB1|PLDN|PPFIA3|RAB10|RAB15|RAB3A|RAB3B|RAB3D|RAB8B|SCFD1|SNAP25|SNPH|STX1A|STX1B|STX3|STXBP1|STXBP3|SYTL2|UNC13A|UNC13B|UNC13C|VAMP3|VPS11|VPS18|VPS33A|VPS33B|VPS45|VTI1B|YKT6
694	GO:2000112	regulation of cellular macromolecule biosynthetic process	7.40E-09	1.18E-07	1674	AARS|AATF|ABCA2|ABCA7|ABL1|ABLIM3|ACD|ACOT8|ACPL2|ACTA2|ACTL6B|ACTR2|ACTR3|ACVR1B|ACVR2A|ACVR2B|ADCY1|ADCYAP1|ADNP|ADORA2A|AEBP1|AES|AFAP1L2|AFF1|AFF2|AFF3|AFF4|AGRN|AGT|AHCTF1|AHI1|AKAP17A|AKAP8L|AKIRIN2|AKT1|AKT2|ANKRD17|APBB1|APBB2|APBB3|APOE|APP|ARF4|ARFGEF1|ARHGEF10L|ARHGEF11|ARHGEF2|ARID1A|ARID1B|ARID2|ARID4A|ARID4B|ARID5B|ARMCX3|ARNT|ARNT2|ARNTL|ARRB1|ARRB2|ASH1L|ASH2L|ASXL1|ATF2|ATF4|ATF6…
695	GO:0030177	positive regulation of Wnt signaling pathway	7.60E-09	1.20E-07	105	ABL1|ANKRD6|ARNTL|ATP6AP2|ATP6V0C|C14orf129|C20orf11|CAPRIN2|CSNK1D|CSNK1E|CSNK1G2|CSNK1G3|CSNK2A1|CTDNEP1|DAAM2|DACT1|DAPK3|DDX3X|DIXDC1|FAM53B|FGF9|FGFR2|GPC5|GPRC5B|ILK|JRK|JUP|KANK1|KIAA1967|LGR4|LRRK1|LRRK2|MACF1|PIN1|PPM1A|PSMA1|PSMA2|PSMA3|PSMA4|PSMA5|PSMA6|PSMA7|PSMB1|PSMB10|PSMB2|PSMB3|PSMB4|PSMB5|PSMB6|PSMB7|PSMC1|PSMC2|PSMC3|PSMC4|PSMC5|PSMC6|PSMD1|PSMD10|PSMD11|PSMD12|PSMD13|PSMD14|PS…
696	GO:1901362	organic cyclic compound biosynthetic process	7.60E-09	1.21E-07	599	ABCB6|ABLIM2|ABLIM3|ACAA2|ACACA|ACACB|ACAT1|ACAT2|ACBD3|ACLY|ACOT7|ACOT8|ACSBG1|ACSL1|ACSL3|ACSL4|ACSL6|ACSS1|ACSS2|ADCY1|ADCY2|ADCY3|ADCY5|ADCY6|ADCY9|ADRM1|ADSS|AFF4|AFMID|AGPAT1|AGPAT3|AGPAT4|AGPAT5|AGPAT6|AK1|AK2|AK3|AK4|AK5|AKR1B1|ALAD|ALAS1|ALDOA|AMD1|AMPD2|AMPD3|APOA1BP|APOE|ARNT|ARRB1|ARRB2|ASH1L|ASH2L|ASXL1|ATF4|ATF6B|ATIC|ATP5A1|ATP5B|ATP5C1|ATP5D|ATP5E|ATP5F1|ATP5G1|ATP5G2|ATP5G3|ATP5H…
697	GO:0032273	positive regulation of protein polymerization	7.80E-09	1.24E-07	81	ABI2|ACTR2|ACTR3|ACTR3B|AKAP9|ARF6|ARL2|ARPC1A|ARPC2|ARPC3|ARPC4|ARPC5|ARPC5L|BAIAP2|BIN1|C3orf10|CDC42EP1|CDC42EP2|CDC42EP4|CDK5R1|CDK5RAP2|CDKN1B|CLASP1|CLIP1|CTTN|CYFIP1|DCTN1|DLG1|DRG1|EVL|FAM179B|FAM21C|FCHSD2|FMN1|FMN2|GRB2|GSN|HSP90AA1|HSPA1A|HSPA1B|JMY|LRRC16A|MAP1B|MAPRE1|MAPT|MECP2|MET|MTOR|NAV3|NCK2|NCKAP1|NIN|NUMA1|ODZ1|PAK1|PFN1|PFN2|PINK1|PRKCE|PSRC1|PTK2B|RAC1|RAC3|RHOA|RHOBTB1|RHO…
698	GO:0046390	ribose phosphate biosynthetic process	7.90E-09	1.25E-07	102	ACACA|ACACB|ACAT1|ACLY|ACOT7|ACSBG1|ACSL1|ACSL3|ACSL4|ACSL6|ACSS1|ACSS2|ADCY1|ADCY2|ADCY3|ADCY5|ADCY6|ADCY9|ADSS|AK1|AK2|AK3|AK4|AK5|ALDOA|AMPD2|AMPD3|ATIC|ATP5A1|ATP5B|ATP5C1|ATP5D|ATP5E|ATP5F1|ATP5G1|ATP5G2|ATP5G3|ATP5H|ATP5I|ATP5J|ATP5J2|ATP5L|ATP5O|BRP44|BRP44L|C16orf7|CAD|CMPK1|COASY|COX5B|CYC1|DCAKD|DLAT|DLD|DNAJC30|ELOVL1|ELOVL2|ELOVL4|ELOVL5|ELOVL7|FASN|G6PD|GUCY1A3|GUCY1B3|GUK1|HPRT1|HSD…
699	GO:0045860	positive regulation of protein kinase activity	8.10E-09	1.28E-07	268	ABI1|ABL1|ACE|ACSL1|ACVR2B|ADAM9|ADCY1|ADCY2|ADCY3|ADCY5|ADCY6|ADCY9|ADCYAP1|ADNP|ADORA1|ADRA2C|AFAP1L2|AGT|AKAP13|AKT1|ALS2|ARRB1|ATG13|ATP2B4|AVPI1|BDNF|C10orf46|C13orf15|CAB39|CALM1|CALM2|CALM3|CAMK1|CAMKK1|CARTPT|CCDC88A|CCND1|CCND2|CCND3|CCNT2|CCNY|CD24|CD74|CD81|CDC25B|CDK5|CDK5R1|CDK5R2|CDKN1B|CIB1|CLU|COPS8|CRK|CRKL|CSF1R|CSK|CYR61|DAB2IP|DAG1|DAXX|DAZAP2|DBNL|DDX3X|DGKQ|DIRAS1|DIRAS2|DLG…
700	GO:1901701	cellular response to oxygen-containing compound	8.20E-09	1.28E-07	491	AACS|ABCA1|ABL1|ABL2|ACACA|ACTB|ACTN2|ACTR2|ADAM15|ADAM9|ADCY1|ADCY2|ADCY3|ADCY5|ADCY6|ADCY9|ADH5|ADRBK1|AGAP3|AGRN|AGT|AHCYL1|AKAP6|AKAP9|AKR1A1|AKR1B1|AKT1|AKT2|AMIGO1|ANKZF1|ANXA5|AP3S1|APC|APEX1|APLP1|APP|APPL1|AQP1|ARHGEF2|ARID1B|ARRB2|ASS1|ATF4|ATM|ATP1A3|ATP2B1|ATP2B4|ATP6AP1|ATP6V0A1|ATP6V0B|ATP6V0C|ATP6V0D1|ATP6V0E1|ATP6V0E2|ATP6V1A|ATP6V1B2|ATP6V1C1|ATP6V1D|ATP6V1E1|ATP6V1F|ATP6V1G1|ATP…
701	GO:1905037	autophagosome organization	8.20E-09	1.29E-07	48	AMBRA1|ATG12|ATG13|ATG14|ATG16L1|ATG2A|ATG2B|ATG3|ATG4B|ATG5|ATG7|ATG9A|ATP13A2|BAG3|BECN1|C12orf44|GABARAP|GABARAPL1|GABARAPL2|GBA|KIAA1324|MAP1LC3A|MAP1LC3B|MFN2|NSFL1C|PACS2|PIK3C2B|PSEN1|RAB1A|RAB7A|RB1CC1|SMURF1|STX12|STX17|SYNPO2|TMEM41B|TMEM49|TP53INP2|TRAPPC8|UBQLN1|UBQLN2|UBXN2B|ULK1|ULK2|ULK3|WDR45|WDR45L|WIPI2
702	GO:0006164	purine nucleotide biosynthetic process	8.40E-09	1.33E-07	96	ACACA|ACACB|ACAT1|ACLY|ACOT7|ACSBG1|ACSL1|ACSL3|ACSL4|ACSL6|ACSS1|ACSS2|ADCY1|ADCY2|ADCY3|ADCY5|ADCY6|ADCY9|ADSS|AK1|AK2|AK3|AK4|AK5|ALDOA|AMPD2|AMPD3|ATIC|ATP5A1|ATP5B|ATP5C1|ATP5D|ATP5E|ATP5F1|ATP5G1|ATP5G2|ATP5G3|ATP5H|ATP5I|ATP5J|ATP5J2|ATP5L|ATP5O|BRP44|BRP44L|C16orf7|COASY|COX5B|CYC1|DCAKD|DLAT|DLD|DNAJC30|ELOVL1|ELOVL2|ELOVL4|ELOVL5|ELOVL7|FASN|GUCY1A3|GUCY1B3|GUK1|HPRT1|HSD17B12|IMPDH1|IM…
703	GO:0051963	regulation of synapse assembly	9.10E-09	1.42E-07	69	ACCN1|ADNP|AGRN|AMIGO1|APP|ARF6|BAI1|BAI2|BAI3|BDNF|BHLHB9|CBLN1|CBLN2|CHRNB2|CLSTN1|CLSTN2|CLSTN3|CUX2|DLG5|EEF2K|EFNA5|EIF4G1|EPHA7|EPHB1|FLRT2|FLRT3|GAP43|GRID2|GRIN1|LHFPL4|LPHN1|LPHN3|LRFN1|LRFN4|LRFN5|LRRC4B|LRRN1|LRRN3|LRRTM1|LRRTM2|LRRTM3|LRTM2|MDGA1|MEF2C|NLGN2|NLGN3|NTNG2|NTRK2|NTRK3|PDLIM5|PPP1R9A|PTK2|PTPRD|PTPRS|PVRL1|ROBO2|SEMA4A|SEMA4D|SLIT1|SLITRK1|SLITRK2|SLITRK3|SLITRK4|SLITRK5|…
704	GO:0010556	regulation of macromolecule biosynthetic process	9.30E-09	1.46E-07	1725	AARS|AATF|ABCA2|ABCA7|ABL1|ABLIM3|ACD|ACOT8|ACPL2|ACTA2|ACTL6B|ACTN1|ACTN2|ACTN4|ACTR2|ACTR3|ACVR1B|ACVR2A|ACVR2B|ADCY1|ADCYAP1|ADNP|ADORA2A|AEBP1|AES|AFAP1L2|AFF1|AFF2|AFF3|AFF4|AGRN|AGT|AHCTF1|AHI1|AIP|AKAP12|AKAP17A|AKAP8L|AKIRIN2|AKT1|AKT2|ANKRD13C|ANKRD17|AP2A1|APBB1|APBB2|APBB3|APEX1|APOE|APP|ARF4|ARFGEF1|ARHGEF10L|ARHGEF11|ARHGEF2|ARID1A|ARID1B|ARID2|ARID4A|ARID4B|ARID5B|ARL2BP|ARMCX3|ARNT…
705	GO:0043434	response to peptide hormone	9.70E-09	1.52E-07	204	ACTN2|ACVR1C|ADCY1|ADCY2|ADCY3|ADCY5|ADCY6|ADCY9|AGT|AHCYL1|AKT1|AKT2|ANXA5|AP3S1|APC|APEX1|APPL1|ARID1B|ASS1|ATP6AP1|ATP6V0A1|ATP6V0B|ATP6V0C|ATP6V0D1|ATP6V0E1|ATP6V0E2|ATP6V1A|ATP6V1B2|ATP6V1C1|ATP6V1D|ATP6V1E1|ATP6V1F|ATP6V1G1|ATP6V1G2|ATP6V1H|BAIAP2|BCAR1|BMP7|BSG|BTG1|BTG2|C20orf117|CA2|CACYBP|CAD|CAMK2A|CAT|CDC5L|CDKN1B|CDO1|CFLAR|CPEB1|CPEB2|CPS1|CREB1|CRHBP|CRHR1|CRK|CRY1|CSK|CTGF|CYC1|CY…
706	GO:1903391	regulation of adherens junction organization	9.90E-09	1.54E-07	49	ABL1|ADD1|APOD|ARF6|BCAS3|CLASP1|CLASP2|COL16A1|CORO1C|DAPK3|DLC1|DUSP3|EFNA5|EPB41L5|EPB49|FAM107A|FMN1|GPM6B|IQGAP1|IQSEC1|ITGB1BP1|KIAA1543|LDB1|LIMCH1|LRP1|MACF1|MAP4K4|MAPRE2|NRP1|PEAK1|PPM1F|PTEN|PTK2|PTPN23|PTPRJ|RAC1|RCC2|RDX|RHOA|ROCK1|ROCK2|SDC4|SFRP1|SLC9A1|SLK|SMAD3|SRC|THY1|TSC1
707	GO:0030832	regulation of actin filament length	1.07E-08	1.67E-07	109	ABI2|ACTN2|ACTR2|ACTR3|ACTR3B|ADD1|ADD2|ADD3|AP1AR|ARF1|ARF6|ARFGEF1|ARPC1A|ARPC2|ARPC3|ARPC4|ARPC5|ARPC5L|BAIAP2|BIN1|C15orf38-AP3S2|C3orf10|CAPZA1|CAPZA2|CAPZB|CDC42EP1|CDC42EP2|CDC42EP4|CFL1|CFL2|CIT|CORO1A|CORO1B|COTL1|CTNNA2|CTTN|CYFIP1|DBN1|DBNL|DLG1|DSTN|ELN|EPB49|EPS8|EVL|FAM21C|FCHSD2|FHOD3|FMN1|FMN2|GBA2|GMFB|GRB2|GRLF1|GSN|HAX1|HIP1R|JMY|KANK1|LIMA1|LRRC16A|MKKS|MTOR|MTPN|MYADM|NCK2|NC…
708	GO:0060560	developmental growth involved in morphogenesis	1.12E-08	1.75E-07	74	ABL1|ALCAM|APP|AUTS2|BDNF|C9orf72|CDK5|COBL|CPNE1|CTNNB1|CYFIP1|CYFIP2|DCLK1|DDR1|DVL1|EFNA5|EIF2AK4|EMX1|EPB41L5|FGF1|FGFR2|FLRT3|FMN1|HDAC6|HSP90AA1|HSP90AB1|IQGAP1|ITGB1|KDM5B|LAMB2|LHX1|LHX2|LRP6|LZTS2|MAGI2|MAP1B|MED1|MED12|NDEL1|NDN|NIN|NLGN3|NOTCH1|NRP1|PLXNA1|PLXNA3|PPP3CB|PRKCZ|RAPH1|S1PR1|SALL1|SEMA5A|SEMA5B|SEMA7A|SFRP1|SH3GL2|SLC9A6|SLIT1|SLIT2|SLIT3|SOX9|SPG11|SPRY2|STK11|TGFBR2|TIAM…
709	GO:0072666	establishment of protein localization to vacuole	1.13E-08	1.75E-07	38	AP3B1|AP3D1|AP3M1|CACNG2|CACNG3|CACNG4|CACNG7|CACNG8|CLU|GCC2|GNPTAB|GOSR2|HGS|HSPA8|LAMP2|LARS|M6PR|MON1A|MON1B|NAGPA|NCOA4|PIK3R4|RAB7A|SCARB2|SMURF1|SNF8|SORL1|VPS13A|VPS13C|VPS13D|VPS28|VPS36|VPS37A|VPS37B|VPS4A|VTI1B|WASH3P|ZFYVE16
710	GO:1902749	regulation of cell cycle G2/M phase transition	1.14E-08	1.77E-07	121	ACTR1A|AKAP9|APP|ATM|BRD4|BRE|BRSK1|C19orf62|CCND1|CDC14B|CDC25B|CDK5RAP2|CDK5RAP3|CEP164|CEP250|CEP290|CEP57|CEP63|CETN2|CKAP5|CLASP1|CP110|CSNK1D|CSNK1E|CUL1|DCTN1|DCTN2|DCTN3|DYNC1H1|DYNC1I2|DYNLL1|FBXL7|FHL1|FOXN3|FOXO4|FZR1|GLTSCR2|H2AFY|HAUS7|HSP90AA1|HSPA2|MAPRE1|MECP2|NAE1|NBN|NDE1|NINL|NPM1|ODF2|PAFAH1B1|PAXIP1|PBX1|PCM1|PCNT|PKIA|PPP2R1A|PRKACA|PRKAR2B|PSMA1|PSMA2|PSMA3|PSMA4|PSMA5|PSMA…
711	GO:0021987	cerebral cortex development	1.16E-08	1.80E-07	75	ATIC|BAD|BBS2|BNIP3|BTBD3|C16orf45|CCDC85C|CDH2|CDK5|CDK5R1|CDK5R2|CDON|CEP120|CNTNAP2|CRK|CRKL|CTNNB1|DAB2IP|DIXDC1|EMX1|FBXO45|FGF13|FLNA|FOXP2|GPR56|GRIN1|GSK3B|H2AFX|HIF1A|KDM1A|LAMB1|LHX2|LHX6|LRP1|LRP6|LRP8|MBOAT7|MKKS|NCOA1|NDE1|NDEL1|NEFL|NF1|NPY|NRP1|NTRK2|P2RY12|PAFAH1B1|PAX6|PHACTR1|PLCB1|POU3F2|PSEN1|PTPRS|RELN|RHOA|ROBO1|RTN4|SLC2A1|SLC38A2|SLIT2|SRD5A1|SRGAP2|SUN1|SUN2|SYNE2|TACC1|T…
712	GO:1905477	positive regulation of protein localization to membrane	1.26E-08	1.94E-07	78	ACSL3|AKAP5|AKT1|AKT2|ANK3|AP2B1|ARF6|BAD|BID|CACNB3|CACNG2|CD81|CDK5|CDK5R1|CHP|CIB1|CLIP3|CNST|DLG1|DPP10|EZR|FAM115A|FIS1|FYN|GNB2L1|HPCA|HRAS|ITGA3|ITGB1|ITGB1BP1|ITGB2|KCNB1|KCNJ11|KIAA0528|KIAA0802|KIAA1199|KIF5B|LRP1|LRP4|MAPK8|MESDC2|MFF|NECAB2|NMT1|PAK1|PARK2|PDCD5|PDPK1|PIK3R1|PPP1R13B|PPP3R1|PRKCE|PRKCH|PRKCI|PTN|PTPN9|RAB11A|RAB11FIP2|RER1|RHOG|SMCR7L|SORBS1|SPTBN1|SQSTM1|SSH1|STAC2|S…
713	GO:0007017	microtubule-based process	1.28E-08	1.98E-07	326	ACTR10|ACTR1A|ACTR1B|ACTR2|ACTR3|AKAP9|AP3B1|AP3B2|AP3D1|AP3M1|AP3M2|AP3S1|AP3S2|APBA1|APC2|APP|AQP4|ARHGAP21|ARHGEF10|ARHGEF2|ARL2|ARL3|ARL8A|ARL8B|ATRX|BAG3|BBS2|BCAS3|BICD2|BLOC1S1|BLOC1S2|BRSK1|BRSK2|C1orf96|CAMSAP1|CAMSAP1L1|CCDC64|CCDC69|CCDC88A|CCDC88B|CCDC88C|CDC14B|CDC42|CDK5|CDK5R1|CDK5RAP2|CEP120|CEP250|CEP350|CEP57|CEP63|CEP68|CETN2|CHD3|CHP|CIB1|CKAP5|CLASP1|CLASP2|CLIP1|CNP|CNTN2|CO…
714	GO:0061640	cytoskeleton-dependent cytokinesis	1.33E-08	2.06E-07	65	ACTR2|ACTR3|ANK3|ANLN|APC|ARF1|ARL3|C9orf69|CECR2|CFL1|CHMP1A|CHMP1B|CHMP2A|CHMP2B|CHMP4A|CHMP4B|CHMP5|CHMP7|CIT|CUL7|DCTN3|FMN2|JTB|KIAA0174|KIAA0196|KLHDC8B|LZTS2|MAP9|MYH10|PDCD6IP|RAB35|RASA1|RHOA|RHOB|RHOC|ROCK1|ROCK2|RTKN|SEPT10|SEPT11|SEPT2|SEPT3|SEPT4|SEPT5|SEPT6|SEPT7|SEPT8|SEPT9|SNX18|SNX9|SON|SPAST|SPIRE1|SPIRE2|SPTBN1|STAMBP|STMN1|TRIM36|TTC19|UNC119|USP8|VPS24|VPS4A|VPS4B|ZFYVE26
715	GO:0048259	regulation of receptor-mediated endocytosis	1.42E-08	2.18E-07	66	AAK1|AHI1|ANKRD13A|ANKRD13B|ANKRD13D|AP2A1|APOC1|ARC|ARF1|ARF6|ARRB1|ARRB2|ATAD1|ATXN2|B2M|C3|CBL|CD63|CLU|DLG4|DNAJC6|DNM2|DRD2|EFNB2|FLOT1|FMR1|GREM1|GSG1L|HIP1|HIP1R|HNRNPK|HPCA|LDLRAP1|LRPAP1|LRRTM1|LRRTM2|MAGI2|MKLN1|MTMR2|NECAB2|NUMB|OPHN1|PCSK9|PICALM|PICK1|PIK3CB|PPT1|RAB21|RABGEF1|RAC1|SCRIB|SCYL2|SDCBP|SGIP1|SH3GL2|SH3GL3|SMAP1|SNAP91|SYT11|TBC1D5|TF|TNK2|UBQLN2|UNC119|USP46|WASL
716	GO:0019438	aromatic compound biosynthetic process	1.44E-08	2.22E-07	539	ABCB6|ABLIM2|ABLIM3|ACACA|ACACB|ACAT1|ACLY|ACOT7|ACSBG1|ACSL1|ACSL3|ACSL4|ACSL6|ACSS1|ACSS2|ADCY1|ADCY2|ADCY3|ADCY5|ADCY6|ADCY9|ADRM1|ADSS|AFF4|AFMID|AGPAT1|AGPAT3|AGPAT4|AGPAT5|AGPAT6|AK1|AK2|AK3|AK4|AK5|ALAD|ALAS1|ALDOA|AMD1|AMPD2|AMPD3|APOA1BP|ARNT|ARRB1|ARRB2|ASH1L|ASH2L|ASXL1|ATF4|ATF6B|ATIC|ATP5A1|ATP5B|ATP5C1|ATP5D|ATP5E|ATP5F1|ATP5G1|ATP5G2|ATP5G3|ATP5H|ATP5I|ATP5J|ATP5J2|ATP5L|ATP5O|ATPI…
717	GO:0043086	negative regulation of catalytic activity	1.48E-08	2.27E-07	376	A2M|ABCE1|ABL1|ACACB|ADAR|ADARB1|ADCYAP1|ADORA2A|AGT|AIDA|AIP|AKAP5|AKAP9|AKT1|AKT1S1|AMOT|ANP32E|ANXA5|APC|APLP2|APOC1|APOE|APP|AQP1|ARFGEF1|ARL2|ARL6IP1|ARPP19|ARRB1|ARRB2|ATP2B4|ATPIF1|BAG5|BCAS3|BIN1|BIRC2|BIRC6|BMP7|BOD1|BOD1L|C14orf129|C14orf166|C19orf2|C1orf183|C3|C7orf16|CABIN1|CABP1|CAMK2N1|CAMK2N2|CAND1|CAST|CBL|CBLB|CCDC21|CD2BP2|CDC42SE1|CDK5RAP3|CDKN1B|CDKN1C|CDKN2D|CFLAR|CHORDC1|CHP…
718	GO:0009259	ribonucleotide metabolic process	1.48E-08	2.27E-07	175	AASS|ACACA|ACACB|ACAT1|ACLY|ACOT7|ACOT8|ACSBG1|ACSL1|ACSL3|ACSL4|ACSL6|ACSS1|ACSS2|ADCY1|ADCY2|ADCY3|ADCY5|ADCY6|ADCY9|ADSS|AGPAT6|AK1|AK2|AK3|AK4|AK5|ALDOA|ALDOC|AMPD2|AMPD3|ATIC|ATP5A1|ATP5B|ATP5C1|ATP5D|ATP5E|ATP5F1|ATP5G1|ATP5G2|ATP5G3|ATP5H|ATP5I|ATP5J|ATP5J2|ATP5L|ATP5O|BAD|BRP44|BRP44L|C16orf7|CAD|CASK|CMPK1|COASY|COX5B|CYC1|DBI|DCAKD|DGAT1|DGAT2|DHTKD1|DLAT|DLD|DLG1|DLG2|DLST|DNAJC30|ELOV…
719	GO:0018107	peptidyl-threonine phosphorylation	1.50E-08	2.29E-07	58	ACVR1B|ADRBK1|AKT1|CAD|CAMK2A|CAMK2D|CDC42BPA|CDC42BPB|CDC42BPG|CDK10|CDK5|CDK5R1|CIT|CLK1|CSNK1A1|CSNK1D|CSNK1E|CSNK1G2|CSNK1G3|CSNK2A1|CSNK2B|DYRK1A|DYRK1B|GSK3A|GSK3B|HIPK1|HIPK2|HIPK3|LMTK2|LRRK2|MAP2K1|MAP3K10|MAP3K12|MAPK1|MAPK8|MARK2|MTOR|NLK|OXSR1|PDPK1|PKN1|PRKACA|PRKCA|PRKCB|PRKCD|ROCK1|ROCK2|SBK1|STK39|TAF1|TBK1|TGFBR1|TGFBR2|TNKS|TTBK1|TTBK2|ULK1|WNK1
720	GO:0009150	purine ribonucleotide metabolic process	1.57E-08	2.40E-07	168	AASS|ACACA|ACACB|ACAT1|ACLY|ACOT7|ACOT8|ACSBG1|ACSL1|ACSL3|ACSL4|ACSL6|ACSS1|ACSS2|ADCY1|ADCY2|ADCY3|ADCY5|ADCY6|ADCY9|ADSS|AGPAT6|AK1|AK2|AK3|AK4|AK5|ALDOA|ALDOC|AMPD2|AMPD3|ATIC|ATP5A1|ATP5B|ATP5C1|ATP5D|ATP5E|ATP5F1|ATP5G1|ATP5G2|ATP5G3|ATP5H|ATP5I|ATP5J|ATP5J2|ATP5L|ATP5O|BAD|BRP44|BRP44L|C16orf7|CASK|COASY|COX5B|CYC1|DBI|DCAKD|DGAT1|DGAT2|DHTKD1|DLAT|DLD|DLG1|DLG2|DLST|DNAJC30|ELOVL1|ELOVL2|…
721	GO:1901700	response to oxygen-containing compound	1.77E-08	2.71E-07	698	AACS|ABAT|ABCA1|ABCA2|ABHD2|ABL1|ABL2|ABR|ACACA|ACSL1|ACTB|ACTN2|ACTR2|ACVR1C|ACVR2B|ADAM15|ADAM9|ADCY1|ADCY2|ADCY3|ADCY5|ADCY6|ADCY9|ADCYAP1|ADCYAP1R1|ADH5|ADNP|ADRBK1|AGAP3|AGRN|AGT|AHCYL1|AKAP12|AKAP6|AKAP9|AKIRIN2|AKR1A1|AKR1B1|AKT1|AKT2|ALAD|AMIGO1|ANKZF1|ANXA5|AP3S1|APC|APEX1|APLP1|APOD|APOE|APP|APPL1|AQP1|ARHGEF2|ARID1B|ARNT2|ARRB2|ASNS|ASS1|ASXL1|ATF2|ATF4|ATG7|ATM|ATP1A1|ATP1A2|ATP1A3|AT…
722	GO:0030001	metal ion transport	1.78E-08	2.71E-07	310	ABCB6|ABCC8|ABCC9|ACCN1|ACCN2|AFG3L2|ANK2|ANXA5|ANXA6|AQP1|ARHGAP1|ARMC1|ATOX1|ATP13A1|ATP1A1|ATP1A2|ATP1A3|ATP1B1|ATP1B2|ATP1B3|ATP2A2|ATP2A3|ATP2B1|ATP2B2|ATP2B3|ATP2B4|ATP2C1|ATP6AP1|ATP6V0A1|ATP6V0B|ATP6V0C|ATP6V0D1|ATP6V0E1|ATP6V0E2|ATP6V1A|ATP6V1B2|ATP6V1C1|ATP6V1D|ATP6V1E1|ATP6V1F|ATP6V1G1|ATP6V1G2|ATP6V1H|B2M|BSPRY|C22orf32|CACHD1|CACNA1A|CACNA1B|CACNA1C|CACNA1D|CACNA1E|CACNA1G|CACNA1H|CA…
723	GO:0002275	myeloid cell activation involved in immune response	2.04E-08	3.11E-07	260	ACAA1|ACLY|ACTR10|ACTR1B|ACTR2|ADAM10|AGL|ALAD|ALDOA|ALDOC|ALOX5|AMPD3|AP1M1|AP2A2|APAF1|APEH|ARL8A|ARMC8|ARPC5|ARSA|ASAH1|ATG7|ATP11A|ATP11B|ATP6AP2|ATP6V0A1|ATP6V0C|ATP6V1D|ATP8A1|B2M|C11orf59|C16orf62|C3|C5orf32|C6orf120|CAB39|CAND1|CANT1|CAP1|CAPN1|CAT|CBL|CCT2|CCT8|CD47|CD55|CD59|CD63|CD97|CDK13|CEP290|CHGA|CKAP4|COMMD9|COPB1|COTL1|CPLX2|CPNE1|CPNE3|CPPED1|CREG1|CSNK2B|CST3|CSTB|CTSA|CTSB|CT…
724	GO:0032231	regulation of actin filament bundle assembly	2.06E-08	3.14E-07	62	ABL1|ARAP1|ARHGEF10|ARHGEF10L|C13orf15|CD47|CDC42|CLASP1|CLASP2|CORO2B|CTGF|CX3CL1|DLC1|EVL|FLNA|INPP5K|ITGB1BP1|LIMCH1|LIMK1|LPAR1|LRRC16A|MET|MKKS|MTOR|NF2|NRP1|PAK1|PARK2|PFN1|PFN2|PIK3R1|PPFIA1|PPM1E|PPM1F|PPP1R9A|PXN|RAC1|RAPGEF3|RDX|RHOA|RHOC|ROCK1|ROCK2|S1PR1|SDC4|SFRP1|SH3PXD2B|SHANK1|SHANK3|SLC9A1|SMAD3|SORBS3|STMN1|SYNPO|SYNPO2|TAC1|TESK1|TGFBR1|TMEFF2|TPM1|TSC1|WASF2
725	GO:0034504	protein localization to nucleus	2.07E-08	3.15E-07	97	ABCA7|AGT|AKT1|APPL1|APPL2|ARL2|ARL2BP|ARNTL|BMP7|CALR|CBLB|CDK5|CHCHD10|CSE1L|CTDNEP1|DNAJB6|DRD1|DVL1|FAM53B|FAM53C|FGF9|GLTSCR2|HNRNPU|IPO11|IPO13|IPO5|IPO7|IPO8|IPO9|KPNA1|KPNA2|KPNA3|KPNA4|KPNA6|KPNB1|LMNA|LRRK2|MBTPS1|MDM2|MED1|MORC3|NUP133|NUP153|NUP188|NUP214|NUP50|NUP62|NUP85|NUP93|NUP98|NUTF2|OSBPL8|PAF1|PARK7|PHB2|PIK3R1|PIKFYVE|POM121|POM121C|PPP1R10|PPP3CA|PRICKLE1|PTTG1IP|RAN|RANBP2…
726	GO:0071526	semaphorin-plexin signaling pathway	2.12E-08	3.22E-07	31	ARHGDIA|FARP2|FLNA|MET|NRP1|PLXNA1|PLXNA2|PLXNA3|PLXNA4|PLXNB1|PLXNB2|PLXNB3|PLXNC1|PLXND1|RAC1|SEMA3B|SEMA3C|SEMA3E|SEMA4A|SEMA4B|SEMA4C|SEMA4D|SEMA4F|SEMA4G|SEMA5A|SEMA5B|SEMA6A|SEMA6B|SEMA6C|SEMA6D|SEMA7A
727	GO:0140029	exocytic process	2.21E-08	3.34E-07	49	CADPS2|CPLX2|CTBP2|EPB49|ERC2|EXOC4|EXOC6|EXOC6B|KCNB1|NAPA|PLDN|PPFIA3|PRRT2|PSEN1|RAB10|RAB15|RAB3A|RAB3B|RAB3D|RAB8B|SCFD1|SCRIB|SEPT5|SNAP25|SNAP29|SNAP47|SNCA|SNPH|STX1A|STX1B|STX3|STX4|STXBP1|STXBP3|SV2A|SYNJ1|SYTL2|UNC13A|UNC13B|UNC13C|VAMP1|VAMP3|VPS11|VPS18|VPS33A|VPS33B|VPS45|VTI1B|YKT6
728	GO:0009152	purine ribonucleotide biosynthetic process	2.22E-08	3.36E-07	91	ACACA|ACACB|ACAT1|ACLY|ACOT7|ACSBG1|ACSL1|ACSL3|ACSL4|ACSL6|ACSS1|ACSS2|ADCY1|ADCY2|ADCY3|ADCY5|ADCY6|ADCY9|ADSS|AK1|AK2|AK3|AK4|AK5|ALDOA|AMPD2|AMPD3|ATIC|ATP5A1|ATP5B|ATP5C1|ATP5D|ATP5E|ATP5F1|ATP5G1|ATP5G2|ATP5G3|ATP5H|ATP5I|ATP5J|ATP5J2|ATP5L|ATP5O|BRP44|BRP44L|C16orf7|COASY|COX5B|CYC1|DCAKD|DLAT|DLD|DNAJC30|ELOVL1|ELOVL2|ELOVL4|ELOVL5|ELOVL7|FASN|GUCY1A3|GUCY1B3|GUK1|HPRT1|HSD17B12|IMPDH1|IM…
729	GO:0060291	long-term synaptic potentiation	2.33E-08	3.52E-07	37	ARC|CRHR1|DRD1|GRIN2A|GRIN2C|LRRTM1|LRRTM2|MAPK1|MECP2|MPP2|NLGN3|NPTN|NTRK2|PLK2|PRKCZ|PTEN|PTK2B|PTN|RELN|RGS14|S100B|SERPINE2|SHANK1|SHANK2|SHANK3|SLC24A2|SLC8A2|SLC8A3|SNAP25|SNAP47|SNCA|STX3|STX4|SYT12|TNR|TSHZ3|VAMP2
730	GO:0060071	Wnt signaling pathway, planar cell polarity pathway	2.34E-08	3.53E-07	64	AP2A1|AP2A2|AP2B1|AP2M1|AP2S1|ARRB2|CDC42|CELSR2|CELSR3|CLTC|DAAM1|DVL1|DVL3|FZD3|FZD7|MAGI2|MED12|PARD6A|PFN1|PRICKLE1|PRICKLE2|PSMA1|PSMA2|PSMA3|PSMA4|PSMA5|PSMA6|PSMA7|PSMB1|PSMB10|PSMB2|PSMB3|PSMB4|PSMB5|PSMB6|PSMB7|PSMC1|PSMC2|PSMC3|PSMC4|PSMC5|PSMC6|PSMD1|PSMD10|PSMD11|PSMD12|PSMD13|PSMD14|PSMD2|PSMD3|PSMD4|PSMD6|PSMD7|PSMD8|PSME1|PSME3|PSME4|PSMF1|RAC1|RHOA|SFRP1|SMURF1|TIAM1|VANGL2
731	GO:1903146	regulation of autophagy of mitochondrion	2.39E-08	3.61E-07	34	ATP13A2|ATPIF1|BNIP3|BNIP3L|CAMKK2|CDC37|CLEC16A|CTTN|DNM1L|FBXO7|FBXW7|GBA|GSK3A|HAX1|HDAC6|HIF1A|HTRA2|HTT|MFN2|MUL1|OPTN|PARK2|PARK7|PINK1|RNF41|SMURF1|SREBF1|SREBF2|TOMM7|TSC2|USP36|VDAC1|VPS13C|VPS13D
732	GO:0031145	anaphase-promoting complex-dependent catabolic process	2.46E-08	3.71E-07	56	ANAPC1|ANAPC11|ANAPC16|ANAPC2|ANAPC5|ANAPC7|BUB3|C11orf51|CDC16|CDC27|CUL3|FBXO31|FZR1|PSMA1|PSMA2|PSMA3|PSMA4|PSMA5|PSMA6|PSMA7|PSMB1|PSMB10|PSMB2|PSMB3|PSMB4|PSMB5|PSMB6|PSMB7|PSMC1|PSMC2|PSMC3|PSMC4|PSMC5|PSMC6|PSMD1|PSMD10|PSMD11|PSMD12|PSMD13|PSMD14|PSMD2|PSMD3|PSMD4|PSMD6|PSMD7|PSMD8|PSME1|PSME3|PSME4|PSMF1|RPS27A|UBA52|UBB|UBC|UBE2E1|UBE2S
733	GO:2000060	positive regulation of ubiquitin-dependent protein catabolic process	2.47E-08	3.72E-07	65	AKT1|ANKIB1|ARIH1|ARIH2|BBS7|BCAP31|CBFA2T3|CDK5RAP3|CLU|CSNK1A1|CSNK1D|CSNK1E|DDA1|DDRGK1|DNAJB2|DVL1|FBXW7|GBA|GCLC|GLTSCR2|GNB2L1|GSK3A|GSK3B|HERPUD1|HSPA1A|HSPA1B|HSPBP1|KEAP1|LRRK2|MAGEF1|MAPK9|MDM2|NFE2L2|NUB1|PARK2|PLK2|PRICKLE1|PSEN1|PSMD10|PTEN|PTK2|PTK2B|RAD23A|RBX1|RCHY1|RFWD2|RNF14|RNF144A|RNF19A|RNF19B|SGTA|SIRT2|SMURF1|SOCS5|STUB1|SUMO1|SUMO2|TAF1|TRIB2|TRIM67|UBQLN1|UBQLN2|USP5|VCP…
734	GO:0045892	negative regulation of transcription, DNA-templated	2.63E-08	3.95E-07	544	ACVR2B|AEBP1|AES|AKIRIN2|APBB1|ARID1A|ARID4A|ARID5B|ARNTL|ATF2|ATN1|ATRX|ATXN1|ATXN1L|BAG3|BAHD1|BAP1|BASP1|BAZ2A|BCL11A|BCL6|BCL7A|BCLAF1|BEND5|BHLHE40|BHLHE41|BMI1|BMP7|BPTF|BRD7|BRMS1L|BTAF1|BTG2|BTRC|C11orf95|C12orf52|C14orf4|C19orf2|C1QBP|C7orf70|CALR|CAPN3|CBFA2T2|CBFA2T3|CBX1|CBX3|CBX4|CBX5|CBX6|CBX7|CC2D1A|CC2D1B|CCDC85B|CCND1|CCND3|CDK5|CDK5R1|CDK6|CDKN1B|CDKN1C|CGGBP1|CHD8|CHMP1A|CIC|CI…
735	GO:0034220	ion transmembrane transport	2.66E-08	3.99E-07	444	ABCA1|ABCA2|ABCA3|ABCA5|ABCA7|ABCA8|ABCB1|ABCB6|ABCB8|ABCB9|ABCC10|ABCC5|ABCC8|ABCC9|ABCD3|ABCG1|ABCG2|ABCG4|ACACA|ACACB|ACCN1|ACCN2|ADAMTS8|AFG3L2|ANKH|ANO3|ANO4|ANO5|ANO8|ANXA5|ANXA6|AQP1|ARL6IP5|ASPH|ATOX1|ATP11B|ATP13A1|ATP13A2|ATP1A1|ATP1A2|ATP1A3|ATP1B1|ATP1B2|ATP1B3|ATP2A2|ATP2A3|ATP2B1|ATP2B2|ATP2B3|ATP2B4|ATP2C1|ATP5A1|ATP5B|ATP5C1|ATP5D|ATP5E|ATP5F1|ATP5G1|ATP5G2|ATP5G3|ATP5H|ATP5I|ATP5…
736	GO:0032868	response to insulin	2.69E-08	4.03E-07	128	ACVR1C|AKT1|AKT2|AP3S1|APC|APPL1|ATP6AP1|ATP6V0A1|ATP6V0B|ATP6V0C|ATP6V0D1|ATP6V0E1|ATP6V0E2|ATP6V1A|ATP6V1B2|ATP6V1C1|ATP6V1D|ATP6V1E1|ATP6V1F|ATP6V1G1|ATP6V1G2|ATP6V1H|BAIAP2|BCAR1|C20orf117|CAD|CAT|CFLAR|CPEB1|CPEB2|CRY1|CYFIP1|DENND4C|EEF2K|EGR1|EIF4EBP2|EIF6|EPM2AIP1|EPRS|ERRFI1|FABP3|FOXO1|FOXO3|FOXO4|GAB1|GCLC|GOT1|GOT2|GPLD1|GRB10|GRB2|GSK3A|GSK3B|GSTP1|HADHA|HDAC5|HDAC9|IGF1R|INPP5K|INPP…
737	GO:0010507	negative regulation of autophagy	2.70E-08	4.03E-07	57	AKT1|ATG7|BECN1|CHMP4A|CHMP4B|CLEC16A|CTSA|DAP|EIF4E|EIF4G1|EIF4G2|EIF4G3|FEZ1|FEZ2|FOXK1|FOXK2|GLTPD1|GOLGA2|HERC1|HTRA2|KDM4A|KIAA0226|KLHL22|LARS|LRRK2|LZTS1|MCL1|MET|MT3|MTMR9|MTOR|NAMPT|NPC1|NRBP2|PHF23|PINK1|POLDIP2|PTK2|QSOX1|RNF41|RRAGA|SCFD1|SEC22B|SIRT2|SMCR8|SNCA|SNRNP70|STAT3|TAB2|TAB3|TBC1D14|TLK2|TSC1|TSC2|UBQLN4|USP36|WDR6
738	GO:0032436	positive regulation of proteasomal ubiquitin-dependent protein catabolic process	2.70E-08	4.03E-07	57	AKT1|ANKIB1|ARIH1|ARIH2|BBS7|BCAP31|CBFA2T3|CLU|CSNK1A1|CSNK1D|CSNK1E|DDA1|DDRGK1|DNAJB2|DVL1|GBA|GCLC|GLTSCR2|GNB2L1|GSK3A|GSK3B|HERPUD1|HSPA1A|HSPA1B|HSPBP1|KEAP1|LRRK2|MAPK9|MDM2|NFE2L2|NUB1|PARK2|PLK2|PRICKLE1|PSEN1|PSMD10|RAD23A|RBX1|RCHY1|RFWD2|RNF14|RNF144A|RNF19A|RNF19B|SGTA|SIRT2|SOCS5|STUB1|SUMO1|SUMO2|TAF1|TRIB2|UBQLN1|UBQLN2|USP5|VCP|ZFAND2A
739	GO:1903539	protein localization to postsynaptic membrane	2.74E-08	4.08E-07	29	ADAM22|ARHGAP44|CACNG2|CACNG3|CACNG4|CACNG7|CACNG8|CLSTN1|CPLX1|DLG1|DLG2|DLG4|GPHN|GRIN1|GRIN2A|GRIN2C|GRIP2|GRIPAP1|LGI1|LRRC7|MAPK10|RAB11A|SCRIB|SHISA6|SNAP25|SNAP47|STX1B|STX3|VPS35
740	GO:0044281	small molecule metabolic process	2.74E-08	4.09E-07	777	AACS|AARS|AARS2|AARSD1|AASDHPPT|AASS|ABAT|ABCA1|ABCC5|ABCD3|ABCG1|ABCG2|ABHD10|ABHD16A|ABHD2|ACAA1|ACAA2|ACACA|ACACB|ACAD11|ACAD8|ACAD9|ACADSB|ACADVL|ACAT1|ACAT2|ACBD5|ACER3|ACLY|ACO2|ACOT7|ACOT8|ACOX1|ACSBG1|ACSL1|ACSL3|ACSL4|ACSL6|ACSS1|ACSS2|ADC|ADCK3|ADCY1|ADCY2|ADCY3|ADCY5|ADCY6|ADCY9|ADH5|ADI1|ADIPOR1|ADIPOR2|ADO|ADSS|AFMID|AGPAT1|AGPAT3|AGPAT4|AGPAT5|AGPAT6|AGPS|AHCY|AHCYL1|AHCYL2|AIG1|AK1…
741	GO:0008219	cell death	3.03E-08	4.50E-07	498	ABL1|ACAA2|ACIN1|ACVR1B|ACVR1C|ADAM15|ADARB1|ADORA1|ADORA2A|AIFM3|AKT1|AKT2|AKTIP|ALKBH7|ALS2|ANXA6|APAF1|APBB1|API5|APLP1|APP|APPL1|ARF6|ARHGEF6|ARL6IP1|ARL6IP5|ARRB1|ATCAY|ATF2|ATF4|ATG3|ATG4D|ATG5|ATM|ATN1|BAD|BAG1|BAG3|BAG5|BAG6|BCAP29|BCAP31|BCL2L1|BCL2L13|BCL2L2|BCL7B|BCLAF1|BECN1|BEX2|BID|BIRC2|BIRC6|BLCAP|BLOC1S2|BMPR2|BNIP3|BNIP3L|BOK|BRE|BRSK2|C14orf129|C16orf5|C17orf37|C19orf10|C19orf1…
742	GO:0140056	organelle localization by membrane tethering	3.03E-08	4.50E-07	100	ACTR1A|AHI1|AKAP9|ATG14|CDK5RAP2|CEP164|CEP250|CEP290|CEP57|CEP63|CETN2|CKAP5|CLASP1|CP110|CPLX2|CSNK1D|CSNK1E|CTBP2|DCTN1|DCTN2|DCTN3|DYNC1H1|DYNC1I2|DYNLL1|ESYT1|ESYT2|EXOC4|EXOC5|EXOC6|EXOC6B|HAUS7|HSP90AA1|KCNB1|MAPRE1|MARK4|NDE1|NDRG4|NINL|NSF|ODF2|PAFAH1B1|PCM1|PCNT|PDZD8|PLDN|PPFIA3|PPP2R1A|PRKACA|PRKAR2B|PSEN2|RAB10|RAB11A|RAB15|RAB3A|RAB3B|RAB3D|RAB3IP|RAB8B|SCFD1|SFI1|SNAP25|SNAP29|SNPH…
743	GO:0048278	vesicle docking	3.04E-08	4.51E-07	46	CPLX2|CTBP2|EXOC4|EXOC5|EXOC6|EXOC6B|KCNB1|NDRG4|NSF|PLDN|PPFIA3|RAB10|RAB15|RAB3A|RAB3B|RAB3D|RAB8B|SCFD1|SNAP25|SNPH|STX12|STX16|STX17|STX1A|STX1B|STX3|STX4|STX5|STX6|STX7|STXBP1|STXBP3|SYT1|SYTL2|UNC13A|UNC13B|UNC13C|USO1|VAMP3|VPS11|VPS18|VPS33A|VPS33B|VPS45|VTI1B|YKT6
744	GO:1903507	negative regulation of nucleic acid-templated transcription	3.07E-08	4.55E-07	565	ACVR2B|AEBP1|AES|AKIRIN2|APBB1|APEX1|ARID1A|ARID4A|ARID5B|ARNTL|ATF2|ATN1|ATRX|ATXN1|ATXN1L|BAG3|BAHD1|BAP1|BASP1|BAZ2A|BCL11A|BCL6|BCL7A|BCLAF1|BEND5|BEND6|BHLHE40|BHLHE41|BMI1|BMP7|BPTF|BRD7|BRMS1L|BTAF1|BTG2|BTRC|C11orf95|C12orf52|C14orf4|C19orf2|C1QBP|C7orf70|CALR|CAPN3|CBFA2T2|CBFA2T3|CBX1|CBX3|CBX4|CBX5|CBX6|CBX7|CC2D1A|CC2D1B|CCAR1|CCDC85B|CCND1|CCND3|CDK5|CDK5R1|CDK6|CDKN1B|CDKN1C|CGGBP1|…
745	GO:0030833	regulation of actin filament polymerization	3.09E-08	4.57E-07	99	ABI2|ACTR2|ACTR3|ACTR3B|ADD1|ADD2|ADD3|AP1AR|ARF1|ARF6|ARFGEF1|ARPC1A|ARPC2|ARPC3|ARPC4|ARPC5|ARPC5L|BAIAP2|BIN1|C15orf38-AP3S2|C3orf10|CAPZA1|CAPZA2|CAPZB|CDC42EP1|CDC42EP2|CDC42EP4|CORO1A|CORO1B|COTL1|CTNNA2|CTTN|CYFIP1|DBN1|DBNL|DLG1|ELN|EPB49|EPS8|EVL|FAM21C|FCHSD2|FHOD3|FMN1|FMN2|GBA2|GMFB|GRB2|GSN|HAX1|HIP1R|JMY|KANK1|LRRC16A|MKKS|MTOR|MTPN|MYADM|NCK2|NCKAP1|ODZ1|PAK3|PFN1|PFN2|PICK1|PPP1R9…
746	GO:0009260	ribonucleotide biosynthetic process	3.21E-08	4.74E-07	97	ACACA|ACACB|ACAT1|ACLY|ACOT7|ACSBG1|ACSL1|ACSL3|ACSL4|ACSL6|ACSS1|ACSS2|ADCY1|ADCY2|ADCY3|ADCY5|ADCY6|ADCY9|ADSS|AK1|AK2|AK3|AK4|AK5|ALDOA|AMPD2|AMPD3|ATIC|ATP5A1|ATP5B|ATP5C1|ATP5D|ATP5E|ATP5F1|ATP5G1|ATP5G2|ATP5G3|ATP5H|ATP5I|ATP5J|ATP5J2|ATP5L|ATP5O|BRP44|BRP44L|C16orf7|CAD|CMPK1|COASY|COX5B|CYC1|DCAKD|DLAT|DLD|DNAJC30|ELOVL1|ELOVL2|ELOVL4|ELOVL5|ELOVL7|FASN|GUCY1A3|GUCY1B3|GUK1|HPRT1|HSD17B12…
747	GO:0000245	spliceosomal complex assembly	3.31E-08	4.89E-07	42	CELF1|CELF2|CELF3|CELF4|CELF5|CELF6|DDX1|DDX23|KIAA0907|LUC7L|LUC7L2|LUC7L3|NCBP1|PRPF19|PRPF39|PRPF6|PSIP1|PTBP2|RBM5|RBMX|SETX|SF1|SF3A1|SF3A2|SF3A3|SF3B1|SFSWAP|SLU7|SMN1|SNRNP200|SNRPC|SNRPD2|SRPK1|SRPK2|SRSF1|SRSF10|SRSF2IP|SRSF5|SRSF6|SRSF9|TXNL4A|YTHDC1
748	GO:0030010	establishment of cell polarity	3.44E-08	5.07E-07	75	ACTR1A|ACTR1B|AMOT|AMOTL1|AMOTL2|ARF6|ARHGEF11|ARHGEF2|BRSK1|BRSK2|CDC42|CDK5RAP2|CFL1|CLASP1|CRK|CRKL|CYP26B1|CYTH1|CYTH3|DCTN1|DOCK7|EPHB1|EZR|FAM89B|FEZ1|FGF13|FRMD4A|FRMD4B|FSCN1|GBF1|GOLPH3|GPSM2|GSK3B|HSP90AA1|HSP90AB1|HTT|JAM3|KIAA1543|LLGL1|MAP1B|MAP2|MAP4|MARK2|MPP5|MPP7|MSN|MYH9|MYO18A|MYO9A|NDE1|NDEL1|NSFL1C|NUMA1|OPHN1|PAFAH1B1|PAK1|PAX6|PKD1|PRKCI|PRKCZ|PTK2|RAB10|RAB11FIP2|RAP2A|RHO…
749	GO:1903214	regulation of protein targeting to mitochondrion	3.46E-08	5.08E-07	35	ABLIM3|ARIH2|ATG13|ATPIF1|BAG3|BAP1|BNIP3L|FBXW7|GSK3A|HAX1|HPS4|HTRA2|HUWE1|LEPROT|LMAN1|LRRK2|NPEPPS|PARK2|PARL|PDCD5|PINK1|PRKAA1|RHOU|RNF31|SAE1|SH3GLB1|SREBF1|SREBF2|TOMM7|UBE2D3|UBE2J2|UBE2L3|UBL5|USP36|VPS11
750	GO:0047496	vesicle transport along microtubule	3.46E-08	5.08E-07	35	AP3B1|AP3B2|AP3D1|AP3M1|AP3M2|AP3S1|AP3S2|BLOC1S1|BLOC1S2|CCDC64|DTNBP1|DYNC1H1|DYNC1I1|HTT|KIF13A|KIF1A|KIF1B|KIF1C|KIF3A|KIF3B|KIF5A|KIF5B|KIFAP3|NDE1|NDEL1|PAFAH1B1|PLDN|PRKCZ|RAB1A|RASGRP1|SYBU|TRAK1|TRAK2|TRIM46|VAMP7
751	GO:0034620	cellular response to unfolded protein	3.62E-08	5.31E-07	79	ACADVL|ADD1|AMFR|ARFGAP1|ASNA1|ASNS|ATF4|ATF6B|ATP6V0D1|BAG3|C19orf10|C5orf41|CALR|CANX|CCND1|CDK5RAP3|CREB3|CREB3L2|CTDSP2|CUL7|CXXC1|DAB2IP|DAXX|DCTN1|DERL1|DNAJB9|DNAJC3|EIF2S1|EP300|ERO1L|EXTL1|EXTL2|EXTL3|GFPT1|GOSR2|GSK3A|HDGF|HERPUD1|HSF1|HSP90B1|HSPA13|HSPA1A|HSPA1B|HSPA2|HSPA5|HSPA8|HSPA9|HSPB8|HYOU1|KLHDC3|LMNA|MBTPS1|MBTPS2|NFE2L2|OPTN|PARK2|PDIA6|PLA2G4B|PPP2R5B|PREB|RNF175|SEC31A|SER…
752	GO:0050686	negative regulation of mRNA processing	3.74E-08	5.48E-07	25	C1QBP|CDK9|CELF4|CTR9|DYRK1A|HNRNPA2B1|HNRNPK|PTBP1|RBM10|RBM42|RBMX|RDBP|RNF20|RNF40|RNPS1|SAP18|SFSWAP|SRSF10|SRSF4|SRSF6|SRSF7|SRSF9|SUPT5H|U2AF2|ZC3H14
753	GO:1902679	negative regulation of RNA biosynthetic process	4.05E-08	5.93E-07	565	ACVR2B|AEBP1|AES|AKIRIN2|APBB1|APEX1|ARID1A|ARID4A|ARID5B|ARNTL|ATF2|ATN1|ATRX|ATXN1|ATXN1L|BAG3|BAHD1|BAP1|BASP1|BAZ2A|BCL11A|BCL6|BCL7A|BCLAF1|BEND5|BEND6|BHLHE40|BHLHE41|BMI1|BMP7|BPTF|BRD7|BRMS1L|BTAF1|BTG2|BTRC|C11orf95|C12orf52|C14orf4|C19orf2|C1QBP|C7orf70|CALR|CAPN3|CBFA2T2|CBFA2T3|CBX1|CBX3|CBX4|CBX5|CBX6|CBX7|CC2D1A|CC2D1B|CCAR1|CCDC85B|CCND1|CCND3|CDK5|CDK5R1|CDK6|CDKN1B|CDKN1C|CGGBP1|…
754	GO:1903313	positive regulation of mRNA metabolic process	4.06E-08	5.93E-07	54	BTG2|CELF3|CELF4|CIRBP|CNOT1|CNOT6L|CNOT7|CNOT8|CPEB1|CPEB3|DAZAP1|DHX36|FTO|GIGYF2|GTPBP1|HNRNPD|HNRNPR|HRSP12|HSF1|KHSRP|METTL3|NCBP1|NCBP2|NUDT21|NUP98|PABPC1|PAF1|PNPT1|POLR2G|PRDX6|PRPF19|PRR5L|PUM1|RBM23|RBM3|RBMX|RC3H1|ROCK1|ROCK2|SNRNP70|SNW1|THRAP3|TNRC6A|TNRC6B|TNRC6C|TOB1|TRA2A|TRA2B|UPF1|YTHDF2|YTHDF3|ZFP36|ZFP36L1|ZFP36L2
755	GO:1901135	carbohydrate derivative metabolic process	4.11E-08	6.00E-07	473	AASS|ABCC5|ABHD10|ABHD6|ACACA|ACACB|ACAT1|ACLY|ACOT7|ACOT8|ACPL2|ACSBG1|ACSL1|ACSL3|ACSL4|ACSL6|ACSS1|ACSS2|ADCY1|ADCY2|ADCY3|ADCY5|ADCY6|ADCY9|ADSS|AGPAT6|AGRN|AHCY|AK1|AK2|AK3|AK4|AK5|AKR1A1|AKR1B1|AKR7A2|AKT1|ALDH1A1|ALDH5A1|ALDOA|ALDOC|AMD1|AMFR|AMPD2|AMPD3|ARSA|ASAH1|ATIC|ATP5A1|ATP5B|ATP5C1|ATP5D|ATP5E|ATP5F1|ATP5G1|ATP5G2|ATP5G3|ATP5H|ATP5I|ATP5J|ATP5J2|ATP5L|ATP5O|B3GALNT1|B3GALT2|B3GALT6…
756	GO:0021954	central nervous system neuron development	4.45E-08	6.49E-07	55	ADARB1|B4GALT5|B4GALT6|BTG2|C12orf57|CDH11|CDK5|CHRNB2|CNTN2|CRK|CRKL|DCLK1|DCLK2|DRD1|DRD2|EPHA4|EPHB1|FBXO45|FEZF2|FGFR2|GBA2|GRLF1|HPRT1|HSP90AA1|HSP90AB1|KIAA0467|LHX6|MAP2|MAPT|MYCBP2|NDEL1|NFIB|NIN|NPY|NR4A2|NRP1|NTRK2|PAFAH1B1|PLXNA3|PLXNA4|PTEN|PTK2|RAC3|RAPGEF2|ROBO1|ROBO2|SCN1B|SLC4A10|SLIT1|SLIT2|SLIT3|SPTBN4|UBB|UQCRQ|ZEB2
757	GO:0072522	purine-containing compound biosynthetic process	4.50E-08	6.55E-07	101	ACACA|ACACB|ACAT1|ACLY|ACOT7|ACSBG1|ACSL1|ACSL3|ACSL4|ACSL6|ACSS1|ACSS2|ADCY1|ADCY2|ADCY3|ADCY5|ADCY6|ADCY9|ADSS|AK1|AK2|AK3|AK4|AK5|ALDOA|AMD1|AMPD2|AMPD3|ATIC|ATP5A1|ATP5B|ATP5C1|ATP5D|ATP5E|ATP5F1|ATP5G1|ATP5G2|ATP5G3|ATP5H|ATP5I|ATP5J|ATP5J2|ATP5L|ATP5O|BRP44|BRP44L|C16orf7|COASY|COX5B|CYC1|DCAKD|DCK|DLAT|DLD|DNAJC30|ELOVL1|ELOVL2|ELOVL4|ELOVL5|ELOVL7|FASN|GMPR2|GUCY1A3|GUCY1B3|GUK1|HPRT1|HSD…
758	GO:0032204	regulation of telomere maintenance	4.85E-08	7.05E-07	56	ACD|ATM|ATR|ATRX|C17orf68|CCT2|CCT3|CCT4|CCT5|CCT6A|CCT7|CCT8|CTNNB1|DCP2|DHX36|ERCC1|EXOSC10|GNL3|HNRNPA1|HNRNPA2B1|HNRNPC|HNRNPD|HNRNPU|MAP2K7|MAP3K4|MAPK1|MAPK3|NAT10|NBN|NEK7|OBFC2B|PARN|PARP1|PKIB|PPP1R10|PRKCQ|RAD50|RTEL1|SLX4|SMG1|SMG5|SMG6|SMG7|SRC|TCP1|TERF1|TERF2|TERF2IP|TINF2|TNKS|TNKS2|UPF1|USP7|XRCC5|XRN1|YLPM1
759	GO:0046822	regulation of nucleocytoplasmic transport	5.02E-08	7.28E-07	68	AKAP8L|ANP32B|APOD|BAG3|CABP1|CAMK1|CDK5|CHP|CPSF6|CTDSPL2|DHX9|DMAP1|DNAJC27|EMD|FLNA|GAS6|GSK3B|HDAC3|IFI27|IPO5|IWS1|JUP|KHDRBS1|MAPK1|MAPK14|MAVS|MDM2|NCBP2|NF1|NOLC1|NUP153|NUP214|NUP62|NUPL1|NUTF2|PARK7|PIK3R1|PIK3R2|PKIA|PKIG|PPM1A|PPP1CC|PPP1R12A|PRKACA|PRKCD|PSEN1|PTPN11|PTPN14|RAN|RANGAP1|RAPGEF3|RBM22|RBM26|RBM4|SETD2|SMAD3|SUPT6H|TARDBP|TPR|TRIM28|TXN|UBR5|UHMK1|XPO1|XPO4|XPO5|YWHAE|Z…
760	GO:0017156	calcium-ion regulated exocytosis	5.05E-08	7.33E-07	33	CADPS|CADPS2|CHP|PPP3CB|RAB3A|RAPGEF4|RIMS1|RIMS2|RIMS3|RIMS4|SDF4|STX1A|STX1B|STXBP1|SYN2|SYT1|SYT11|SYT12|SYT13|SYT17|SYT2|SYT3|SYT4|SYT5|SYT6|SYT7|SYT9|UNC13A|UNC13B|UNC13C|VAMP2|VAMP3|VAMP7
761	GO:1901652	response to peptide	5.18E-08	7.50E-07	236	ACTN2|ACVR1C|ADCY1|ADCY2|ADCY3|ADCY5|ADCY6|ADCY9|AGT|AHCYL1|AKR1B1|AKT1|AKT2|ANXA5|AP3S1|APC|APEX1|APP|APPL1|ARHGEF2|ARID1B|ASS1|ATP1A3|ATP6AP1|ATP6V0A1|ATP6V0B|ATP6V0C|ATP6V0D1|ATP6V0E1|ATP6V0E2|ATP6V1A|ATP6V1B2|ATP6V1C1|ATP6V1D|ATP6V1E1|ATP6V1F|ATP6V1G1|ATP6V1G2|ATP6V1H|BACE1|BAIAP2|BCAR1|BCL2L2|BMP7|BSG|BTG1|BTG2|C20orf117|CA2|CACNA1A|CACNA1B|CACNA2D1|CACNB1|CACYBP|CAD|CAMK2A|CAT|CDC5L|CDK5|CD…
762	GO:0070936	protein K48-linked ubiquitination	5.23E-08	7.56E-07	40	AMFR|ARIH2|CDC34|FBXO38|HACE1|IFI27|ITCH|KLHL3|MARCH6|NEDD4L|PARK2|PELI1|RFFL|RNF126|RNF146|RNF187|RNF216|RNF34|RNF4|RNF6|RNF8|SYVN1|TTC3|UBE2A|UBE2B|UBE2D2|UBE2D3|UBE2D4|UBE2E1|UBE2E2|UBE2E3|UBE2G1|UBE2G2|UBE2H|UBE2K|UBE2Q2|UBE2R2|UBE3A|UBR5|ZNRF1
763	GO:0006890	retrograde vesicle-mediated transport, Golgi to endoplasmic reticulum	5.24E-08	7.57E-07	57	ARCN1|ARF3|ARF4|ARF5|ARFGAP1|ARFGAP2|ATP9A|BICD2|COG3|COG4|COPA|COPB1|COPB2|COPE|COPG|COPZ1|ERGIC1|ERGIC2|ERGIC3|GBF1|GOLPH3|HTT|KDELR1|KDELR2|KIF1C|KIF2A|KIF3A|KIF3B|KIF3C|KIF5A|KIFAP3|KLC1|KLC2|LMAN2|NAPA|NBAS|NSF|PICK1|PITPNB|RAB1A|RAB1B|RAB6A|RAB6B|RER1|SCFD1|SCYL1|SEC22B|SURF4|TAPBP|TMED10|TMED2|TMED3|TMED7|TMED9|TMEM115|USE1|UVRAG
764	GO:0071900	regulation of protein serine/threonine kinase activity	5.30E-08	7.65E-07	255	ABL1|ACSL1|ACTB|ADAM9|ADORA1|AIDA|AKAP13|AKT1|ALS2|APC|APOE|ARRB1|ATP2B4|AVPI1|BMP7|C13orf15|C1orf183|C2orf24|CAB39|CALM1|CALM2|CALM3|CAMK1|CARTPT|CCNC|CCND1|CCND2|CCND3|CCNG2|CCNH|CCNI|CCNJL|CCNL1|CCNL2|CCNT2|CCNY|CD24|CD74|CD81|CDC37|CDK12|CDK5R1|CDK5R2|CDK5RAP3|CDKN1B|CDKN1C|CDKN2D|CHORDC1|CIB1|CRK|CRKL|CSF1R|CSK|DAB2IP|DAXX|DAZAP2|DBNL|DDX3X|DIRAS1|DIRAS2|DIRAS3|DNAJA1|DTNBP1|DUSP1|DUSP16|DUS…
765	GO:0034250	positive regulation of cellular amide metabolic process	5.58E-08	8.03E-07	90	ABCG1|APP|C1QBP|CCDC56|CDC123|CIRBP|CLU|CNBP|CPEB3|CYR61|DDX3X|DHX29|DHX36|DHX9|DNAJC3|EEF2|EIF2AK4|EIF2B5|EIF2S3|EIF3C|EIF3D|EIF3E|EIF5A|EIF5A2|EIF6|ELAVL1|EPHA4|FASTKD2|FMR1|FXR1|FXR2|GNB2L1|GSK3A|GUF1|HABP4|HNRNPD|IFNGR1|ITGA2|KHDRBS1|KIAA0427|KRT17|LARP1|LARP4|LARP4B|LARP6|LRRTM3|MAPK1|MAPK3|METTL3|MRPS27|MTOR|NAT10|NCK2|NFE2L2|NGRN|NPM1|PABPC1|PAIP1|PASK|PCIF1|PICALM|PINK1|PLA2G6|POLDIP3|POL…
766	GO:0002028	regulation of sodium ion transport	5.63E-08	8.09E-07	58	ACTN4|AHCYL1|AKT1|ANK3|ARF1|ATP1A1|ATP1A2|ATP1B1|ATP1B2|ATP1B3|ATP2B4|CAMK2D|CHP|CNTN1|DLG1|DMD|DNM2|DRD2|FGF12|FXYD1|FXYD6|FXYD7|GLRX|GPD1L|HECW1|HECW2|KIF5B|KLHL24|MLLT6|NEDD4L|NETO1|NETO2|NKAIN1|NKAIN2|NOS1|P2RX7|PCSK9|PER1|PRKCE|PTPN3|SCN1B|SCN2B|SCN3B|SCN4B|SERPINE2|SLC8A1|SLC9A1|SLC9A3R1|SLMAP|SNTA1|SPTBN4|STK39|STOM|TESC|UTRN|WNK1|WNK2|YWHAH
767	GO:1903363	negative regulation of cellular protein catabolic process	5.63E-08	8.09E-07	58	ALAD|ATP13A2|BAG5|BAG6|C2orf28|CAMLG|CDK5RAP3|CLEC16A|CSNK2A1|DAB2IP|DDRGK1|EPHA4|ERLEC1|FAM192A|FURIN|GABARAPL2|GIPC1|GLTSCR2|HIPK2|HSP90AB1|HSP90AB2P|KIAA1967|LAPTM4B|MAP1A|MARCH7|MGAT3|N4BP1|NELL1|OGT|OPHN1|OS9|PARK7|PRKCG|PSEN1|PSMF1|RPL11|RPL23|RPL5|RPS7|RYBP|SDCBP|SGTA|SMARCC1|SVIP|TAF1|TAF9|TLK2|UBAC2|UBE2G2|UBE2J1|UBXN1|UCHL5|USP14|USP19|USP25|USP7|VPS35|WAC
768	GO:0000045	autophagosome assembly	5.80E-08	8.32E-07	45	AMBRA1|ATG12|ATG13|ATG14|ATG16L1|ATG2A|ATG2B|ATG3|ATG4B|ATG5|ATG7|ATG9A|BAG3|BECN1|C12orf44|GABARAP|GABARAPL1|GABARAPL2|KIAA1324|MAP1LC3A|MAP1LC3B|MFN2|NSFL1C|PACS2|PSEN1|RAB1A|RAB7A|RB1CC1|SMURF1|STX12|STX17|SYNPO2|TMEM41B|TMEM49|TP53INP2|TRAPPC8|UBQLN1|UBQLN2|UBXN2B|ULK1|ULK2|ULK3|WDR45|WDR45L|WIPI2
769	GO:0050796	regulation of insulin secretion	6.42E-08	9.20E-07	103	AACS|ABAT|ABCC8|ACVR1C|ADCY5|ADRA2C|ARL2|ARL2BP|ARNTL|ARRB1|BAD|BAIAP3|BRP44|BRSK2|C2CD2L|CACNA1A|CACNA1C|CACNA1D|CACNA1E|CACNA2D2|CARTPT|CCDC109A|CDK16|CHGA|CLOCK|CNR1|CPT1A|DRD2|DYNLL1|EFNA5|ENHO|ENSA|ENY2|EPHA5|FKBP1B|GJA1|GLUD1|GLUL|GPLD1|HIF1A|HMGCR|HMGN3|ICA1|IRS1|IRS2|ITPR1|ITPR2|KCNB1|KCNC2|KCNJ11|KIF5B|LRP1|MAP4K4|MYRIP|NADK|NEUROD1|NHEDC2|NLGN2|NNAT|NOS2|NOV|NR1D1|OXCT1|PARK2|PER2|PFKFB…
770	GO:0051252	regulation of RNA metabolic process	6.78E-08	9.70E-07	1612	AATF|ABCA2|ABCE1|ABL1|ABLIM3|ACTA2|ACTL6B|ACTN1|ACTN2|ACTN4|ACTR2|ACTR3|ACVR1B|ACVR2A|ACVR2B|ADCY1|ADCYAP1|ADNP|ADORA2A|AEBP1|AES|AFAP1L2|AFF1|AFF2|AFF3|AFF4|AGRN|AGT|AHCTF1|AHCYL1|AHI1|AHNAK|AHNAK2|AIP|AKAP17A|AKAP8L|AKIRIN2|AKT1|ALKBH5|ANGEL2|ANP32A|APBB1|APBB2|APBB3|APEX1|APOE|APP|ARF4|ARHGEF10L|ARHGEF11|ARHGEF2|ARID1A|ARID1B|ARID2|ARID4A|ARID4B|ARID5B|ARL2BP|ARMCX3|ARNT|ARNT2|ARNTL|ARRB1|ARRB…
771	GO:0008610	lipid biosynthetic process	6.95E-08	9.94E-07	283	ABCD3|ABHD2|ACAA2|ACACA|ACACB|ACAT2|ACBD3|ACER3|ACHE|ACLY|ACOT7|ACOT8|ACSL1|ACSL3|ACSL4|ACSS1|ACSS2|AGK|AGPAT1|AGPAT3|AGPAT4|AGPAT5|AGPAT6|AGPS|AGXT2L1|AKR1B1|ALDH1A3|ALDH3A2|ALOX5|APOE|ARF1|ARF3|ASAH1|ATM|B3GALT2|B4GALNT1|B4GALT5|B4GALT6|BZRAP1|C14orf1|C1orf93|C3orf57|C5orf4|CACNA1H|CBR1|CD74|CDIPT|CDS1|CDS2|CHKA|CHPT1|CLN8|CNBP|COL4A3BP|CPNE1|CPNE3|CPNE6|CPNE7|CSNK1G2|CSNK2A1|CSNK2B|CYB5R1|CYB5…
772	GO:1990542	mitochondrial transmembrane transport	7.08E-08	1.01E-06	62	ACACA|ACACB|AFG3L2|ATP5A1|ATP5B|ATP5C1|ATP5D|ATP5E|ATP5F1|ATP5G1|ATP5G2|ATP5G3|ATP5H|ATP5I|ATP5J|ATP5J2|ATP5L|ATP5O|BRP44|BRP44L|C22orf32|CBARA1|CCDC109A|COX5B|CPT1A|CYC1|DNAJC15|DNAJC19|EFHA1|GRPEL1|HSPD1|LETM1|MID1IP1|MRPL18|MRS2|OPA1|PNPT1|PRKAA2|PRKAB2|PRKAG2|SFXN1|SFXN3|SLC25A1|SLC25A12|SLC25A13|SLC25A18|SLC25A22|SLC25A23|SLC25A28|SLC25A29|SLC25A32|SLC25A36|STOML2|TIMM17A|TIMM17B|TIMM23|TIMM…
773	GO:0045596	negative regulation of cell differentiation	7.16E-08	1.02E-06	339	ABCA1|ABCA5|ABCG1|ACTN4|ADCY6|ADCYAP1|ADIPOR1|AKIRIN1|ANKRD17|ANKRD26|ANP32B|AP1AR|APOE|APP|APPL2|ARF6|ARHGDIA|ARHGEF2|ARNTL|ASAP1|ASXL1|B2M|BAG5|BCL11A|BCL6|BDNF|BHLHE41|BMP7|C16orf45|C18orf1|C3orf17|CALR|CARM1|CARTPT|CBFA2T2|CCDC85B|CCND1|CD74|CDK12|CDK13|CDK5|CDK5R1|CDK5RAP2|CDK6|CFLAR|CHADL|CHRD|CIB1|CMTM5|CNTN2|CNTN4|COBRA1|COL5A2|CORO1C|CRMP1|CTDSP1|CTNNA1|CTNNB1|CTR9|CTSZ|CUL4A|CX3CL1|CXCL…
774	GO:0019068	virion assembly	7.22E-08	1.03E-06	31	APOE|CHMP1A|CHMP1B|CHMP2A|CHMP2B|CHMP4A|CHMP4B|CHMP5|CHMP7|DDX6|FAM125B|LRSAM1|PC|PDCD6IP|PPIA|RAB1A|RAB1B|RAB43|RPS27A|TBC1D20|TSG101|UBA52|UBB|UBC|VPS24|VPS28|VPS37A|VPS37B|VPS4A|VPS4B|VTA1
775	GO:0061462	protein localization to lysosome	7.22E-08	1.03E-06	31	AP3B1|AP3D1|AP3M1|C7orf59|CACNG2|CACNG3|CACNG4|CACNG7|CACNG8|CD81|CLU|GCC2|GGA3|GNPTAB|HBXIP|HGS|HSPA8|KIAA0467|LAMP2|LARS|M6PR|NAGPA|NCOA4|RAB7A|RTN4|SCARB2|SH3BP4|SORL1|VPS4A|WASH3P|ZFYVE16
776	GO:0007032	endosome organization	7.34E-08	1.04E-06	53	AKTIP|ALS2|ALS2CL|ARFGEF2|C11orf59|CHMP1A|CHMP1B|CHMP2A|CHMP2B|CHMP4A|CHMP4B|CHMP5|CHMP7|CLCN3|CORO1C|DNAJC13|DNM1|FAM160A2|HGS|HOOK1|HOOK3|KIAA0174|KIAA1033|LAPTM4B|PDCD6IP|PI4K2A|PLEKHJ1|RAB11A|RAB22A|RAB5B|RNF26|SNF8|SNX10|SNX3|SQSTM1|STAM|STX6|TMCC1|TMEM127|TSG101|USP8|VPS11|VPS18|VPS24|VPS28|VPS33B|VPS36|VPS37A|VPS37B|VPS4A|VPS4B|VTA1|WASH3P
777	GO:0031114	regulation of microtubule depolymerization	7.57E-08	1.07E-06	26	APC|APC2|ARHGEF2|C16orf45|CAMSAP1|CAMSAP1L1|CIB1|CLASP1|CLASP2|FGF13|HDAC6|HDGFRP3|KATNB1|KIAA1543|MAP1A|MAP1B|MAP1S|MAP6D1|MID1|MID1IP1|NAV3|SPAST|SPEF1|STMN2|TAOK1|TTBK2
778	GO:0042594	response to starvation	7.60E-08	1.08E-06	110	AACS|ACAT1|ADCYAP1|AMBRA1|ASNS|ATF4|ATG14|ATG5|ATG7|BCAS3|BECN1|BMPR2|CAD|CADPS2|CARTPT|CBL|CLEC16A|COMT|CPEB4|CPS1|DAP|DEPDC5|DNAJC15|EHMT2|EIF2A|EIF2AK1|EIF2AK4|EIF2S1|FADS1|FAM65A|FNIP1|FOXK1|FOXK2|FOXO1|FOXO3|FSTL1|GABARAP|GABARAPL1|GABARAPL2|GAS2L1|GAS6|GBA|GCN1L1|GLUL|GNPAT|HIGD1A|HNRNPA1|HSPA5|HSPA8|JUN|KIAA0467|KIAA1324|LAMP2|LARP1|LARS|LRP11|LRRK2|MAP1LC3A|MAP1LC3B|MAP3K5|MAPK1|MAPK3|MAP…
779	GO:0010038	response to metal ion	7.93E-08	1.12E-06	190	ABAT|ADAM9|ADCY1|ADD1|AHCYL1|AKT1|ALAD|ANK3|ANXA11|ANXA5|ANXA7|APBB1|APP|AQP1|ASS1|ATF4|ATP13A2|ATP5D|B2M|BACE1|BAD|BECN1|BNIP3|BSG|CA2|CACNA1G|CACNA1H|CACNG2|CACYBP|CALM1|CALM2|CALM3|CALR|CAMK2D|CAPN3|CAT|CCND1|CDKN1B|CLIC4|CPNE1|CPNE2|CPNE3|CPNE4|CPNE5|CPNE6|CPNE7|CPNE8|CPNE9|CPOX|CPS1|CREB1|CRHBP|CUTA|CYBRD1|DAXX|DLG2|DLG4|DRD2|DUSP1|EEF2K|EIF2B5|EIF2S1|ENTPD6|EPB49|ERCC1|FOS|FUS|G6PD|GCLC|GDI…
780	GO:0009060	aerobic respiration	8.00E-08	1.13E-06	54	ACO2|ATP5D|BLOC1S1|CAT|COX15|COX4I1|COX5A|COX5B|COX6A1|COX6B1|COX6C|COX7A2L|COX7B|COX7C|COX8A|CS|CYCS|DHTKD1|DLAT|DLD|DLST|FAM54B|FH|IDH2|IDH3A|IDH3B|IDH3G|IREB2|MDH1|MDH2|ME2|ME3|NDUFA4|NDUFS7|NDUFS8|NNT|OGDH|OGDHL|OXA1L|PANK2|PDHA1|PDHB|SDHA|SDHB|SDHC|SDHD|SIRT3|SUCLA2|SUCLG1|UQCR10|UQCRB|UQCRC1|UQCRC2|UQCRH
781	GO:0051492	regulation of stress fiber assembly	8.00E-08	1.13E-06	54	ABL1|ARAP1|ARHGEF10|ARHGEF10L|C13orf15|CD47|CDC42|CLASP1|CLASP2|CORO2B|CTGF|DLC1|EVL|INPP5K|ITGB1BP1|LIMCH1|LIMK1|LPAR1|LRRC16A|MET|MKKS|MTOR|NF2|NRP1|PAK1|PFN1|PFN2|PIK3R1|PPFIA1|PPM1E|PPM1F|PPP1R9A|PXN|RAC1|RAPGEF3|RHOA|RHOC|ROCK1|ROCK2|S1PR1|SDC4|SFRP1|SH3PXD2B|SLC9A1|SMAD3|SORBS3|STMN1|TAC1|TESK1|TGFBR1|TMEFF2|TPM1|TSC1|WASF2
782	GO:0006446	regulation of translational initiation	8.00E-08	1.13E-06	54	ATF4|CDC123|DDX1|DDX3X|DHX29|DNAJC3|EIF1|EIF1B|EIF2AK1|EIF2AK4|EIF2B1|EIF2B5|EIF2S1|EIF3B|EIF3E|EIF3H|EIF3K|EIF4A2|EIF4B|EIF4EBP2|EIF4G1|EIF4G2|EIF4G3|EIF4H|EIF5|EIF5B|FMR1|HABP4|HSPB1|KHDRBS1|KIAA0427|LARP1|METTL3|MTOR|NCBP1|NCBP2|NCK2|NPM1|PAIP1|PAIP2|PAIP2B|POLR2G|PPP1CA|PPP1R15A|PPP1R15B|RBM4|RPL13A|RPS6KB1|RXRA|TPR|UHMK1|YTHDF1|YTHDF2|YTHDF3
783	GO:0006163	purine nucleotide metabolic process	8.14E-08	1.15E-06	175	AASS|ACACA|ACACB|ACAT1|ACLY|ACOT7|ACOT8|ACSBG1|ACSL1|ACSL3|ACSL4|ACSL6|ACSS1|ACSS2|ADCY1|ADCY2|ADCY3|ADCY5|ADCY6|ADCY9|ADSS|AGPAT6|AK1|AK2|AK3|AK4|AK5|ALDOA|ALDOC|AMPD2|AMPD3|ATIC|ATP5A1|ATP5B|ATP5C1|ATP5D|ATP5E|ATP5F1|ATP5G1|ATP5G2|ATP5G3|ATP5H|ATP5I|ATP5J|ATP5J2|ATP5L|ATP5O|BAD|BRP44|BRP44L|C16orf7|CASK|COASY|COX5B|CYC1|DBI|DCAKD|DGAT1|DGAT2|DHTKD1|DLAT|DLD|DLG1|DLG2|DLST|DNAJC30|ELOVL1|ELOVL2|…
784	GO:2000146	negative regulation of cell motility	8.28E-08	1.16E-06	147	ABHD2|ABHD6|ABR|ACVR1C|ADAM15|ADARB1|ADIPOR1|ADORA1|AKT1|AP1AR|APEX1|APOD|APOE|ARID2|BAI1|BCR|C13orf15|C16orf45|C18orf1|C5orf30|CALR|CD200|CD74|CHRD|CITED2|CLASP1|CLASP2|CLIC4|CORO1B|CORO1C|CRK|CSNK2B|CTNNA1|CX3CL1|CX3CR1|CYGB|DAB2IP|DACH1|DAG1|DCN|DDT|DLC1|DLG5|DNAJA4|DPYSL3|DRD2|DUSP1|DUSP3|ENG|ERBB4|EVL|FAM115A|FAM65B|FBLN1|FGF2|FLCN|FOXO3|GPR173|GPR56|GREM1|GSTP1|GTPBP4|HDAC5|HMGB1|IDH2|IGFBP…
785	GO:1901800	positive regulation of proteasomal protein catabolic process	8.50E-08	1.19E-06	67	AKT1|ANKIB1|ARIH1|ARIH2|BAG6|BBS7|BCAP31|C19orf6|CBFA2T3|CLU|CSNK1A1|CSNK1D|CSNK1E|DAB2IP|DDA1|DDRGK1|DNAJB2|DVL1|FBXW7|FMR1|GBA|GCLC|GLTSCR2|GNB2L1|GSK3A|GSK3B|HERPUD1|HSPA1A|HSPA1B|HSPBP1|KEAP1|LRRK2|MAPK9|MDM2|NFE2L2|NUB1|PARK2|PLK2|PRICKLE1|PSEN1|PSMC1|PSMC2|PSMC4|PSMD10|RAD23A|RBX1|RCHY1|RFWD2|RNF14|RNF144A|RNF185|RNF19A|RNF19B|RNF40|SGTA|SIRT2|SOCS5|STUB1|SUMO1|SUMO2|TAF1|TRIB2|UBQLN1|UBQLN…
786	GO:0030336	negative regulation of cell migration	8.52E-08	1.19E-06	140	ABHD2|ABHD6|ABR|ACVR1C|ADAM15|ADARB1|ADIPOR1|ADORA1|AKT1|APEX1|APOD|APOE|ARID2|BAI1|BCR|C13orf15|C16orf45|C18orf1|C5orf30|CALR|CD200|CD74|CHRD|CITED2|CLASP1|CLASP2|CLIC4|CORO1B|CORO1C|CSNK2B|CX3CL1|CX3CR1|CYGB|DAB2IP|DACH1|DAG1|DCN|DDT|DLC1|DLG5|DNAJA4|DPYSL3|DRD2|DUSP1|DUSP3|ENG|ERBB4|EVL|FAM115A|FAM65B|FGF2|FLCN|FOXO3|GPR173|GPR56|GREM1|GSTP1|GTPBP4|HDAC5|HMGB1|IDH2|IGFBP5|ILK|ITGB1BP1|JUP|KANK…
787	GO:0048169	regulation of long-term neuronal synaptic plasticity	8.68E-08	1.22E-06	24	AGT|APP|CAMK2B|DLG4|DRD2|GRIK2|GRIN1|GRM5|HRAS|KCNJ10|KIT|KRAS|NETO1|NEURL|NF1|NPTN|RAB11A|RAB5A|SHANK3|SNCA|SYNGAP1|SYNGR1|SYNPO|SYP
788	GO:0046474	glycerophospholipid biosynthetic process	8.84E-08	1.24E-06	116	ACHE|AGK|AGPAT1|AGPAT3|AGPAT4|AGPAT5|AGPAT6|AGXT2L1|ARF1|ARF3|ATM|CDIPT|CDS1|CDS2|CHKA|CHPT1|CPNE1|CPNE3|CPNE6|CPNE7|CSNK2A1|CSNK2B|DDHD1|DDHD2|DGKA|DGKQ|DGKZ|DPM2|EPT1|ETNK1|FAR1|FGF2|FIG4|GNPAT|GPAA1|GPAM|GPD1|GPD1L|IMPA1|INPP4A|INPP5E|INPP5F|INPP5J|INPP5K|INPPL1|LPCAT1|LPCAT2|LPCAT4|LPIN1|LPIN2|MPPE1|MTMR12|MTMR2|MTMR3|MTMR4|MTMR6|MTMR7|MTMR9|OCRL|PCYT1B|PCYT2|PGAP1|PGAP3|PGS1|PI4K2A|PI4KA|PI4…
789	GO:0051489	regulation of filopodium assembly	9.76E-08	1.36E-06	35	AGRN|ARAP1|ARF6|ARHGAP44|BCAS3|C17orf37|CAPZB|CDC42|DNM3|DPYSL3|EPB49|FAM65B|FMR1|FNBP1L|FSCN1|GAP43|GPM6A|LPPR5|MYO10|NEURL|NRP1|ODZ1|ODZ2|PALM|PPP1R16B|PPP1R9A|PRKCD|RAB5A|RALA|RHOQ|SRF|TGFBR1|TRPM2|WASL|ZMYND8
790	GO:0071241	cellular response to inorganic substance	9.90E-08	1.38E-06	122	ADCY1|ADD1|AKT1|ALAD|ANK3|ANXA5|APP|AQP1|ATF4|ATP13A2|ATRX|B2M|BACE1|BAD|BECN1|BNIP3|C20orf43|CACNA1H|CACYBP|CALR|CAMK2D|CAPN3|CDKN1B|CFLAR|CLIC4|CPNE1|CPNE2|CPNE3|CPNE4|CPNE5|CPNE6|CPNE7|CPNE8|CPNE9|CREB1|CRHBP|CRK|DAXX|DLG2|DLG4|DNM2|EEF2K|EIF2S1|EPB49|FMR1|FOS|FOXO1|FUS|GPLD1|GPR98|GSN|GUCY1B3|HNRNPD|HPCA|HSF1|HSPA5|ID2|IQGAP1|ITPKB|JUN|JUNB|JUND|KCNA1|KCNC2|KCNH1|KCNK3|KIAA0146|LGMN|LIG4|LRRK…
791	GO:1901532	regulation of hematopoietic progenitor cell differentiation	9.93E-08	1.38E-06	57	ABL1|CDK6|DHX36|DPF2|FLCN|FNIP1|HSPA9|ITCH|KITLG|LDB1|METTL3|MLL|N4BP2L2|NFE2L2|NOTCH1|NUDT21|PSMA1|PSMA2|PSMA3|PSMA4|PSMA5|PSMA6|PSMA7|PSMB1|PSMB10|PSMB2|PSMB3|PSMB4|PSMB5|PSMB6|PSMB7|PSMC1|PSMC2|PSMC3|PSMC4|PSMC5|PSMC6|PSMD1|PSMD10|PSMD11|PSMD12|PSMD13|PSMD14|PSMD2|PSMD3|PSMD4|PSMD6|PSMD7|PSMD8|PSME1|PSME3|PSME4|PSMF1|SETD1A|SOS1|TCF12|YTHDF2
792	GO:0048675	axon extension	1.00E-07	1.40E-06	29	ALCAM|AUTS2|C9orf72|CDK5|CYFIP1|DCLK1|DVL1|HSP90AA1|HSP90AB1|ITGB1|LAMB2|LHX2|MAP1B|NDN|NLGN3|NRP1|PPP3CB|RAPH1|SEMA5A|SEMA5B|SEMA7A|SLC9A6|SLIT1|SLIT2|SLIT3|SPG11|ULK1|ULK2|USP9X
793	GO:2000785	regulation of autophagosome assembly	1.00E-07	1.40E-06	29	BECN1|C9orf72|CHMP4A|CHMP4B|FEZ1|FEZ2|KIAA1324|LRRK2|LRSAM1|MTMR3|NPRL3|PHF23|PIKFYVE|PINK1|PIP4K2A|PIP4K2B|PIP4K2C|RAB1B|RAB3GAP1|RAB3GAP2|RAB5A|RALB|SCFD1|SEC22B|SH3GLB1|SMCR8|TBC1D14|UBQLN2|ULK1
794	GO:0097479	synaptic vesicle localization	1.06E-07	1.47E-06	32	AP3B1|AP3B2|AP3D1|AP3M1|AP3M2|AP3S1|AP3S2|ARF1|BLOC1S1|BLOC1S2|C20orf30|CDK5|CTNNB1|DNM1|DNM2|DNM3|DTNBP1|KIF5A|KIF5C|PCLO|PICALM|PLDN|RAB3A|SNAP91|SNCA|SPG11|SYN1|SYN2|SYNJ1|TMEM90B|TOR1A|TRIM46
795	GO:0098815	modulation of excitatory postsynaptic potential	1.06E-07	1.47E-06	32	APP|BAIAP2|CACNB3|CBLN1|CELF4|CUX2|DLG4|DVL1|GRIN1|IGSF11|LRRK2|MTMR2|NETO1|NLGN2|NLGN3|NLGN4X|PRKCZ|PTEN|PTK2B|RELN|RGS4|RIMS1|RIMS2|SH3GL1|SHANK1|SHANK2|SHANK3|SSH1|STX1A|STX1B|TMEM108|ZMYND8
796	GO:0006811	ion transport	1.09E-07	1.51E-06	615	ABCA1|ABCA2|ABCA3|ABCA5|ABCA7|ABCA8|ABCB1|ABCB6|ABCB8|ABCB9|ABCC10|ABCC5|ABCC8|ABCC9|ABCD3|ABCG1|ABCG2|ABCG4|ACACA|ACACB|ACCN1|ACCN2|ACE|ACSL1|ACSL3|ACSL4|ADAMTS8|ADC|ADCYAP1|AFG3L2|ANK2|ANKH|ANO3|ANO4|ANO5|ANO8|ANXA5|ANXA6|APBA1|APOC1|APOE|AQP1|ARHGAP1|ARL6IP5|ARMC1|ASNA1|ASPH|ATOX1|ATP10B|ATP11A|ATP11B|ATP13A1|ATP13A2|ATP13A3|ATP1A1|ATP1A2|ATP1A3|ATP1B1|ATP1B2|ATP1B3|ATP2A2|ATP2A3|ATP2B1|ATP2B2…
797	GO:0071248	cellular response to metal ion	1.15E-07	1.59E-06	109	ADCY1|ADD1|AKT1|ALAD|ANK3|ANXA5|APP|AQP1|ATF4|ATP13A2|B2M|BACE1|BECN1|BNIP3|CACNA1H|CACYBP|CALR|CAMK2D|CAPN3|CDKN1B|CLIC4|CPNE1|CPNE2|CPNE3|CPNE4|CPNE5|CPNE6|CPNE7|CPNE8|CPNE9|CREB1|CRHBP|DAXX|DLG2|DLG4|EEF2K|EIF2S1|EPB49|FOS|FUS|GPLD1|GPR98|GSN|HPCA|HSF1|HSPA5|ID2|IQGAP1|ITPKB|JUN|JUNB|JUND|KCNA1|KCNH1|KCNK3|LGMN|LIG4|LRRK2|MAP1LC3A|MAPK1|MAPK3|MAPK8|MAPK9|MCOLN1|MEF2A|MEF2C|MT1E|MT2A|MT3|NCSTN|…
798	GO:0006368	transcription elongation from RNA polymerase II promoter	1.21E-07	1.67E-06	51	ADRM1|AFF4|CCNH|CCNT2|CDK12|CDK13|CDK9|COBRA1|CTR9|EAF1|ELL2|ELOF1|ELP3|ENY2|ERCC2|ERCC3|GTF2F1|GTF2H1|GTF2H5|IKBKAP|IWS1|MLLT1|NCBP1|NCBP2|PAF1|PBRM1|POLR2A|POLR2B|POLR2C|POLR2E|POLR2F|POLR2G|POLR2I|POLR2J|POLR2K|POLR2L|RDBP|RTF1|SETD2|SOX10|SSRP1|SUPT16H|SUPT4H1|SUPT5H|SUPT6H|TCEA1|TCEB1|TCEB2|TCEB3|TH1L|WDR61
799	GO:1902305	regulation of sodium ion transmembrane transport	1.27E-07	1.75E-06	45	ACTN4|ANK3|ARF1|ATP1A2|ATP1B1|ATP1B2|ATP1B3|ATP2B4|CAMK2D|CHP|DLG1|DMD|DNM2|FGF12|FXYD1|FXYD6|FXYD7|GLRX|GPD1L|HECW1|HECW2|KIF5B|KLHL24|NEDD4L|NETO1|NETO2|NOS1|PCSK9|PRKCE|PTPN3|SCN1B|SCN2B|SCN3B|SCN4B|SLC9A1|SLC9A3R1|SLMAP|SNTA1|STK39|STOM|TESC|UTRN|WNK1|WNK2|YWHAH
800	GO:0031646	positive regulation of nervous system process	1.27E-07	1.75E-06	45	ABAT|BAIAP2|C11orf9|CACNB3|CARTPT|CCK|CUX2|DAG1|DICER1|DLG4|DVL1|GBA|GRIN1|IGSF11|IGSF9B|ITGA2|ITGAX|MAG|MTOR|NETO1|NLGN2|NLGN3|ODZ4|OPRL1|PRKCZ|PTEN|PTK2B|RELN|RGS4|RIMS1|RIMS2|RNF10|S100B|SHANK1|SHANK2|SHANK3|SLC25A12|SOX10|SSH1|STX1A|STX1B|TNR|UNC13B|WASF3|ZNF488
801	GO:0010948	negative regulation of cell cycle process	1.41E-07	1.93E-06	170	APAF1|APC|ATM|ATRX|AURKAIP1|BCL6|BMI1|BMP7|BRD7|BRE|BRSK1|BTG2|BUB3|C13orf15|C19orf62|CALR|CARM1|CBX3|CBX5|CCND1|CDC14B|CDK5RAP2|CDK5RAP3|CDK6|CDK9|CDKN1B|CDKN2D|CHMP2A|CNOT1|CNOT2|CNOT3|CNOT6|CNOT6L|CNOT7|CNOT8|CTDSP1|CTDSP2|CTDSPL|CUL1|DAB2IP|DACT1|E2F4|EHMT1|EHMT2|EP300|FAM107A|FBXL7|FBXO31|FBXO7|FBXW7|FHL1|FOXN3|FOXO4|FZR1|GIGYF2|GJC2|GLTSCR2|H2AFY|HSP90AB1|IK|KAT2A|KAT2B|KLHL22|L3MBTL2|LRDD|…
802	GO:0006473	protein acetylation	1.44E-07	1.98E-06	86	ACTL6B|APBB1|ARRB1|ATAT1|ATF2|BAG6|BLOC1S1|BRD1|BRD8|BRPF3|CHD5|CLOCK|CREBBP|CRTC2|CSRP2BP|DMAP1|DPF1|DPF2|DR1|ELP3|EP300|EP400|EPC2|FOXO1|HCFC1|ING4|ING5|KAT2A|KAT2B|KAT5|KIAA1267|KIAA1310|LDB1|MAP3K7|MAPT|MBD3|MCM3AP|MCRS1|MDH2|MEAF6|MECP2|MLL|MORF4L1|MORF4L2|MSL1|MSL3|MUM1|MYST1|MYST2|MYST3|MYST4|NAA10|NAA16|NAA20|NAA25|NAA30|NAA40|NAA50|NAT15|NCOA1|NCOA3|OGT|PCGF2|PER1|PHF15|PHF17|PHF20|POLE3…
803	GO:0051099	positive regulation of binding	1.46E-07	2.00E-06	102	ABL1|ACD|ACE|ADD1|ADD2|AKTIP|AMFR|APOE|APP|ARF6|ARRB1|B2M|BDNF|C1orf201|CALM3|CAPRIN2|CDK5|CDK9|CEBPG|CRBN|CTBP2|CTNNB1|DACT1|DDRGK1|DERL1|DHX9|DPH3|EDF1|EIF2S1|EIF3C|EIF3D|EIF3E|EIF4G1|EP300|EPB41|EPB41L5|EPHA4|ERCC2|FAM129B|FAM65B|FKBP1A|FLOT1|FMR1|GPSM1|GSK3B|H1F0|HIP1R|HIPK2|HMGB1|HSF1|HSP90AB1|ITGA2|KDM1A|LARP6|LRP1|LRRK2|MAPRE1|MAPRE3|MARK3|MAU2|MED25|MEF2C|MEN1|MET|MUM1|NCBP1|NEUROD1|NIPBL…
804	GO:0080134	regulation of response to stress	1.46E-07	2.00E-06	666	A2M|ABAT|ABCB1|ABCE1|ABHD12|ABL1|ABR|ACTR2|ADAMTS18|ADAR|ADCYAP1|ADORA1|ADORA2A|AGT|AIDA|AKT1|AKT1S1|AKT3|ANKRD17|ANKRD6|ANXA5|AP1G1|APBB1|APOD|APOE|APP|APPL1|APPL2|ARFGEF1|ARHGEF2|ARL6IP5|ARNTL|ARRB2|ASH1L|ATF4|ATF6B|ATG7|ATM|ATP2B4|ATR|B2M|BAD|BAG1|BAG3|BAG5|BAG6|BAP1|BCAP31|BCL2L1|BCL6|BCLAF1|BCR|BID|BIRC2|BMP7|BOK|BRD4|BRE|BRSK2|BTRC|C19orf29|C19orf6|C19orf62|C19orf63|C1QBP|C3|C5orf30|C6orf10…
805	GO:0031098	stress-activated protein kinase signaling cascade	1.46E-07	2.00E-06	85	AGT|AKR1B1|ARHGEF6|BTRC|CCDC88C|CCM2|CRKL|CRYAB|CUL1|DAB2IP|DAXX|DBNL|FBXW11|GPS1|GPS2|IKBKB|IKBKG|IRAK1|MAP2K1|MAP2K2|MAP2K4|MAP2K5|MAP2K7|MAP3K10|MAP3K11|MAP3K12|MAP3K3|MAP3K4|MAP3K5|MAP3K7|MAP3K9|MAP4K2|MAP4K3|MAP4K4|MAP4K5|MAPK1|MAPK10|MAPK11|MAPK14|MAPK3|MAPK8|MAPK8IP1|MAPK8IP2|MAPK8IP3|MAPK9|MAPKAPK2|MINK1|MUL1|MYST2|NEK1|NRK|OXSR1|PAK1|PAK2|PAK3|PAK6|PAK7|PKN1|PTPLAD1|RHOA|RPS27A|SH2D3C|SK…
806	GO:0044088	regulation of vacuole organization	1.48E-07	2.02E-06	33	BECN1|C9orf72|CHMP4A|CHMP4B|FEZ1|FEZ2|GRN|KIAA1324|LAPTM4B|LRRK2|LRSAM1|MTMR3|NPRL3|PHF23|PIKFYVE|PINK1|PIP4K2A|PIP4K2B|PIP4K2C|RAB1B|RAB3GAP1|RAB3GAP2|RAB5A|RALB|SCARB2|SCFD1|SEC22B|SH3GLB1|SMCR8|TBC1D14|UBQLN2|ULK1|VPS16
807	GO:0035567	non-canonical Wnt signaling pathway	1.54E-07	2.10E-06	81	AP2A1|AP2A2|AP2B1|AP2M1|AP2S1|ARRB2|CALM1|CAMK2A|CDC42|CELSR2|CELSR3|CLTC|CTNNB1|DAAM1|DVL1|DVL3|EIF2C1|FZD3|FZD7|GNAO1|GNB1|GNG2|MAGI2|MAP3K7|MED12|NLK|PARD6A|PDE6B|PFN1|PLCB1|PPP3CA|PPP3CB|PPP3R1|PRICKLE1|PRICKLE2|PSMA1|PSMA2|PSMA3|PSMA4|PSMA5|PSMA6|PSMA7|PSMB1|PSMB10|PSMB2|PSMB3|PSMB4|PSMB5|PSMB6|PSMB7|PSMC1|PSMC2|PSMC3|PSMC4|PSMC5|PSMC6|PSMD1|PSMD10|PSMD11|PSMD12|PSMD13|PSMD14|PSMD2|PSMD3|PSM…
808	GO:0006623	protein targeting to vacuole	1.54E-07	2.10E-06	30	AP3B1|AP3D1|AP3M1|CLU|GCC2|GNPTAB|GOSR2|HGS|HSPA8|LAMP2|LARS|M6PR|MON1A|MON1B|NAGPA|NCOA4|PIK3R4|RAB7A|SCARB2|SMURF1|SORL1|VPS13A|VPS13C|VPS13D|VPS37A|VPS37B|VPS4A|VTI1B|WASH3P|ZFYVE16
809	GO:1903052	positive regulation of proteolysis involved in cellular protein catabolic process	1.58E-07	2.15E-06	75	AKT1|ANKIB1|ARIH1|ARIH2|ATPIF1|BAG6|BBS7|BCAP31|C19orf6|CBFA2T3|CDK5RAP3|CLU|CSNK1A1|CSNK1D|CSNK1E|DAB2IP|DDA1|DDRGK1|DNAJB2|DVL1|FBXW7|FMR1|GBA|GCLC|GLTSCR2|GNB2L1|GSK3A|GSK3B|HERPUD1|HSPA1A|HSPA1B|HSPBP1|KEAP1|LRRK2|MAGEF1|MAPK9|MDM2|NFE2L2|NUB1|PARK2|PLK2|PRICKLE1|PSEN1|PSMC1|PSMC2|PSMC4|PSMD10|PTEN|PTK2|PTK2B|RAD23A|RBX1|RCHY1|RFWD2|RNF14|RNF144A|RNF185|RNF19A|RNF19B|RNF40|SGTA|SIRT2|SMURF1|S…
810	GO:0035249	synaptic transmission, glutamatergic	1.71E-07	2.32E-06	25	ADORA2A|ALS2|CDH8|CDK5|CLSTN3|CNIH2|CNIH3|GRIA2|GRID1|GRID2|GRIK2|GRIK3|GRIK5|GRIN1|NAPA|NAPB|NF1|PARK2|SHC3|SLC17A6|SLC17A7|SLC1A4|UNC13A|UNC13B|UNC13C
811	GO:0061077	chaperone-mediated protein folding	1.79E-07	2.43E-06	42	BAG1|CCT2|CD74|CHORDC1|CLU|CRTAP|CSNK2A1|DNAJB1|DNAJB12|DNAJB14|DNAJB2|DNAJB5|DNAJC18|DNAJC5|DNAJC7|ERO1L|FKBP1A|FKBP1B|FKBP4|FKBP5|GAK|HSPA13|HSPA1A|HSPA1B|HSPA2|HSPA5|HSPA8|HSPA9|HSPB1|HSPB6|HSPE1|HSPH1|PDIA4|PEX19|PPIB|PPID|PTGES3|SGTA|ST13|TOR1A|TRAP1|UNC45A
812	GO:0098660	inorganic ion transmembrane transport	1.81E-07	2.46E-06	310	ABCB6|ABCC8|ABCC9|ACCN1|ACCN2|ADAMTS8|AFG3L2|ANKH|ANXA5|ANXA6|AQP1|ATOX1|ATP13A1|ATP1A1|ATP1A2|ATP1A3|ATP1B1|ATP1B2|ATP1B3|ATP2A2|ATP2A3|ATP2B1|ATP2B2|ATP2B3|ATP2B4|ATP2C1|ATP5A1|ATP5B|ATP5C1|ATP5D|ATP5E|ATP5F1|ATP5G1|ATP5G2|ATP5G3|ATP5H|ATP5I|ATP5J|ATP5J2|ATP5L|ATP5O|ATP6AP1|ATP6V0A1|ATP6V0B|ATP6V0C|ATP6V0D1|ATP6V0E1|ATP6V0E2|ATP6V1A|ATP6V1B2|ATP6V1C1|ATP6V1D|ATP6V1E1|ATP6V1F|ATP6V1G1|ATP6V1G2|A…
813	GO:0051051	negative regulation of transport	1.84E-07	2.50E-06	241	ABAT|ABCA7|ABR|ACAA2|ACCN2|ACTN2|ACVR1C|ADCYAP1|ADORA1|ADRA2C|AKT1|AKT2|ANK3|ANKRD13A|ANKRD13B|ANKRD13D|ANKRD27|ANXA5|APOC1|APOD|APOE|APP|APPL1|APPL2|ARF6|ARHGAP1|ARL6IP5|ATF4|ATG3|ATG5|ATP1A2|ATP5J|ATXN2|BAG3|BCR|BIN1|BOK|C13orf15|C2orf18|CAB39|CABP1|CACNB3|CALM1|CALM2|CALM3|CAMK2D|CARTPT|CD200|CD22|CD34|CD47|CD74|CDK5|CHGA|CHP|CNIH2|CNR1|COMT|CORO1A|CRBN|CRHBP|CRHR1|CRY1|CRYAB|CSK|CX3CL1|CYFIP1…
814	GO:0010972	negative regulation of G2/M transition of mitotic cell cycle	1.93E-07	2.61E-06	58	ATM|BRSK1|CDK5RAP3|CUL1|FBXL7|FHL1|FOXN3|FOXO4|GLTSCR2|NAE1|NBN|PSMA1|PSMA2|PSMA3|PSMA4|PSMA5|PSMA6|PSMA7|PSMB1|PSMB10|PSMB2|PSMB3|PSMB4|PSMB5|PSMB6|PSMB7|PSMC1|PSMC2|PSMC3|PSMC4|PSMC5|PSMC6|PSMD1|PSMD10|PSMD11|PSMD12|PSMD13|PSMD14|PSMD2|PSMD3|PSMD4|PSMD6|PSMD7|PSMD8|PSME1|PSME3|PSME4|PSMF1|RAD21|RBX1|SKP1|TAOK1|TAOK2|TAOK3|TOPBP1|USP47|VPS4A|ZFYVE19
815	GO:1900271	regulation of long-term synaptic potentiation	1.98E-07	2.68E-06	34	ABL1|ADCY1|ADORA1|ADORA2A|APOE|APP|ARC|CALB1|CALB2|CREB1|CRTC1|CX3CR1|CYP46A1|DRD2|EIF2AK4|EPHA4|FAM107A|GSK3B|IGSF11|LGMN|MME|NCSTN|NF1|NLGN3|NPTN|NRGN|PPP1R9A|PTN|RELN|SHANK3|SHISA7|SQSTM1|STAU1|YTHDF1
816	GO:0043242	negative regulation of protein complex disassembly	2.00E-07	2.70E-06	49	ADD1|ADD2|ADD3|APC|APC2|ARHGEF2|C16orf45|CAMSAP1|CAMSAP1L1|CAPZA1|CAPZA2|CAPZB|CIB1|CLASP1|CLASP2|CLEC16A|EPB49|EPS8|FGF13|GSN|HDAC6|HDGFRP3|KATNB1|KIAA0226|KIAA1543|LIMA1|MAP1B|MAP6D1|MID1|MID1IP1|NAV3|PHF23|RBM16|RDX|SPEF1|SPTAN1|SPTB|SPTBN1|SPTBN2|SPTBN4|SPTBN5|STMN2|TAOK1|TMOD1|TMOD2|TTBK2|TWF1|TWF2|UBQLN4
817	GO:0072583	clathrin-dependent endocytosis	2.01E-07	2.70E-06	23	AP2A1|AP2A2|AP2B1|AP2M1|AP2S1|CANX|CLTA|CLTB|CLTC|DNAJC6|FCHO1|FCHSD2|FNBP1L|GAK|GPR107|HIP1|INPP5F|KIAA1107|NHEDC2|PICALM|PIP5K1C|SGIP1|SNAP91
818	GO:0007026	negative regulation of microtubule depolymerization	2.01E-07	2.70E-06	23	APC|APC2|ARHGEF2|C16orf45|CAMSAP1|CAMSAP1L1|CIB1|CLASP1|CLASP2|FGF13|HDAC6|HDGFRP3|KATNB1|KIAA1543|MAP1B|MAP6D1|MID1|MID1IP1|NAV3|SPEF1|STMN2|TAOK1|TTBK2
819	GO:0051899	membrane depolarization	2.02E-07	2.72E-06	38	ABL1|ADORA2A|ANK2|ATP1A2|ATPIF1|CACNA1A|CACNA1B|CACNA1C|CACNA1D|CACNA1E|CACNA1G|CACNA1H|CACNA1I|CACNA2D1|CACNB2|CACNB3|CACNB4|CACNG2|CACNG4|CHRNA4|CHRNB2|HCN2|JUN|KCNH2|KCNJ2|P2RX7|PARK7|PRKCZ|SCN1A|SCN1B|SCN2A|SCN2B|SCN3A|SCN3B|SCN4B|SCN8A|SLC8A1|YWHAH
820	GO:0034764	positive regulation of transmembrane transport	2.04E-07	2.74E-06	113	ABCB1|ABL1|ACTN2|ACTN4|ADC|ADIPOR2|AGT|AKAP6|AKAP9|AKT1|AKT2|AMIGO1|ANK2|ANK3|APLNR|APPL1|ARC|ARF1|ARL6IP1|ARPP19|ATP1B1|ATP1B2|ATP1B3|AZIN1|C3|CA2|CACNA2D1|CACNB2|CACNB3|CACNG2|CACNG3|CACNG4|CALM1|CALM2|CALM3|CAPN3|CASQ1|CHCHD10|CHP|CLIP3|CREBL2|CX3CL1|DMD|DNM2|DRD1|EHD3|FAM115A|FGF14|FLNA|FXYD1|G6PD|GBAS|GJC2|GLRX|GSTM2|GSTO1|HSPA2|HTT|INSR|IRS1|IRS2|KCNA1|KCNC1|KCNC2|KCNH2|KCNIP2|KCNJ11|KCNJ2|…
821	GO:0051093	negative regulation of developmental process	2.07E-07	2.78E-06	435	ABCA1|ABCA5|ABCG1|ABL1|ABR|ACTN4|ACVR1C|ADCY6|ADCYAP1|ADIPOR1|AGT|AKIRIN1|AKT3|AMOT|ANKRD17|ANKRD26|ANP32B|AP1AR|APOE|APP|APPL2|ARF6|ARHGDIA|ARHGEF2|ARNTL|ASAP1|ASXL1|ATF2|B2M|BAG5|BAI1|BAI2|BAI3|BBS2|BCL11A|BCL6|BCR|BDNF|BHLHE41|BMP7|BMPR2|BNIP3|C13orf15|C16orf45|C18orf1|C3orf17|CALR|CARM1|CARTPT|CBFA2T2|CCDC85B|CCND1|CD74|CDK12|CDK13|CDK5|CDK5R1|CDK5RAP2|CDK6|CDKN1B|CEND1|CFLAR|CHADL|CHRD|CIB1|…
822	GO:0051893	regulation of focal adhesion assembly	2.07E-07	2.78E-06	43	ABL1|APOD|BCAS3|CLASP1|CLASP2|COL16A1|CORO1C|DAPK3|DLC1|DUSP3|EFNA5|EPB41L5|EPB49|FAM107A|FMN1|GPM6B|IQGAP1|ITGB1BP1|KIAA1543|LDB1|LIMCH1|LRP1|MACF1|MAP4K4|NRP1|PEAK1|PPM1F|PTEN|PTK2|PTPRJ|RAC1|RCC2|RHOA|ROCK1|ROCK2|SDC4|SFRP1|SLC9A1|SLK|SMAD3|SRC|THY1|TSC1
823	GO:0090109	regulation of cell-substrate junction assembly	2.07E-07	2.78E-06	43	ABL1|APOD|BCAS3|CLASP1|CLASP2|COL16A1|CORO1C|DAPK3|DLC1|DUSP3|EFNA5|EPB41L5|EPB49|FAM107A|FMN1|GPM6B|IQGAP1|ITGB1BP1|KIAA1543|LDB1|LIMCH1|LRP1|MACF1|MAP4K4|NRP1|PEAK1|PPM1F|PTEN|PTK2|PTPRJ|RAC1|RCC2|RHOA|ROCK1|ROCK2|SDC4|SFRP1|SLC9A1|SLK|SMAD3|SRC|THY1|TSC1
824	GO:0048261	negative regulation of receptor-mediated endocytosis	2.09E-07	2.79E-06	21	ANKRD13A|ANKRD13B|ANKRD13D|APOC1|ARF6|ATXN2|DLG4|LRPAP1|LRRTM1|LRRTM2|MTMR2|NECAB2|PCSK9|PICALM|RABGEF1|RAC1|SDCBP|SH3GL3|SYT11|UBQLN2|UNC119
825	GO:0000715	nucleotide-excision repair, DNA damage recognition	2.09E-07	2.79E-06	21	CETN2|COPS2|COPS3|COPS4|COPS5|COPS6|COPS7A|COPS7B|COPS8|CUL4A|CUL4B|DDB1|GPS1|PARP1|RAD23B|RBX1|RPS27A|UBA52|UBB|UBC|XPC
826	GO:0031112	positive regulation of microtubule polymerization or depolymerization	2.17E-07	2.89E-06	28	AKAP9|ARL2|CDK5R1|CDK5RAP2|CDKN1B|CLASP1|CLIP1|DCTN1|DRG1|FAM179B|HSPA1A|HSPA1B|KATNB1|MAP1B|MAPRE1|MAPT|MECP2|MET|NAV3|NIN|NUMA1|PAK1|PSRC1|RAC1|RPS3|SPAST|STMN2|TERF1
827	GO:0030032	lamellipodium assembly	2.17E-07	2.89E-06	28	ABLIM1|ABLIM2|ABLIM3|ARFIP2|ARHGEF4|ARHGEF6|ARHGEF7|CCDC88A|CDH13|CYFIP1|EPB49|GOLPH3|ITGB1|KIT|LRRC16A|NCK2|NUP85|P2RY12|PTPRO|RAC1|S1PR1|SH2B1|SPATA13|SRGAP2|VAV2|VAV3|WASF2|WASF3
828	GO:0051651	maintenance of location in cell	2.24E-07	2.98E-06	62	AKAP9|AKT1|ANK3|ANKRD13C|APOE|ARHGAP21|ARL2|ARL2BP|CDK5|CLMN|DAG1|DBN1|EPB41L3|EZR|FLNB|FTH1|FTL|GAA|GOLPH3|GPAA1|GPSM2|GRIK5|GRINL1A|GSN|HK1|HNRNPU|HSPA5|INSIG1|JUP|KDELR1|KDELR2|MORC3|OS9|PAFAH1B1|PARK7|PDIA2|PINK1|RANGAP1|RER1|RIT2|SHANK1|SKP1|SORL1|SPTBN4|SRI|SUN1|SUN2|SUPT7L|SYNE1|SYNE2|TAPT1|TLN1|TLN2|TMSB10|TMSB4X|TWF1|TWF2|TXN|UVRAG|VPS13A|VPS13C|VPS13D
829	GO:0032507	maintenance of protein location in cell	2.37E-07	3.14E-06	51	AKT1|ANK3|ANKRD13C|ARL2|ARL2BP|CDK5|CLMN|DAG1|DBN1|EPB41L3|EZR|FLNB|GOLPH3|GPAA1|GRIK5|GSN|HK1|HNRNPU|HSPA5|INSIG1|JUP|KDELR1|KDELR2|MORC3|OS9|PARK7|PDIA2|PINK1|RANGAP1|RER1|RIT2|SHANK1|SKP1|SORL1|SPTBN4|SUN1|SUN2|SUPT7L|SYNE1|SYNE2|TAPT1|TLN1|TLN2|TMSB10|TMSB4X|TWF1|TWF2|TXN|VPS13A|VPS13C|VPS13D
830	GO:1901880	negative regulation of protein depolymerization	2.37E-07	3.14E-06	44	ADD1|ADD2|ADD3|APC|APC2|ARHGEF2|C16orf45|CAMSAP1|CAMSAP1L1|CAPZA1|CAPZA2|CAPZB|CIB1|CLASP1|CLASP2|EPB49|EPS8|FGF13|GSN|HDAC6|HDGFRP3|KATNB1|KIAA1543|LIMA1|MAP1B|MAP6D1|MID1|MID1IP1|NAV3|RDX|SPEF1|SPTAN1|SPTB|SPTBN1|SPTBN2|SPTBN4|SPTBN5|STMN2|TAOK1|TMOD1|TMOD2|TTBK2|TWF1|TWF2
831	GO:0050805	negative regulation of synaptic transmission	2.37E-07	3.14E-06	44	ABHD6|ACCN2|ACHE|ADNP|ADORA1|ARF1|ATAD1|CBLN1|CELF4|DRD1|DRD2|FMR1|GNAI1|GNAI2|GRIA1|GRIK2|GRIK3|HTR2A|LRRK2|MTMR2|NF1|NLGN3|NLGN4X|PARK2|PCDH17|PICK1|PLA2G6|PLK2|PNKD|PPP1R9A|PTEN|PTK2B|RAP1A|RAP1B|SHANK2|SLC24A2|SLC6A1|SNCA|SORCS2|SRF|STXBP1|SYT11|SYT4|TNR
832	GO:0032922	circadian regulation of gene expression	2.37E-07	3.14E-06	44	ARNTL|ATF4|BHLHE40|BHLHE41|CARTPT|CLOCK|CRY1|CRY2|CSNK1D|CSNK1E|DRD2|EGR1|GFPT1|HDAC2|HDAC3|HNRNPU|HUWE1|ID2|KDM2A|KDM5A|LGR4|MAGED1|MLL|MTA1|MYBBP1A|MYCBP2|NAMPT|NCOA2|NPAS2|NR1D1|NRIP1|OGT|PER1|PER2|PER3|PPARGC1A|PPP1CA|PPP1CB|PPP1CC|PRMT5|RAI1|RORA|TOP1|USP2
833	GO:0031644	regulation of nervous system process	2.38E-07	3.15E-06	82	ABAT|ADORA1|ADRA2C|AGT|AKAP9|APP|BAIAP2|C11orf9|CACNB3|CACNG4|CARTPT|CBLN1|CCK|CELF4|CNIH2|COMT|CUX2|DAG1|DICER1|DLG4|DVL1|EDNRB|FGF12|FIG4|FMR1|GBA|GRIN1|GRM1|HOMER1|HTR2C|IGSF11|IGSF9B|ITGA2|ITGAX|LRRK2|MAG|MGLL|MTMR2|MTOR|NETO1|NLGN2|NLGN3|NLGN4X|NOV|NPTX1|NPTX2|NPTXR|ODZ4|OPRL1|PRKCZ|PTEN|PTK2B|RELN|RGS4|RIMS1|RIMS2|RNF10|ROCK2|S100B|SH3GL1|SHANK1|SHANK2|SHANK3|SHISA6|SHISA7|SHISA9|SLC25A12|S…
834	GO:0006997	nucleus organization	2.45E-07	3.24E-06	80	AFF2|AGFG1|AHCTF1|AKAP8L|ANKLE2|BANF1|BIN1|CELF3|CHD5|CHMP1A|CHMP1B|CHMP2A|CHMP2B|CHMP4A|CHMP4B|CHMP5|CHMP7|CTDNEP1|DCTN1|DMPK|EMD|GOLM1|H3F3B|HABP4|HIAT1|HIPK2|KDM3A|LEMD2|LEMD3|LMNA|LPIN1|NDEL1|NEK9|NOLC1|NSFL1C|NUMA1|NUP133|NUP153|NUP205|NUP93|NUP98|PAFAH1B1|PDCD6IP|PES1|PITPNB|PPP2CA|PPP2R1A|PPP2R2A|PRKCA|PRKCB|PSME4|PYGO2|REEP3|RNF8|RPS19|RRN3|RTN4|SEH1L|SERBP1|SF1|SPAST|SRPK1|SRPK2|SUMO1|SU…
835	GO:0051259	protein complex oligomerization	2.48E-07	3.28E-06	254	AASS|ACACA|ACACB|ACAT1|ACCN2|ACHE|ACTN2|AHNAK|ALAD|ALDH1A3|ALDH5A1|ALDH9A1|ALDOA|AMFR|ANXA6|APAF1|APC|APOA1BP|APPL2|AQP4|ARC|ATG16L1|ATL1|ATL2|ATPIF1|ATXN10|B2M|BID|BIRC2|BOK|C3orf10|C4orf41|CAB39|CAMK2D|CAMK2G|CAT|CBARA1|CCDC109A|CCDC88C|CD74|CEP57|CHMP2A|CHMP4A|CHMP4B|CHP|CHRNA2|CHRNB2|CNGB1|COL6A1|CPSF6|CPSF7|CPT1A|CRTC1|CRTC2|CRTC3|CRYAB|CTNNA1|DCTPP1|DCXR|DERL1|DGKD|DNM1L|DPYSL3|DYNC1LI2|EHD…
836	GO:0050905	neuromuscular process	2.51E-07	3.31E-06	68	AARS|ABL1|ABR|ADARB1|ADCY5|ADORA2A|AGTPBP1|ALDH1A3|APP|ATP8A2|BACE1|BCR|CAMTA1|CDH23|CHD8|CLN8|CNTNAP1|CSMD1|CTNNA2|DCTN1|DLG4|DRD1|DRD2|DVL1|FABP7|FGF12|GAA|GIGYF2|GLRB|GM2A|GPR88|GRID2|GRIN1|GRIN2A|GRIN2C|GRIN3A|HERC1|JPH3|JPH4|KCNA1|KCNAB2|MECP2|MYCBP2|MYH10|NBN|NEFL|NKX6-2|NLGN2|OPA3|PAFAH1B1|PARK2|PENK|PNKD|PRRT2|PSAP|PTEN|RAC3|RBFOX2|SCN1A|SHANK1|SLC1A3|SPG20|TMEM150C|TNR|TPP1|UBA5|UCHL1|ZM…
837	GO:0008344	adult locomotory behavior	2.54E-07	3.35E-06	52	ABHD12|ADAM22|APP|ARCN1|ARRB2|ATP1A2|BTBD9|CEND1|CHD7|CHL1|CLN8|CNP|CNTN2|CSTB|DRD1|DRD2|EFNB3|EPHA4|EPS8|FGF12|GIGYF2|GLRB|GRIN1|HIPK2|HTRA2|ID2|INPP5F|KALRN|KCNJ10|LGI4|MECP2|NPC1|NR4A2|OXR1|PAFAH1B1|PARK2|PARK7|PBX3|PPT1|PREX2|PUM1|SCN1A|SEZ6|SEZ6L|SNCA|SNCG|SPTBN4|TMOD1|TSC1|UCHL1|ZIC1|ZMPSTE24
838	GO:0043113	receptor clustering	2.56E-07	3.36E-06	35	AGRN|APOE|CDH2|CDK5|DLG1|DLG2|DLG3|DLG4|DNAJA3|DVL1|ETV5|FLNA|FNTA|GLRB|GPHN|GRIK2|GRIK5|IFT122|ITGB1BP1|ITGB2|LHFPL4|LRP4|LRRC7|MAGI2|PICK1|PTN|RELN|RER1|SCRIB|SHANK3|SSNA1|SYNGAP1|SYNJ2BP|THY1|WDR19
839	GO:0043954	cellular component maintenance	2.56E-07	3.36E-06	35	ARF6|BAI3|BSN|CHCHD10|CSF1R|CTBP2|CTTN|DCTN1|DFNB31|DLG1|DLG2|DLG3|ERC2|FYN|IGF1R|INSR|ITGA3|ITPKA|KIAA1543|KIAA1715|KIFC3|MTHFR|MTMR2|MYADM|NLGN2|OPHN1|PARD6A|PCLO|PICK1|RAB3A|RASSF8|SUPT6H|SYNGAP1|TANC1|TPRN
840	GO:0043409	negative regulation of MAPK cascade	2.60E-07	3.41E-06	96	ABL1|AIDA|AKT1|APOE|ARRB1|ASH1L|BMP7|CAMK2N1|CDK5RAP3|CSK|CYLD|DAB2IP|DACT1|DAG1|DLG1|DNAJA1|DUSP1|DUSP16|DUSP26|DUSP3|DUSP5|DUSP6|DUSP7|DUSP8|EIF3A|ERRFI1|EZR|FBLN1|FKTN|FLCN|FOXO1|GBA|GPS1|GPS2|GSTP1|HDAC3|HIPK3|HMGCR|IGBP1|IGF1R|INPP5K|ITCH|ITGB1BP1|LEMD2|LMO3|MAPK8IP1|MEN1|NCOR1|NDRG2|NF1|NF2|NUP62|P2RX7|PAFAH1B1|PAQR3|PARK2|PDCD4|PEBP1|PER1|PHB|PIK3R2|PIN1|PINK1|PPP2CA|PPP2R1A|PRKCD|PSMD10|P…
841	GO:0098655	cation transmembrane transport	2.63E-07	3.45E-06	297	ABCB6|ABCC8|ABCC9|ACCN1|ACCN2|AFG3L2|ANXA5|ANXA6|AQP1|ATOX1|ATP13A1|ATP13A2|ATP1A1|ATP1A2|ATP1A3|ATP1B1|ATP1B2|ATP1B3|ATP2A2|ATP2A3|ATP2B1|ATP2B2|ATP2B3|ATP2B4|ATP2C1|ATP5A1|ATP5B|ATP5C1|ATP5D|ATP5E|ATP5F1|ATP5G1|ATP5G2|ATP5G3|ATP5H|ATP5I|ATP5J|ATP5J2|ATP5L|ATP5O|ATP6AP1|ATP6V0A1|ATP6V0B|ATP6V0C|ATP6V0D1|ATP6V0E1|ATP6V0E2|ATP6V1A|ATP6V1B2|ATP6V1C1|ATP6V1D|ATP6V1E1|ATP6V1F|ATP6V1G1|ATP6V1G2|ATP6V1…
842	GO:0006812	cation transport	2.67E-07	3.50E-06	388	ABCB6|ABCC8|ABCC9|ACCN1|ACCN2|ADC|ADCYAP1|AFG3L2|ANK2|ANXA5|ANXA6|AQP1|ARHGAP1|ARMC1|ATOX1|ATP13A1|ATP13A2|ATP13A3|ATP1A1|ATP1A2|ATP1A3|ATP1B1|ATP1B2|ATP1B3|ATP2A2|ATP2A3|ATP2B1|ATP2B2|ATP2B3|ATP2B4|ATP2C1|ATP5A1|ATP5B|ATP5C1|ATP5D|ATP5E|ATP5F1|ATP5G1|ATP5G2|ATP5G3|ATP5H|ATP5I|ATP5J|ATP5J2|ATP5L|ATP5O|ATP6AP1|ATP6V0A1|ATP6V0B|ATP6V0C|ATP6V0D1|ATP6V0E1|ATP6V0E2|ATP6V1A|ATP6V1B2|ATP6V1C1|ATP6V1D|AT…
843	GO:0043069	negative regulation of programmed cell death	2.73E-07	3.57E-06	416	AARS|AATF|ABL1|ACAA2|ACCN1|ADAR|ADCYAP1|ADNP|ADORA1|ADORA2A|AGAP2|AHI1|AKR1B1|AKT1|AKT2|AMBRA1|ANKLE2|ANXA5|APBB2|API5|APOE|AQP1|ARF4|ARHGDIA|ARHGEF2|ARL6IP1|ARNT2|ARRB1|ARRB2|ASNS|ATG5|ATOX1|AXL|BAD|BAG1|BAG3|BAG5|BAG6|BCL11B|BCL2L1|BCL2L2|BCL6|BDNF|BECN1|BHLHB9|BID|BIRC2|BIRC6|BMP7|BNIP3|BNIP3L|BOK|BRE|BTG2|C17orf37|C19orf10|C19orf2|C2orf18|C3orf58|CAMK1D|CAPN3|CAST|CAT|CBL|CBX4|CCND2|CD74|CDKN…
844	GO:0045017	glycerolipid biosynthetic process	2.86E-07	3.74E-06	121	ACHE|ACSL1|ACSL4|AGK|AGPAT1|AGPAT3|AGPAT4|AGPAT5|AGPAT6|AGXT2L1|ARF1|ARF3|ATM|CDIPT|CDS1|CDS2|CHKA|CHPT1|CPNE1|CPNE3|CPNE6|CPNE7|CSNK2A1|CSNK2B|DDHD1|DDHD2|DGAT1|DGAT2|DGKA|DGKQ|DGKZ|DPM2|EPT1|ETNK1|FAR1|FGF2|FIG4|GNPAT|GPAA1|GPAM|GPD1|GPD1L|IMPA1|INPP4A|INPP5E|INPP5F|INPP5J|INPP5K|INPPL1|LPCAT1|LPCAT2|LPCAT4|LPIN1|LPIN2|LPL|MPPE1|MTMR12|MTMR2|MTMR3|MTMR4|MTMR6|MTMR7|MTMR9|OCRL|PCYT1B|PCYT2|PGAP1…
845	GO:0048511	rhythmic process	2.89E-07	3.77E-06	146	ADAMTS1|ADCY1|ADNP|AHCY|ARNTL|ARRB1|ARRB2|ASS1|ATF4|ATG7|AXL|BHLHE40|BHLHE41|BTBD9|BTRC|CARTPT|CBX3|CDK5|CDK5R1|CLOCK|CPT1A|CREB1|CREBBP|CRTC1|CRY1|CRY2|CSNK1D|CSNK1E|CSNK2A1|CUL4A|DBP|DDB1|DDX5|DHX9|DNM1L|DRD2|DYRK1A|EGR1|EGR3|EP300|FBXL3|FBXW11|FBXW7|FOXO3|GFPT1|GNB2L1|GPR176|GSK3B|HDAC2|HDAC3|HLF|HNRNPD|HNRNPR|HNRNPU|HS3ST2|HSPA5|HUWE1|ID2|ID4|IMPDH2|JUN|JUND|KAT2B|KCND2|KDM2A|KDM5A|KDM5B|KDM5…
846	GO:0036498	IRE1-mediated unfolded protein response	2.90E-07	3.78E-06	40	ACADVL|ADD1|ARFGAP1|ASNA1|ATP6V0D1|C19orf10|CTDSP2|CUL7|CXXC1|DCTN1|DNAJB9|DNAJC3|EXTL1|EXTL2|EXTL3|GFPT1|GOSR2|GSK3A|HDGF|HSPA5|HYOU1|KLHDC3|LMNA|PDIA6|PLA2G4B|PPP2R5B|PREB|SEC31A|SERP1|SRPR|SRPRB|SSR1|SYVN1|TATDN2|TLN1|TPP1|TSPYL2|VAPB|WFS1|ZBTB17
847	GO:0051965	positive regulation of synapse assembly	2.99E-07	3.89E-06	46	ACCN1|ADNP|AGRN|AMIGO1|BAI1|BAI2|BAI3|BDNF|BHLHB9|CBLN1|CBLN2|CLSTN1|CLSTN2|CLSTN3|CUX2|DLG5|EEF2K|EFNA5|EPHB1|FLRT2|FLRT3|GRID2|LPHN1|LPHN3|LRRC4B|LRRN1|LRRN3|LRRTM1|LRRTM2|LRRTM3|LRTM2|NLGN2|NLGN3|NTRK2|NTRK3|PTPRD|SEMA4A|SEMA4D|SLITRK1|SLITRK2|SLITRK3|SLITRK4|SLITRK5|THBS2|TMEM90B|TPBG
848	GO:0008542	visual learning	3.21E-07	4.18E-06	36	APP|ATP1A2|B4GALT2|CCK|CDK5|CHRNB2|CREB1|CRHR1|DDHD2|DEAF1|DRD1|DRD2|FAM19A2|GRIN1|GRIN2A|HIF1A|HMGCR|ITGB1|KIT|KRAS|MECP2|MEIS2|MTOR|NDRG4|NETO1|NF1|NLGN3|NPTN|PDE1B|PPP1R1B|RGS14|RIC8A|SLC7A11|SYNGAP1|SYNPO|TANC1
849	GO:1901799	negative regulation of proteasomal protein catabolic process	3.38E-07	4.39E-06	41	ALAD|BAG5|BAG6|CAMLG|CLEC16A|DDRGK1|ERLEC1|FAM192A|GABARAPL2|GIPC1|GLTSCR2|HSP90AB1|HSP90AB2P|KIAA1967|MAP1A|MARCH7|N4BP1|OGT|OPHN1|OS9|PARK7|PRKCG|PSMF1|RPL11|RYBP|SDCBP|SGTA|SMARCC1|SVIP|TAF9|TLK2|UBAC2|UBE2G2|UBE2J1|UBXN1|UCHL5|USP14|USP19|USP25|USP7|WAC
850	GO:0032092	positive regulation of protein binding	3.69E-07	4.78E-06	60	ABL1|ACE|ADD1|ADD2|AKTIP|AMFR|APOE|APP|ARF6|ARRB1|B2M|BDNF|C1orf201|CAPRIN2|CDK5|CRBN|DACT1|DERL1|EP300|EPB41|EPB41L5|EPHA4|FKBP1A|FLOT1|GSK3B|HIP1R|HIPK2|HSF1|HSP90AB1|LRP1|LRRK2|MAPRE1|MAPRE3|MARK3|MEF2C|MEN1|NRP1|PARK2|PARK7|PIN1|PKD1|PLCL1|PLCL2|PLK2|PLXND1|PPP2CA|PPP2CB|PSEN1|RALB|RAN|RAPGEF2|RFNG|RPL11|SPON1|SPPL3|STK4|SYAP1|TAF1|TIAM1|USP33
851	GO:0006606	protein import into nucleus	3.79E-07	4.90E-06	61	AGT|AKT1|APPL1|APPL2|ARNTL|CBLB|CSE1L|DRD1|FAM53B|FAM53C|FGF9|IPO11|IPO13|IPO5|IPO7|IPO8|IPO9|KPNA1|KPNA2|KPNA3|KPNA4|KPNA6|KPNB1|LMNA|LRRK2|MBTPS1|MED1|NUP133|NUP153|NUP188|NUP214|NUP50|NUP62|NUP85|NUP93|NUP98|NUTF2|PHB2|PIK3R1|POM121|POM121C|PPP1R10|PPP3CA|PRICKLE1|PTTG1IP|RAN|RANBP2|RANBP6|RGPD5|RGPD8|RPAIN|RPL23|SIX3|SPRN|STAT3|TNPO1|TNPO2|TNPO3|TPR|TSC2|TXNIP
852	GO:1902036	regulation of hematopoietic stem cell differentiation	3.91E-07	5.05E-06	49	ABL1|CDK6|HSPA9|ITCH|LDB1|METTL3|MLL|N4BP2L2|NFE2L2|PSMA1|PSMA2|PSMA3|PSMA4|PSMA5|PSMA6|PSMA7|PSMB1|PSMB10|PSMB2|PSMB3|PSMB4|PSMB5|PSMB6|PSMB7|PSMC1|PSMC2|PSMC3|PSMC4|PSMC5|PSMC6|PSMD1|PSMD10|PSMD11|PSMD12|PSMD13|PSMD14|PSMD2|PSMD3|PSMD4|PSMD6|PSMD7|PSMD8|PSME1|PSME3|PSME4|PSMF1|SETD1A|TCF12|YTHDF2
853	GO:1903051	negative regulation of proteolysis involved in cellular protein catabolic process	3.91E-07	5.05E-06	49	ALAD|BAG5|BAG6|CAMLG|CLEC16A|CSNK2A1|DDRGK1|EPHA4|ERLEC1|FAM192A|GABARAPL2|GIPC1|GLTSCR2|HIPK2|HSP90AB1|HSP90AB2P|KIAA1967|MAP1A|MARCH7|N4BP1|OGT|OPHN1|OS9|PARK7|PRKCG|PSEN1|PSMF1|RPL11|RPL23|RPL5|RPS7|RYBP|SDCBP|SGTA|SMARCC1|SVIP|TAF1|TAF9|TLK2|UBAC2|UBE2G2|UBE2J1|UBXN1|UCHL5|USP14|USP19|USP25|USP7|WAC
854	GO:0045773	positive regulation of axon extension	4.00E-07	5.16E-06	33	ADNP|ANAPC2|BMPR2|CDKL5|CYFIP1|DBN1|DBNL|DSCAM|FN1|GDI1|GOLGA4|ILK|ISLR2|KIAA1598|L1CAM|LIMK1|LRP1|MACF1|MAP1B|MAPT|MEGF8|NDEL1|NRP1|NTRK3|PAFAH1B1|PAK1|RAB11A|RUFY3|SEMA5A|SEMA7A|SRF|TWF2|ZFYVE27
855	GO:0044057	regulation of system process	4.04E-07	5.21E-06	283	ABAT|ABCC9|ACCN1|ACE|ADORA1|ADORA2A|ADRA2C|ADRBK1|AGT|AHCYL1|AKAP6|AKAP9|AKT1|ANK2|ANXA6|APP|AQP1|ASPH|ATP1A1|ATP1A2|ATP1A3|ATP1B1|ATP1B2|ATP1B3|ATP2A2|ATP2A3|ATP2B1|ATP2B2|ATP2B3|ATP2B4|ATP5J|BAIAP2|BECN1|BIN1|BMPR2|C11orf9|C12orf57|CACNA1B|CACNA1C|CACNA1D|CACNA1G|CACNA1H|CACNA2D1|CACNA2D2|CACNA2D3|CACNB1|CACNB2|CACNB3|CACNB4|CACNG2|CACNG3|CACNG4|CACNG7|CACNG8|CALM1|CALM2|CALM3|CAMK2B|CAMK2D|CAM…
856	GO:0045185	maintenance of protein location	4.14E-07	5.33E-06	67	AKT1|ANK3|ANKRD13C|ARL2|ARL2BP|CDK5|CLMN|DAG1|DBN1|DZIP1|EPB41L3|EZR|FAF1|FBN1|FLNA|FLNB|G3BP2|GET4|GOLPH3|GOPC|GPAA1|GRIK5|GSN|HK1|HNRNPU|HSPA5|IGSF11|INSIG1|JUP|KDELR1|KDELR2|KEAP1|MORC3|MXI1|NBL1|OS9|PARK7|PDIA2|PINK1|PKD1|PKD2|PSMD10|RANGAP1|RER1|RIT2|SHANK1|SKP1|SORL1|SPTBN4|SRI|SUN1|SUN2|SUPT7L|SYNE1|SYNE2|TAPT1|TLN1|TLN2|TMSB10|TMSB4X|TWF1|TWF2|TXN|VPS13A|VPS13C|VPS13D|YWHAB
857	GO:1904951	positive regulation of establishment of protein localization	4.15E-07	5.33E-06	227	AACS|ABAT|ABCG1|ABL1|ABLIM3|ACHE|ACSL3|ADAM9|ADORA2A|AKAP12|AKT2|ANK3|ANP32B|APBB1|ARF1|ARF6|ARIH2|ARRB1|ATG13|ATP13A2|B3GAT3|BAD|BAG3|BAIAP3|BAP1|BCAP31|BCAS3|BID|BRP44|C13orf15|C1QTNF4|C2CD2L|CACNB3|CADM1|CAMK1|CCDC109A|CCT2|CCT3|CCT4|CCT5|CCT6A|CCT7|CCT8|CD34|CD81|CDK5|CDK5R1|CEP120|CEP290|CHP|CHRM1|CIB1|CNST|CORO2B|CRTAM|CSF1R|CTDSPL2|DHX36|DHX9|DMAP1|DNM1L|DRD2|DYNLL1|EMD|EXOC1|EXPH5|EZR|FAM…
858	GO:0010632	regulation of epithelial cell migration	4.17E-07	5.35E-06	120	AAMP|ABL1|ADAM9|ADIPOR1|AGT|AKT1|AKT3|AMOTL1|APOE|ARF6|ATP5A1|ATP5B|BAI1|BCAR1|BCAS3|BMPR2|C13orf15|C19orf63|CALR|CAPN7|CIB1|CLASP1|CLASP2|CORO1C|CSNK2B|CTSH|DAB2IP|DCN|DNAJA4|DOCK1|DOCK5|ENPP2|EPB41L4B|EPB41L5|EVL|FBXW7|FGF1|FGF2|FGFR1|FOXP1|GLIPR2|GLUL|GPI|GPLD1|GRN|HDAC5|HDAC6|HDAC7|HDAC9|HIF1A|HMGB1|HSPB1|IQSEC1|ITGA2|ITGA3|ITGB1BP1|JUN|JUP|KIAA1462|KRIT1|LGMN|MACF1|MAP2K5|MAP3K3|MAP4K4|MAPK1…
859	GO:1904375	regulation of protein localization to cell periphery	4.18E-07	5.35E-06	71	ACSL3|ACTB|ADAM10|AKAP5|AKT1|AP2M1|APPL1|ARF6|ARHGAP44|BCL2L1|CACNG2|CDK5|CIB1|CLIP3|CLTC|CNST|CSK|DAG1|DLG1|DPP10|EPB41|EPB41L2|EZR|GNAI1|GNB2L1|GOPC|GPSM2|GRASP|GRIPAP1|HRAS|IQSEC2|ITGA3|ITGB1|KCNJ11|KIF5B|LDLRAP1|LRP1|LYPD1|LZTFL1|MRAP2|NUMA1|NUMB|PDPK1|PICALM|PID1|PIK3R1|PKDCC|PPFIA1|PPP2R5A|PRKCE|PRKCH|PRKCI|PRKCZ|PTPN9|RAB11A|RAB11FIP2|RAP1A|RER1|RHOG|RHOQ|SORBS1|SPTBN1|SQSTM1|STAC2|STX3|ST…
860	GO:0090175	regulation of establishment of planar polarity	4.18E-07	5.35E-06	69	ABL1|ANKRD6|AP2A1|AP2A2|AP2B1|AP2M1|AP2S1|ARRB2|CDC42|CELSR2|CELSR3|CLTC|DAAM1|DACT1|DVL1|DVL3|FZD3|FZD7|MAGI2|MED12|PARD6A|PFN1|PRICKLE1|PRICKLE2|PSMA1|PSMA2|PSMA3|PSMA4|PSMA5|PSMA6|PSMA7|PSMB1|PSMB10|PSMB2|PSMB3|PSMB4|PSMB5|PSMB6|PSMB7|PSMC1|PSMC2|PSMC3|PSMC4|PSMC5|PSMC6|PSMD1|PSMD10|PSMD11|PSMD12|PSMD13|PSMD14|PSMD2|PSMD3|PSMD4|PSMD6|PSMD7|PSMD8|PSME1|PSME3|PSME4|PSMF1|RAC1|RHOA|SEC24B|SFRP1|S…
861	GO:0098780	response to mitochondrial depolarisation	4.35E-07	5.55E-06	18	AMBRA1|ATG13|ATG14|ATPIF1|BECN1|CDC37|GBA|GPS2|HDAC6|HTRA2|MFN2|MUL1|OPTN|PARK2|PINK1|SMURF1|SQSTM1|TOMM7
862	GO:0048025	negative regulation of mRNA splicing, via spliceosome	4.35E-07	5.55E-06	18	C1QBP|CELF4|DYRK1A|HNRNPA2B1|HNRNPK|PTBP1|RBM10|RBM42|RBMX|RNPS1|SAP18|SFSWAP|SRSF10|SRSF4|SRSF6|SRSF7|SRSF9|U2AF2
863	GO:1903599	positive regulation of autophagy of mitochondrion	4.35E-07	5.55E-06	18	ATPIF1|BNIP3|CAMKK2|CDC37|FBXO7|GBA|HDAC6|HIF1A|HTT|MFN2|MUL1|OPTN|PARK2|PARK7|PINK1|SMURF1|TOMM7|VPS13D
864	GO:0009165	nucleotide biosynthetic process	4.39E-07	5.60E-06	132	ACACA|ACACB|ACAT1|ACLY|ACOT7|ACSBG1|ACSL1|ACSL3|ACSL4|ACSL6|ACSS1|ACSS2|ADCY1|ADCY2|ADCY3|ADCY5|ADCY6|ADCY9|ADSS|AFMID|AGPAT1|AGPAT3|AGPAT4|AGPAT5|AGPAT6|AK1|AK2|AK3|AK4|AK5|ALDOA|AMPD2|AMPD3|APOA1BP|ATIC|ATP5A1|ATP5B|ATP5C1|ATP5D|ATP5E|ATP5F1|ATP5G1|ATP5G2|ATP5G3|ATP5H|ATP5I|ATP5J|ATP5J2|ATP5L|ATP5O|BRP44|BRP44L|C16orf7|C5orf33|CAD|CARKD|CDS1|CDS2|CMPK1|COASY|COX5B|CYC1|DCAKD|DCK|DCTD|DLAT|DLD|D…
865	GO:1903902	positive regulation of viral life cycle	4.40E-07	5.60E-06	43	ADAR|ADARB1|CD74|CHMP2A|CHMP2B|CHMP4B|CNOT7|DDB1|DDX3X|FMR1|IFIT1|KPNA2|KPNA6|LARP1|LGALS1|NOTCH1|NUCKS1|P4HB|PABPC1|PC|PKN2|PPIA|PPIB|PPID|PPIE|PTPLAD1|RAD23A|SMC3|SRPK1|SRPK2|STAU1|STOM|TBC1D20|TOP2B|TRIM11|TSG101|VAPA|VAPB|VPS24|VPS37B|VPS4A|VPS4B|YTHDC2
866	GO:1904356	regulation of telomere maintenance via telomere lengthening	4.40E-07	5.60E-06	43	ACD|ATM|ATR|C17orf68|CCT2|CCT3|CCT4|CCT5|CCT6A|CCT7|CCT8|CTNNB1|DCP2|DHX36|EXOSC10|HNRNPA1|HNRNPA2B1|HNRNPC|HNRNPU|MAP2K7|MAP3K4|MAPK1|MAPK3|NAT10|NEK7|PARN|PARP1|PKIB|PRKCQ|RTEL1|SLX4|SMG5|SMG6|SMG7|SRC|TCP1|TERF1|TERF2|TINF2|TNKS|TNKS2|XRCC5|XRN1
867	GO:0046825	regulation of protein export from nucleus	4.59E-07	5.83E-06	30	AKAP8L|ANP32B|BAG3|CAMK1|CDK5|CTDSPL2|DNAJC27|EMD|GAS6|GSK3B|IFI27|IWS1|MDM2|PARK7|PPM1A|PRKACA|PTPN11|PTPN14|RANGAP1|RAPGEF3|RBM22|SETD2|SUPT6H|TPR|TXN|UHMK1|XPO1|XPO4|XPO5|YWHAE
868	GO:0046580	negative regulation of Ras protein signal transduction	4.70E-07	5.97E-06	38	ABL2|ARHGAP44|BCL6|CUL3|DAB2IP|DLC1|FAM65B|FLCN|GRLF1|HEG1|ITGA3|ITGB1|KANK1|KCTD10|KCTD13|LZTR1|MAPKAP1|MET|MFN2|NF1|NUP62|PPP2CB|RABGEF1|RAPGEF1|RASA1|RASA3|RASA4|RASAL1|SCAI|SPRY2|SPRY4|STAMBP|STMN1|STMN3|SYNGAP1|TIMP2|TNFAIP1|TRIM67
869	GO:0007215	glutamate receptor signaling pathway	5.09E-07	6.45E-06	34	APP|CDK5R1|CPEB4|DAGLA|DAGLB|FMR1|GNAQ|GRIA1|GRIA2|GRIA3|GRIA4|GRID1|GRID2|GRIK2|GRIK3|GRIK5|GRIN1|GRIN2A|GRIN2C|GRIN3A|GRM1|GRM2|GRM3|GRM4|GRM5|GRM7|HOMER1|HOMER3|KCNB1|NCSTN|PLCB1|PTK2B|SSTR1|TIAM1
870	GO:0071407	cellular response to organic cyclic compound	5.19E-07	6.58E-06	262	AACS|ABCA1|ABHD2|ABL1|ACTB|ACTR2|ADCY1|ADCY2|ADCY3|ADCY5|ADCY6|ADCYAP1|AKAP6|AKAP9|AKT1|APEX1|APLP1|APP|AQP1|ARID1A|ARRB2|ASS1|ATF4|ATG7|ATP1A1|ATP1A2|ATP1A3|ATP2B1|ATP2B4|BCL2L2|BMP7|BTRC|C19orf2|C20orf108|CALCOCO1|CALR|CALY|CARM1|CDC5L|CDKN1B|CFLAR|CHRM1|CPS1|CRHBP|CTNNA1|CTNNB1|DAG1|DAXX|DDIT4|DDX17|DDX18|DDX5|DDX54|DHX9|DIAPH1|DNAJA1|DNM1L|DNM2|DRD1|DRD2|EEF2K|EFNA5|EGLN2|EGR1|EIF4E|ELK1|EPB4…
871	GO:0010565	regulation of cellular ketone metabolic process	5.23E-07	6.60E-06	98	ACACB|ACADVL|ADIPOR1|ADIPOR2|AKT1|AKT2|APOC1|APPL2|ATCAY|ATP2B4|AZIN1|CD74|CNR1|COMT|CPT1A|DGAT2|DGKQ|DKK3|EGR1|EIF6|ELOVL5|ERLIN2|FABP3|INSIG1|INSIG2|IRS1|IRS2|LONP2|LPGAT1|MID1IP1|MLXIPL|MTOR|NCOR2|NFE2L1|NQO1|NR1D1|NR1H2|OAZ1|OAZ2|ODC1|PANK2|PARK7|PDK2|PDK3|PDK4|PDP1|PDP2|PDPR|PPARGC1A|PPTC7|PRKAA2|PRKAB2|PRKAG2|PRKCE|PSMA1|PSMA2|PSMA3|PSMA4|PSMA5|PSMA6|PSMA7|PSMB1|PSMB10|PSMB2|PSMB3|PSMB4|PSM…
872	GO:0010469	regulation of signaling receptor activity	5.23E-07	6.60E-06	98	ACTN2|ADORA1|ADRA2C|AKAP9|APP|ARC|CACNG2|CACNG3|CACNG4|CACNG7|CACNG8|CAPN1|CBL|CBLB|CDK5|CNIH2|CNIH3|CNRIP1|CRHBP|DAPK1|DKK3|DLG1|DLG2|DLG3|DLG4|ERRFI1|FAM19A1|FBXW7|FNTA|GREM1|GREM2|GRIA1|GRIA2|GRIA3|GRIA4|GRIN1|GRIN2A|GSG1L|HDAC6|HMGB1|HOMER1|ITGB1|KLHL24|LDOC1|LRPAP1|LRRC7|LY6E|LY6H|LYNX1|LYPD1|MAPK8IP2|MED1|MEF2C|MINK1|MTRNR2L1|MTRNR2L10|MTRNR2L2|MTRNR2L3|MTRNR2L6|MTRNR2L8|MTRNR2L9|NCK2|NCOA3…
873	GO:0035023	regulation of Rho protein signal transduction	5.29E-07	6.68E-06	85	ABCA1|ABL1|ABL2|ABR|AKAP13|ALS2|APOE|ARHGDIA|ARHGEF1|ARHGEF10|ARHGEF10L|ARHGEF11|ARHGEF12|ARHGEF17|ARHGEF18|ARHGEF2|ARHGEF25|ARHGEF3|ARHGEF33|ARHGEF37|ARHGEF4|ARHGEF40|ARHGEF6|ARHGEF7|ARHGEF9|ARRB1|BCL6|BCR|CDC42SE1|CDC42SE2|CUL3|DLC1|EPS8|EPS8L2|FAM65B|FARP1|FARP2|FLCN|FLOT1|GPR56|GRLF1|HEG1|ITGA3|ITGB1|ITSN1|ITSN2|KALRN|KANK1|KCTD10|KCTD13|LPAR1|MCF2|MCF2L|MCF2L2|MET|MYO9B|NET1|NGEF|NRP1|OBSCN|…
874	GO:1901293	nucleoside phosphate biosynthetic process	5.37E-07	6.77E-06	134	ACACA|ACACB|ACAT1|ACLY|ACOT7|ACSBG1|ACSL1|ACSL3|ACSL4|ACSL6|ACSS1|ACSS2|ADCY1|ADCY2|ADCY3|ADCY5|ADCY6|ADCY9|ADSS|AFMID|AGPAT1|AGPAT3|AGPAT4|AGPAT5|AGPAT6|AK1|AK2|AK3|AK4|AK5|ALDOA|AMPD2|AMPD3|APOA1BP|ATIC|ATP5A1|ATP5B|ATP5C1|ATP5D|ATP5E|ATP5F1|ATP5G1|ATP5G2|ATP5G3|ATP5H|ATP5I|ATP5J|ATP5J2|ATP5L|ATP5O|BRP44|BRP44L|C16orf7|C5orf33|CAD|CARKD|CDS1|CDS2|CMPK1|COASY|COX5B|CYC1|DCAKD|DCK|DCTD|DLAT|DLD|D…
875	GO:0048639	positive regulation of developmental growth	5.42E-07	6.82E-06	97	ACACB|ADNP|AGRN|AKAP6|AKT1|ANAPC2|ATP8A2|BASP1|BBS2|BDNF|BMPR2|CACNA2D2|CACNG7|CAPN3|CDKL5|CHD7|CPNE5|CPNE6|CPNE9|CREB1|CYFIP1|DBN1|DBNL|DRD2|DSCAM|EFNA5|ERBB4|EZR|FGF2|FGF9|FGFR1|FGFR2|FN1|GDI1|GOLGA4|HSF1|ILK|INSR|ISLR2|ITSN2|KIAA0174|KIAA1598|L1CAM|LIMK1|LRP1|MACF1|MAP1B|MAPK1|MAPK14|MAPT|MEF2C|MEGF8|MKKS|MTOR|MUL1|NDEL1|NEDD4L|NIPBL|NOTCH1|NRP1|NTRK3|PAFAH1B1|PAK1|PARK2|PARP2|PIN1|PLCB1|POU3F…
[truncated: 1,542 more rows]
