# Supplementary material for: A Transcriptome Community-and-Module Approach of the Human Mesoconnectome
Source: Entropy (Basel). 2021 Aug 11;23(8):1031. doi: 10.3390/e23081031 (PMC8393183; doi:10.3390/e23081031)
Supplement: Supplementary file 1 [file entropy-23-01031-s001.zip › entropy-1291561-supplementary/Supplementary Table S6.csv]

Donor 1
Community	Genes
D1_C1	A2M|AASS|ABCA1|ABCA2|ABCA8|ABCB1|ABCD3|ABCG2|ABL1|ACAA1|ACAA2|ACACB|ACAD11|ACADVL|ACBD5|ACBD7|ACCN2|ACSBG1|ACSL1|ACSS1|ADAMTS10|ADCY2|ADCY9|ADD1|ADD3|ADH5|ADI1|ADORA2A|ADRBK2|AGPAT6|AGRN|AGXT2L1|AHCTF1|AHCYL2|AHSA1|AHSA2|AIP|AKIRIN2|AKT2|ALAS1|ALCAM|ALDH18A1|ALDH1L1|ALDH3A2|ALDH4A1|ALDH5A1|AMFR|ANGEL1|ANKFY1|ANKRD33B|ANKS1B|ANO5|ANP32A|ANP32E|ANTXR1|AP2B1|APBA1|APBB3|APCDD1|APEX1|APLNR|APLP1|APOA…
D1_C2	AAAS|AATK|ABAT|ABCB6|ABHD12|ABI1|ACADM|ACAT1|ACOT13|ACOX1|ACSS2|ACTN4|ACVR1C|ACYP2|ADCYAP1|ADD2|ADHFE1|ADNP|ADRA2C|AFF4|AGAP3|AGK|AGL|AGPAT1|AGTPBP1|AHNAK2|AIDA|AIF1L|AIFM3|AK1|AKAP12|AKAP2|AKAP9|AKR1A1|AKR1B1|AKT1S1|AKTIP|ALAD|ALDH2|ALDH7A1|ALDH9A1|ALS2CR4|AMN1|AMPD2|AMZ2|AMZ2P1|ANAPC13|ANAPC2|ANKRD46|ANKS6|ANXA2|ANXA6|AP3M1|APBB2|APC2|APH1A|APLN|APP|AQP4|ARC|ARCN1|ARF5|ARFGAP1|ARHGDIG|ARID5B|AR…
D1_C3	AAK1|AASDHPPT|ABCA3|ABCC5|ABCC8|ABCE1|ABCF1|ABCF2|ABCF3|ABCG4|ABHD10|ABHD13|ABHD16A|ABTB1|ACAD8|ACBD3|ACLY|ACSL3|ACSL4|ACSL6|ACTL6B|ACTR2|ACTR3|ACTR6|ACVR2A|ADAM11|ADAM19|ADAM22|ADAMTSL2|ADAP1|ADCK2|ADCY1|ADCY3|ADCY6|ADCYAP1R1|ADIPOR1|ADIPOR2|AEBP1|AFAP1|AFAP1L2|AFF3|AFG3L1P|AGAP2|AGAP6|AGFG1|AGPS|AHCY|AHCYL1|AK4|AK5|AKAP1|AKIRIN1|AKT1|AKT3|ALKBH5|ALPL|ALS2|AMBRA1|AMOTL1|AMY2B|ANAPC16|ANGPTL2|ANK…
D1_C4	AACS|AAGAB|AAMP|AARS|AARSD1|ABCB9|ABCC12|ABHD14A|ABHD8|ABI2|ABLIM2|ABR|ACACA|ACAT2|ACCN1|ACO2|ACOT7|ACOT8|ACP1|ACP2|ACPL2|ACTB|ACTG1|ACTN1|ACTN2|ACTR10|ACTR1A|ACTR1B|ACTR3B|ACVR1B|ADAM23|ADAMTS1|ADAMTS18|ADAMTS4|ADAMTS8|ADAR|ADARB1|ADCK3|ADCY5|ADCY7|ADO|ADORA1|ADRA1B|ADRA2A|ADRBK1|ADSS|AFMID|AFTPH|AGGF1|AGPAT5|AHDC1|AHI1|AK2|AKAP10|AKAP13|AKAP17A|AKAP7|AKAP8L|ALDH6A1|ALDOA|AMD1|AMOT|AMPH|ANKRD13A…
D1_C5	ABCA5|ABCA7|ABCC10|ABCD2|ABL2|ABLIM1|ABLIM3|ACAP2|ACAP3|ACVR2B|ADAM10|ADC|AEBP2|AFF1|AFF2|AGAP1|AGPAT3|AGT|AIG1|AKAP6|AKR7A2|ALDOC|ANAPC7|ANGEL2|ANGPTL4|ANK3|ANKMY2|ANKRD24|ANKRD28|ANKRD6|ANKS1A|ANO10|ANO8|AP1AR|ARHGAP1|ARHGAP39|ARHGEF12|ARHGEF37|ARHGEF4|ARHGEF6|ARID4B|ARMC1|ARPC5|ARPP21|ASPH|ASXL1|ATAD1|ATG4D|ATP6V1D|ATR|B4GALT6|BAHD1|BAI2|BAI3|BBS1|BCKDHA|BCL11B|BCL2|BEX4|BMI1|BMP7|BRD9|BRP44|B…
D1_C6	ABCB8|ABCC9|ABHD2|ABHD6|ACAD9|ACADSB|ACER3|ACHE|ACIN1|ACO1|ADAM15|ADAM9|ADRM1|AES|AFG3L2|AGFG2|AGPAT4|AHNAK|AK3|AKAP11|AKAP5|ALDH1A1|AMIGO1|AMOTL2|ANAPC1|ANAPC11|ANAPC5|ANK1|ANK2|ANKIB1|ANKRD10|ANKRD11|ANKRD52|ANO3|AP3B1|APOE|ARAP2|ARF6|ARFGAP2|ARFGEF2|ARHGAP26|ARHGAP5|ARHGEF1|ARHGEF33|ARID1A|ARL17A|ARL4D|ARPC2|ARPP19|ARRDC2|ASH1L|ASPA|ASTN2|ATF2|ATF6B|ATG7|ATIC|ATMIN|ATPAF1|ATRN|ATRNL1|B4GALT5|B…
Donor 2
Community	Genes
D2_C1	AASS|AATK|ABCA1|ABCA2|ABCA8|ABCG1|ABL1|ABTB2|ACAA2|ACACB|ACAD11|ACBD7|ACE|ACER3|ACSBG1|ACSL1|ACSS1|ACTA2|ACVR1C|ADAMTS1|ADAMTS4|ADARB2|ADCY5|ADI1|ADIPOR2|ADRA2C|AEBP1|AFMID|AGPAT4|AGT|AGXT2L1|AIF1L|ALAD|ALCAM|ALDH1L1|ALDH4A1|ALDH6A1|ALDH7A1|ALOX5|AMOTL2|AMPD3|ANGPTL2|ANKIB1|ANKRD13A|ANKRD36B|ANKRD40|ANKRD43|ANKZF1|ANO3|ANP32A|ANXA11|AP2S1|APBB1|API5|APLP2|APOA1BP|APOD|APPBP2|APPL2|ARHGAP1|ARHGAP2…
D2_C2	A2M|AATF|ABCB1|ABCD3|ABCE1|ABCF1|ABCG2|ABHD6|ACAA1|ACADVL|ACAT1|ACBD5|ACCN2|ACHE|ACOX1|ACSS2|ACTR3|ADAM15|ADCY3|ADD1|ADD3|ADIPOR1|ADO|AFF1|AGAP1|AGFG1|AGFG2|AGPAT5|AGPS|AGTPBP1|AHCYL1|AHCYL2|AHSA2|AIDA|AIG1|AIP|AK3|AKAP17A|AKAP2|AKR1B1|AKR7A2|AKT1S1|AKTIP|ALDH2|ALDH3A2|ALDH9A1|ALKBH5|ALKBH7|AMD1|ANAPC5|ANGEL1|ANKFY1|ANKS1A|ANP32E|APC2|APEH|APEX1|APH1A|APPL1|ARC|ARF3|ARFGEF2|ARHGAP26|ARHGEF10L|ARH…
D2_C3	AACS|AAGAB|ABHD8|ABR|ACAT2|ACOT7|ACPL2|ACVR1B|ADAM23|ADAMTS10|ADCY2|ADCYAP1|ADRBK2|AK5|AKAP6|ALDOA|ANKMY2|ANKRD24|ANKRD33B|ANKRD44|ANKRD46|ANKRD54|ANO4|ANTXR1|ANXA5|AP1G2|AP2B1|AP3M1|APBB3|AQP1|ARAP2|ARFRP1|ARHGAP12|ARHGAP24|ARHGAP39|ARHGEF4|ARID5B|ARL15|ARL4A|ARL6IP1|ARMC5|ARPC2|ARRDC3|ASPHD1|ASPHD2|ASTN2|ATG4B|ATG5|ATP10B|ATP2A3|ATP5L|ATP6AP1|ATP6AP2|ATP6V0C|ATP6V0D1|ATP6V0E1|ATP6V1E1|ATPAF1|AT…
D2_C4	AAK1|AARS|ABCA3|ABCG4|ABHD14A|ABTB1|ACACA|ACCN1|ACP2|ACSL3|ACSL6|ACTL6B|ACTR1B|ADAM11|ADCY1|ADD2|ADRBK1|AES|AFAP1L2|AFTPH|AGAP2|AGAP3|AGGF1|AHNAK2|AKT3|ALAS1|AMIGO1|AMOTL1|AMPH|ANK2|ANKRD29|ANKRD34A|ANKRD50|AP1S2|AP2A1|AP3B1|APAF1|APBA1|APBB2|APLNR|APOC1|APOE|ARF6|ARHGAP20|ARHGAP27|ARHGAP29|ARHGDIG|ARHGEF12|ARHGEF17|ARHGEF37|ARL2|ARMCX3|ARPC5L|ASAH1|ASH1L|ASXL1|ATG3|ATP11B|ATP13A2|ATP1A3|ATP1B3|A…
D2_C5	AAMP|AARSD1|AASDHPPT|ABAT|ABCB6|ABCB9|ABCF2|ABCF3|ABHD12|ABHD16A|ABI1|ABI2|ABLIM2|ACAD8|ACLY|ACO2|ACOT8|ACP1|ACSL4|ACTB|ACTG1|ACTN1|ACTN2|ACTN4|ACTR10|ACTR1A|ACTR2|ACTR3B|ACTR6|ACYP2|ADAMTS8|ADAMTSL2|ADAP1|ADAR|ADC|ADCK2|ADCY9|ADH5|ADORA1|ADSS|AFG3L2|AGK|AGPAT1|AGPAT3|AGRN|AHCY|AHSA1|AIFM3|AK1|AKAP10|AKAP11|AKAP13|AKAP5|AKIRIN1|AKIRIN2|AKR1A1|ALDH5A1|AMBRA1|AMFR|AMN1|AMOT|AMPD2|AMZ2|AMZ2P1|ANAPC1…
D2_C6	ABCA5|ABCC10|ABCC8|ABL2|ABLIM1|ABLIM3|ACADSB|ACAP2|ACAP3|ACVR2B|ADAM10|ADAM22|ADARB1|ADCK3|AFF2|AFF3|AFF4|AGAP6|AGL|AGPAT6|AHCTF1|AHDC1|AK2|AK4|AKAP12|AKAP8L|AKAP9|AKT2|ALDH1A1|ALDH1A3|ALDOC|ALS2|ALS2CL|AMY2B|ANAPC16|ANKHD1|ANKRD12|ANKRD28|ANKRD34B|ANKRD36|ANKRD56|ANKS3|ANKS6|ANP32B|AP1G1|ARHGAP23|ARHGAP32|ARHGDIA|ARHGEF6|ARHGEF7|ARMC1|ARMC8|ARMCX1|ARPP21|ARRB2|ATCAY|ATG13|ATG7|ATG9A|ATN1|ATP6V1G…
D2_C7	AARS2|ABCA7|ABCB8|ABCC5|ABCC9|ABHD10|ABHD2|ACAD9|ACBD3|ACD|ACIN1|ACVR2A|ADAM9|ADCY6|ADCYAP1R1|ADNP|ADRM1|AFAP1|AHI1|AHNAK|AKAP1|AKT1|ALS2CR4|ANAPC1|ANAPC2|ANGEL2|ANK3|ANKH|ANKLE2|ANKRD10|ANKRD11|ANKRD13B|ANKRD13C|ANKRD17|ANKRD26|ANKRD27|ANKRD6|ANKS1B|ANO5|ANO8|ANXA7|AP1B1|AP1S1|AP3D1|AP3S2|APH1B|APOO|APOOL|APP|AQP4|ARF1|ARFGEF1|ARFIP2|ARGLU1|ARHGEF1|ARHGEF40|ARHGEF9|ARID1A|ARID2|ARL3|ARPC5|ARRB1|…
