# Supplementary material for: A Transcriptome Community-and-Module Approach of the Human Mesoconnectome
Source: Entropy (Basel). 2021 Aug 11;23(8):1031. doi: 10.3390/e23081031 (PMC8393183; doi:10.3390/e23081031)
Supplement: Supplementary file 1 [file entropy-23-01031-s001.zip › entropy-1291561-supplementary/Supplementary Table S7.csv]

Layer	Node	Label	Community
1	85	parahippocampal gyrus, right, bank of the cos	0
1	118	putamen, right	0
1	120	globus pallidus, external segment, right	0
2	85	parahippocampal gyrus, right, bank of the cos	0
2	118	putamen, right	0
2	120	globus pallidus, external segment, right	0
3	85	parahippocampal gyrus, right, bank of the cos	0
3	118	putamen, right	0
3	120	globus pallidus, external segment, right	0
4	23	cuneus, right, peristriate	0
4	58	putamen, right	0
4	85	parahippocampal gyrus, right, bank of the cos	0
4	118	putamen, right	0
4	120	globus pallidus, external segment, right	0
4	121	body of caudate nucleus, right	0
5	85	parahippocampal gyrus, right, bank of the cos	0
5	118	putamen, right	0
5	120	globus pallidus, external segment, right	0
6	25	lingual gyrus, right, striate	0
6	49	lingual gyrus, right, striate	0
6	59	head of caudate nucleus, right	0
6	85	parahippocampal gyrus, right, bank of the cos	0
6	118	putamen, right	0
6	120	globus pallidus, external segment, right	0
6	121	body of caudate nucleus, right	0
1	21	lingual gyrus, right, striate	1
1	22	lingual gyrus, right, striate	1
1	25	lingual gyrus, right, striate	1
1	30	lingual gyrus, right, striate	1
1	49	lingual gyrus, right, striate	1
2	21	lingual gyrus, right, striate	1
2	22	lingual gyrus, right, striate	1
2	23	cuneus, right, peristriate	1
2	30	lingual gyrus, right, striate	1
3	2	superior parietal lobule, right, superior bank of gyrus	1
3	3	superior parietal lobule, right, inferior bank of gyrus	1
3	6	lateral orbital gyrus, right	1
3	7	gyrus rectus, right	1
3	8	medial orbital gyrus, right	1
3	9	medial orbital gyrus, right	1
3	10	gyrus rectus, right	1
3	11	lateral orbital gyrus, right	1
3	12	inferior frontal gyrus, orbital part, right	1
3	15	superior parietal lobule, right, inferior bank of gyrus	1
3	29	angular gyrus, right, superior bank of gyrus	1
3	31	superior frontal gyrus, right, medial bank of gyrus	1
3	32	gyrus rectus, right	1
3	33	inferior frontal gyrus, orbital part, right	1
3	34	inferior frontal gyrus, orbital part, right	1
3	35	inferior frontal gyrus, orbital part, right	1
3	36	inferior frontal gyrus, orbital part, right	1
3	37	medial orbital gyrus, right	1
3	38	gyrus rectus, right	1
3	48	superior temporal gyrus, right, inferior bank of gyrus	1
3	53	fusiform gyrus, right, bank of the its	1
3	54	middle temporal gyrus, right, superior bank of gyrus	1
3	55	middle temporal gyrus, right, inferior bank of gyrus	1
3	57	parahippocampal gyrus, right, bank of the cos	1
3	62	precentral gyrus, right, superior lateral aspect of gyrus	1
3	69	postcentral gyrus, right, superior lateral aspect of gyrus	1
3	72	middle temporal gyrus, right, inferior bank of gyrus	1
3	74	inferior temporal gyrus, right, lateral bank of gyrus	1
3	75	superior temporal gyrus, right, inferior bank of gyrus	1
3	77	postcentral gyrus, right, superior lateral aspect of gyrus	1
3	79	superior frontal gyrus, right, lateral bank of gyrus	1
3	80	inferior temporal gyrus, right, lateral bank of gyrus	1
3	84	fusiform gyrus, right, bank of the its	1
3	88	superior frontal gyrus, right, medial bank of gyrus	1
3	89	cingulate gyrus, frontal part, right, inferior bank of gyrus	1
3	91	long insular gyri, right	1
3	93	short insular gyri, right	1
3	101	superior frontal gyrus, right, medial bank of gyrus	1
3	102	superior frontal gyrus, right, lateral bank of gyrus	1
3	106	fusiform gyrus, right, bank of the its	1
3	107	inferior temporal gyrus, right, bank of the its	1
3	108	superior temporal gyrus, right, lateral bank of gyrus	1
3	109	inferior temporal gyrus, right, lateral bank of gyrus	1
3	110	cingulate gyrus, parietal part, right, superior bank of gyrus	1
3	111	cingulate gyrus, parietal part, right, inferior bank of gyrus	1
4	21	lingual gyrus, right, striate	1
4	22	lingual gyrus, right, striate	1
4	25	lingual gyrus, right, striate	1
4	30	lingual gyrus, right, striate	1
4	49	lingual gyrus, right, striate	1
5	21	lingual gyrus, right, striate	1
5	22	lingual gyrus, right, striate	1
5	23	cuneus, right, peristriate	1
5	30	lingual gyrus, right, striate	1
6	1	superior parietal lobule, right, superior bank of gyrus	1
6	3	superior parietal lobule, right, inferior bank of gyrus	1
6	4	angular gyrus, right, superior bank of gyrus	1
6	5	superior frontal gyrus, right, lateral bank of gyrus	1
6	6	lateral orbital gyrus, right	1
6	10	gyrus rectus, right	1
6	16	angular gyrus, right, superior bank of gyrus	1
6	17	angular gyrus, right, inferior bank of gyrus	1
6	18	angular gyrus, right, inferior bank of gyrus	1
6	20	angular gyrus, right, inferior bank of gyrus	1
6	28	angular gyrus, right, inferior bank of gyrus	1
6	33	inferior frontal gyrus, orbital part, right	1
6	34	inferior frontal gyrus, orbital part, right	1
6	43	precuneus, right, superior lateral bank of gyrus	1
6	50	supramarginal gyrus, right, inferior bank of gyrus	1
6	51	middle frontal gyrus, right, superior bank of gyrus	1
6	54	middle temporal gyrus, right, superior bank of gyrus	1
6	61	supramarginal gyrus, right, inferior bank of gyrus	1
6	64	paracentral lobule, anterior part, right, superior bank of gyrus	1
6	69	postcentral gyrus, right, superior lateral aspect of gyrus	1
6	71	supramarginal gyrus, right, inferior bank of gyrus	1
6	75	superior temporal gyrus, right, inferior bank of gyrus	1
6	86	middle frontal gyrus, right, inferior bank of gyrus	1
6	87	superior frontal gyrus, right, medial bank of gyrus	1
6	99	superior frontal gyrus, right, lateral bank of gyrus	1
6	103	middle frontal gyrus, right, superior bank of gyrus	1
6	104	precentral gyrus, right, bank of the precentral sulcus	1
6	108	superior temporal gyrus, right, lateral bank of gyrus	1
1	3	superior parietal lobule, right, inferior bank of gyrus	2
1	4	angular gyrus, right, superior bank of gyrus	2
1	6	lateral orbital gyrus, right	2
1	10	gyrus rectus, right	2
1	13	angular gyrus, right, superior bank of gyrus	2
1	17	angular gyrus, right, inferior bank of gyrus	2
1	18	angular gyrus, right, inferior bank of gyrus	2
1	20	angular gyrus, right, inferior bank of gyrus	2
1	28	angular gyrus, right, inferior bank of gyrus	2
1	43	precuneus, right, superior lateral bank of gyrus	2
1	46	postcentral gyrus, right, inferior lateral aspect of gyrus	2
1	47	long insular gyri, right	2
1	51	middle frontal gyrus, right, superior bank of gyrus	2
1	55	middle temporal gyrus, right, inferior bank of gyrus	2
1	56	fusiform gyrus, right, bank of the its	2
1	57	parahippocampal gyrus, right, bank of the cos	2
1	60	cingulate gyrus, frontal part, right, superior bank of gyrus	2
1	65	paracentral lobule, anterior part, right, superior bank of gyrus	2
1	68	precentral gyrus, right, superior lateral aspect of gyrus	2
1	72	middle temporal gyrus, right, inferior bank of gyrus	2
1	73	middle temporal gyrus, right, superior bank of gyrus	2
1	75	superior temporal gyrus, right, inferior bank of gyrus	2
1	87	superior frontal gyrus, right, medial bank of gyrus	2
1	88	superior frontal gyrus, right, medial bank of gyrus	2
1	89	cingulate gyrus, frontal part, right, inferior bank of gyrus	2
1	92	superior temporal gyrus, right, inferior bank of gyrus	2
1	104	precentral gyrus, right, bank of the precentral sulcus	2
1	111	cingulate gyrus, parietal part, right, inferior bank of gyrus	2
2	3	superior parietal lobule, right, inferior bank of gyrus	2
2	4	angular gyrus, right, superior bank of gyrus	2
2	6	lateral orbital gyrus, right	2
2	14	precuneus, right, superior lateral bank of gyrus	2
2	16	angular gyrus, right, superior bank of gyrus	2
2	17	angular gyrus, right, inferior bank of gyrus	2
2	20	angular gyrus, right, inferior bank of gyrus	2
2	28	angular gyrus, right, inferior bank of gyrus	2
2	43	precuneus, right, superior lateral bank of gyrus	2
2	47	long insular gyri, right	2
2	50	supramarginal gyrus, right, inferior bank of gyrus	2
2	51	middle frontal gyrus, right, superior bank of gyrus	2
2	52	middle frontal gyrus, right, inferior bank of gyrus	2
2	55	middle temporal gyrus, right, inferior bank of gyrus	2
2	56	fusiform gyrus, right, bank of the its	2
2	60	cingulate gyrus, frontal part, right, superior bank of gyrus	2
2	64	paracentral lobule, anterior part, right, superior bank of gyrus	2
2	65	paracentral lobule, anterior part, right, superior bank of gyrus	2
2	73	middle temporal gyrus, right, superior bank of gyrus	2
2	75	superior temporal gyrus, right, inferior bank of gyrus	2
2	86	middle frontal gyrus, right, inferior bank of gyrus	2
2	87	superior frontal gyrus, right, medial bank of gyrus	2
2	92	superior temporal gyrus, right, inferior bank of gyrus	2
2	99	superior frontal gyrus, right, lateral bank of gyrus	2
2	104	precentral gyrus, right, bank of the precentral sulcus	2
3	19	precuneus, right, inferior lateral bank of gyrus	2
3	21	lingual gyrus, right, striate	2
3	22	lingual gyrus, right, striate	2
3	23	cuneus, right, peristriate	2
3	24	cuneus, right, peristriate	2
3	26	lingual gyrus, right, peristriate	2
3	27	lingual gyrus, right, peristriate	2
3	30	lingual gyrus, right, striate	2
3	39	postcentral gyrus, right, bank of the central sulcus	2
3	40	paracentral lobule, anterior part, right, superior bank of gyrus	2
3	42	postcentral gyrus, right, bank of the central sulcus	2
3	70	postcentral gyrus, right, bank of the central sulcus	2
3	90	postcentral gyrus, right, bank of the central sulcus	2
4	3	superior parietal lobule, right, inferior bank of gyrus	2
4	4	angular gyrus, right, superior bank of gyrus	2
4	6	lateral orbital gyrus, right	2
4	10	gyrus rectus, right	2
4	13	angular gyrus, right, superior bank of gyrus	2
4	14	precuneus, right, superior lateral bank of gyrus	2
4	17	angular gyrus, right, inferior bank of gyrus	2
4	18	angular gyrus, right, inferior bank of gyrus	2
4	19	precuneus, right, inferior lateral bank of gyrus	2
4	20	angular gyrus, right, inferior bank of gyrus	2
4	24	cuneus, right, peristriate	2
4	26	lingual gyrus, right, peristriate	2
4	27	lingual gyrus, right, peristriate	2
4	28	angular gyrus, right, inferior bank of gyrus	2
4	39	postcentral gyrus, right, bank of the central sulcus	2
4	40	paracentral lobule, anterior part, right, superior bank of gyrus	2
4	41	paracentral lobule, anterior part, right, superior bank of gyrus	2
4	42	postcentral gyrus, right, bank of the central sulcus	2
4	43	precuneus, right, superior lateral bank of gyrus	2
4	44	paracentral lobule, anterior part, right, inferior bank of gyrus	2
4	45	precuneus, right, inferior lateral bank of gyrus	2
4	46	postcentral gyrus, right, inferior lateral aspect of gyrus	2
4	47	long insular gyri, right	2
4	50	supramarginal gyrus, right, inferior bank of gyrus	2
4	55	middle temporal gyrus, right, inferior bank of gyrus	2
4	57	parahippocampal gyrus, right, bank of the cos	2
4	60	cingulate gyrus, frontal part, right, superior bank of gyrus	2
4	63	paracentral lobule, anterior part, right, superior bank of gyrus	2
4	64	paracentral lobule, anterior part, right, superior bank of gyrus	2
4	65	paracentral lobule, anterior part, right, superior bank of gyrus	2
4	66	paracentral lobule, anterior part, right, inferior bank of gyrus	2
4	67	paracentral lobule, anterior part, right, inferior bank of gyrus	2
4	68	precentral gyrus, right, superior lateral aspect of gyrus	2
4	70	postcentral gyrus, right, bank of the central sulcus	2
4	72	middle temporal gyrus, right, inferior bank of gyrus	2
4	73	middle temporal gyrus, right, superior bank of gyrus	2
4	75	superior temporal gyrus, right, inferior bank of gyrus	2
4	76	supramarginal gyrus, right, inferior bank of gyrus	2
4	87	superior frontal gyrus, right, medial bank of gyrus	2
4	89	cingulate gyrus, frontal part, right, inferior bank of gyrus	2
4	90	postcentral gyrus, right, bank of the central sulcus	2
4	92	superior temporal gyrus, right, inferior bank of gyrus	2
4	111	cingulate gyrus, parietal part, right, inferior bank of gyrus	2
5	2	superior parietal lobule, right, superior bank of gyrus	2
5	7	gyrus rectus, right	2
5	8	medial orbital gyrus, right	2
5	9	medial orbital gyrus, right	2
5	10	gyrus rectus, right	2
5	11	lateral orbital gyrus, right	2
5	12	inferior frontal gyrus, orbital part, right	2
5	15	superior parietal lobule, right, inferior bank of gyrus	2
5	29	angular gyrus, right, superior bank of gyrus	2
5	31	superior frontal gyrus, right, medial bank of gyrus	2
5	32	gyrus rectus, right	2
5	33	inferior frontal gyrus, orbital part, right	2
5	34	inferior frontal gyrus, orbital part, right	2
5	35	inferior frontal gyrus, orbital part, right	2
5	36	inferior frontal gyrus, orbital part, right	2
5	37	medial orbital gyrus, right	2
5	38	gyrus rectus, right	2
5	48	superior temporal gyrus, right, inferior bank of gyrus	2
5	53	fusiform gyrus, right, bank of the its	2
5	54	middle temporal gyrus, right, superior bank of gyrus	2
5	55	middle temporal gyrus, right, inferior bank of gyrus	2
5	56	fusiform gyrus, right, bank of the its	2
5	62	precentral gyrus, right, superior lateral aspect of gyrus	2
5	69	postcentral gyrus, right, superior lateral aspect of gyrus	2
5	72	middle temporal gyrus, right, inferior bank of gyrus	2
5	74	inferior temporal gyrus, right, lateral bank of gyrus	2
5	75	superior temporal gyrus, right, inferior bank of gyrus	2
5	77	postcentral gyrus, right, superior lateral aspect of gyrus	2
5	79	superior frontal gyrus, right, lateral bank of gyrus	2
5	80	inferior temporal gyrus, right, lateral bank of gyrus	2
5	81	short insular gyri, right	2
5	84	fusiform gyrus, right, bank of the its	2
5	88	superior frontal gyrus, right, medial bank of gyrus	2
5	89	cingulate gyrus, frontal part, right, inferior bank of gyrus	2
5	91	long insular gyri, right	2
5	93	short insular gyri, right	2
5	101	superior frontal gyrus, right, medial bank of gyrus	2
5	102	superior frontal gyrus, right, lateral bank of gyrus	2
5	105	postcentral gyrus, right, inferior lateral aspect of gyrus	2
5	106	fusiform gyrus, right, bank of the its	2
5	107	inferior temporal gyrus, right, bank of the its	2
5	108	superior temporal gyrus, right, lateral bank of gyrus	2
5	109	inferior temporal gyrus, right, lateral bank of gyrus	2
5	110	cingulate gyrus, parietal part, right, superior bank of gyrus	2
5	111	cingulate gyrus, parietal part, right, inferior bank of gyrus	2
6	21	lingual gyrus, right, striate	2
6	22	lingual gyrus, right, striate	2
1	14	precuneus, right, superior lateral bank of gyrus	3
1	19	precuneus, right, inferior lateral bank of gyrus	3
1	23	cuneus, right, peristriate	3
1	24	cuneus, right, peristriate	3
1	26	lingual gyrus, right, peristriate	3
1	27	lingual gyrus, right, peristriate	3
1	39	postcentral gyrus, right, bank of the central sulcus	3
1	40	paracentral lobule, anterior part, right, superior bank of gyrus	3
1	41	paracentral lobule, anterior part, right, superior bank of gyrus	3
1	42	postcentral gyrus, right, bank of the central sulcus	3
1	44	paracentral lobule, anterior part, right, inferior bank of gyrus	3
1	45	precuneus, right, inferior lateral bank of gyrus	3
1	50	supramarginal gyrus, right, inferior bank of gyrus	3
1	52	middle frontal gyrus, right, inferior bank of gyrus	3
1	61	supramarginal gyrus, right, inferior bank of gyrus	3
1	63	paracentral lobule, anterior part, right, superior bank of gyrus	3
1	64	paracentral lobule, anterior part, right, superior bank of gyrus	3
1	66	paracentral lobule, anterior part, right, inferior bank of gyrus	3
1	67	paracentral lobule, anterior part, right, inferior bank of gyrus	3
1	70	postcentral gyrus, right, bank of the central sulcus	3
1	76	supramarginal gyrus, right, inferior bank of gyrus	3
1	78	paracentral lobule, anterior part, right, inferior bank of gyrus	3
1	86	middle frontal gyrus, right, inferior bank of gyrus	3
1	90	postcentral gyrus, right, bank of the central sulcus	3
1	99	superior frontal gyrus, right, lateral bank of gyrus	3
2	25	lingual gyrus, right, striate	3
2	49	lingual gyrus, right, striate	3
3	1	superior parietal lobule, right, superior bank of gyrus	3
3	4	angular gyrus, right, superior bank of gyrus	3
3	5	superior frontal gyrus, right, lateral bank of gyrus	3
3	13	angular gyrus, right, superior bank of gyrus	3
3	14	precuneus, right, superior lateral bank of gyrus	3
3	16	angular gyrus, right, superior bank of gyrus	3
3	17	angular gyrus, right, inferior bank of gyrus	3
3	18	angular gyrus, right, inferior bank of gyrus	3
3	20	angular gyrus, right, inferior bank of gyrus	3
3	28	angular gyrus, right, inferior bank of gyrus	3
3	41	paracentral lobule, anterior part, right, superior bank of gyrus	3
3	43	precuneus, right, superior lateral bank of gyrus	3
3	44	paracentral lobule, anterior part, right, inferior bank of gyrus	3
3	45	precuneus, right, inferior lateral bank of gyrus	3
3	46	postcentral gyrus, right, inferior lateral aspect of gyrus	3
3	47	long insular gyri, right	3
3	50	supramarginal gyrus, right, inferior bank of gyrus	3
3	51	middle frontal gyrus, right, superior bank of gyrus	3
3	52	middle frontal gyrus, right, inferior bank of gyrus	3
3	56	fusiform gyrus, right, bank of the its	3
3	60	cingulate gyrus, frontal part, right, superior bank of gyrus	3
3	61	supramarginal gyrus, right, inferior bank of gyrus	3
3	63	paracentral lobule, anterior part, right, superior bank of gyrus	3
3	64	paracentral lobule, anterior part, right, superior bank of gyrus	3
3	65	paracentral lobule, anterior part, right, superior bank of gyrus	3
3	66	paracentral lobule, anterior part, right, inferior bank of gyrus	3
3	67	paracentral lobule, anterior part, right, inferior bank of gyrus	3
3	68	precentral gyrus, right, superior lateral aspect of gyrus	3
3	71	supramarginal gyrus, right, inferior bank of gyrus	3
3	73	middle temporal gyrus, right, superior bank of gyrus	3
3	76	supramarginal gyrus, right, inferior bank of gyrus	3
3	78	paracentral lobule, anterior part, right, inferior bank of gyrus	3
3	81	short insular gyri, right	3
3	86	middle frontal gyrus, right, inferior bank of gyrus	3
3	87	superior frontal gyrus, right, medial bank of gyrus	3
3	92	superior temporal gyrus, right, inferior bank of gyrus	3
3	99	superior frontal gyrus, right, lateral bank of gyrus	3
3	100	precentral gyrus, right, inferior lateral aspect of gyrus	3
3	103	middle frontal gyrus, right, superior bank of gyrus	3
3	104	precentral gyrus, right, bank of the precentral sulcus	3
3	105	postcentral gyrus, right, inferior lateral aspect of gyrus	3
4	2	superior parietal lobule, right, superior bank of gyrus	3
4	7	gyrus rectus, right	3
4	8	medial orbital gyrus, right	3
4	9	medial orbital gyrus, right	3
4	12	inferior frontal gyrus, orbital part, right	3
4	15	superior parietal lobule, right, inferior bank of gyrus	3
4	32	gyrus rectus, right	3
4	35	inferior frontal gyrus, orbital part, right	3
4	36	inferior frontal gyrus, orbital part, right	3
4	38	gyrus rectus, right	3
4	48	superior temporal gyrus, right, inferior bank of gyrus	3
4	62	precentral gyrus, right, superior lateral aspect of gyrus	3
4	69	postcentral gyrus, right, superior lateral aspect of gyrus	3
4	74	inferior temporal gyrus, right, lateral bank of gyrus	3
4	77	postcentral gyrus, right, superior lateral aspect of gyrus	3
4	84	fusiform gyrus, right, bank of the its	3
4	91	long insular gyri, right	3
4	93	short insular gyri, right	3
4	101	superior frontal gyrus, right, medial bank of gyrus	3
4	106	fusiform gyrus, right, bank of the its	3
4	107	inferior temporal gyrus, right, bank of the its	3
4	109	inferior temporal gyrus, right, lateral bank of gyrus	3
4	110	cingulate gyrus, parietal part, right, superior bank of gyrus	3
5	25	lingual gyrus, right, striate	3
5	49	lingual gyrus, right, striate	3
6	19	precuneus, right, inferior lateral bank of gyrus	3
6	24	cuneus, right, peristriate	3
6	26	lingual gyrus, right, peristriate	3
6	27	lingual gyrus, right, peristriate	3
6	70	postcentral gyrus, right, bank of the central sulcus	3
1	82	parahippocampal gyrus, right, lateral bank of gyrus	4
1	83	parahippocampal gyrus, right, bank of the cos	4
2	1	superior parietal lobule, right, superior bank of gyrus	4
2	5	superior frontal gyrus, right, lateral bank of gyrus	4
2	7	gyrus rectus, right	4
2	10	gyrus rectus, right	4
2	11	lateral orbital gyrus, right	4
2	12	inferior frontal gyrus, orbital part, right	4
2	31	superior frontal gyrus, right, medial bank of gyrus	4
2	32	gyrus rectus, right	4
2	36	inferior frontal gyrus, orbital part, right	4
2	38	gyrus rectus, right	4
2	48	superior temporal gyrus, right, inferior bank of gyrus	4
2	53	fusiform gyrus, right, bank of the its	4
2	54	middle temporal gyrus, right, superior bank of gyrus	4
2	61	supramarginal gyrus, right, inferior bank of gyrus	4
2	71	supramarginal gyrus, right, inferior bank of gyrus	4
2	80	inferior temporal gyrus, right, lateral bank of gyrus	4
2	81	short insular gyri, right	4
2	84	fusiform gyrus, right, bank of the its	4
2	91	long insular gyri, right	4
2	93	short insular gyri, right	4
2	103	middle frontal gyrus, right, superior bank of gyrus	4
2	108	superior temporal gyrus, right, lateral bank of gyrus	4
2	109	inferior temporal gyrus, right, lateral bank of gyrus	4
3	25	lingual gyrus, right, striate	4
3	49	lingual gyrus, right, striate	4
4	82	parahippocampal gyrus, right, lateral bank of gyrus	4
4	83	parahippocampal gyrus, right, bank of the cos	4
5	1	superior parietal lobule, right, superior bank of gyrus	4
5	3	superior parietal lobule, right, inferior bank of gyrus	4
5	4	angular gyrus, right, superior bank of gyrus	4
5	5	superior frontal gyrus, right, lateral bank of gyrus	4
5	14	precuneus, right, superior lateral bank of gyrus	4
5	16	angular gyrus, right, superior bank of gyrus	4
5	17	angular gyrus, right, inferior bank of gyrus	4
5	19	precuneus, right, inferior lateral bank of gyrus	4
5	20	angular gyrus, right, inferior bank of gyrus	4
5	24	cuneus, right, peristriate	4
5	26	lingual gyrus, right, peristriate	4
5	27	lingual gyrus, right, peristriate	4
5	28	angular gyrus, right, inferior bank of gyrus	4
5	39	postcentral gyrus, right, bank of the central sulcus	4
5	40	paracentral lobule, anterior part, right, superior bank of gyrus	4
5	41	paracentral lobule, anterior part, right, superior bank of gyrus	4
5	42	postcentral gyrus, right, bank of the central sulcus	4
5	43	precuneus, right, superior lateral bank of gyrus	4
5	44	paracentral lobule, anterior part, right, inferior bank of gyrus	4
5	45	precuneus, right, inferior lateral bank of gyrus	4
5	46	postcentral gyrus, right, inferior lateral aspect of gyrus	4
5	47	long insular gyri, right	4
5	50	supramarginal gyrus, right, inferior bank of gyrus	4
5	52	middle frontal gyrus, right, inferior bank of gyrus	4
5	61	supramarginal gyrus, right, inferior bank of gyrus	4
5	63	paracentral lobule, anterior part, right, superior bank of gyrus	4
5	64	paracentral lobule, anterior part, right, superior bank of gyrus	4
5	65	paracentral lobule, anterior part, right, superior bank of gyrus	4
5	66	paracentral lobule, anterior part, right, inferior bank of gyrus	4
5	67	paracentral lobule, anterior part, right, inferior bank of gyrus	4
5	68	precentral gyrus, right, superior lateral aspect of gyrus	4
5	70	postcentral gyrus, right, bank of the central sulcus	4
5	71	supramarginal gyrus, right, inferior bank of gyrus	4
5	73	middle temporal gyrus, right, superior bank of gyrus	4
5	76	supramarginal gyrus, right, inferior bank of gyrus	4
5	78	paracentral lobule, anterior part, right, inferior bank of gyrus	4
5	86	middle frontal gyrus, right, inferior bank of gyrus	4
5	87	superior frontal gyrus, right, medial bank of gyrus	4
5	90	postcentral gyrus, right, bank of the central sulcus	4
5	92	superior temporal gyrus, right, inferior bank of gyrus	4
5	99	superior frontal gyrus, right, lateral bank of gyrus	4
5	100	precentral gyrus, right, inferior lateral aspect of gyrus	4
5	103	middle frontal gyrus, right, superior bank of gyrus	4
5	104	precentral gyrus, right, bank of the precentral sulcus	4
6	7	gyrus rectus, right	4
6	8	medial orbital gyrus, right	4
6	9	medial orbital gyrus, right	4
6	11	lateral orbital gyrus, right	4
6	12	inferior frontal gyrus, orbital part, right	4
6	31	superior frontal gyrus, right, medial bank of gyrus	4
6	32	gyrus rectus, right	4
6	36	inferior frontal gyrus, orbital part, right	4
6	53	fusiform gyrus, right, bank of the its	4
6	55	middle temporal gyrus, right, inferior bank of gyrus	4
6	81	short insular gyri, right	4
6	84	fusiform gyrus, right, bank of the its	4
6	93	short insular gyri, right	4
1	95	globus pallidus, external segment, right	5
1	96	globus pallidus, internal segment, right	5
1	119	globus pallidus, external segment, right	5
2	82	parahippocampal gyrus, right, lateral bank of gyrus	5
2	83	parahippocampal gyrus, right, bank of the cos	5
3	82	parahippocampal gyrus, right, lateral bank of gyrus	5
3	83	parahippocampal gyrus, right, bank of the cos	5
4	95	globus pallidus, external segment, right	5
4	96	globus pallidus, internal segment, right	5
4	119	globus pallidus, external segment, right	5
5	82	parahippocampal gyrus, right, lateral bank of gyrus	5
5	83	parahippocampal gyrus, right, bank of the cos	5
6	23	cuneus, right, peristriate	5
6	30	lingual gyrus, right, striate	5
6	39	postcentral gyrus, right, bank of the central sulcus	5
6	42	postcentral gyrus, right, bank of the central sulcus	5
1	1	superior parietal lobule, right, superior bank of gyrus	6
1	2	superior parietal lobule, right, superior bank of gyrus	6
1	5	superior frontal gyrus, right, lateral bank of gyrus	6
1	7	gyrus rectus, right	6
1	8	medial orbital gyrus, right	6
1	9	medial orbital gyrus, right	6
1	11	lateral orbital gyrus, right	6
1	12	inferior frontal gyrus, orbital part, right	6
1	15	superior parietal lobule, right, inferior bank of gyrus	6
1	16	angular gyrus, right, superior bank of gyrus	6
1	29	angular gyrus, right, superior bank of gyrus	6
1	31	superior frontal gyrus, right, medial bank of gyrus	6
1	32	gyrus rectus, right	6
1	33	inferior frontal gyrus, orbital part, right	6
1	34	inferior frontal gyrus, orbital part, right	6
1	35	inferior frontal gyrus, orbital part, right	6
1	36	inferior frontal gyrus, orbital part, right	6
1	37	medial orbital gyrus, right	6
1	38	gyrus rectus, right	6
1	48	superior temporal gyrus, right, inferior bank of gyrus	6
1	53	fusiform gyrus, right, bank of the its	6
1	54	middle temporal gyrus, right, superior bank of gyrus	6
1	62	precentral gyrus, right, superior lateral aspect of gyrus	6
1	69	postcentral gyrus, right, superior lateral aspect of gyrus	6
1	71	supramarginal gyrus, right, inferior bank of gyrus	6
1	74	inferior temporal gyrus, right, lateral bank of gyrus	6
1	77	postcentral gyrus, right, superior lateral aspect of gyrus	6
1	79	superior frontal gyrus, right, lateral bank of gyrus	6
1	80	inferior temporal gyrus, right, lateral bank of gyrus	6
1	81	short insular gyri, right	6
1	84	fusiform gyrus, right, bank of the its	6
1	91	long insular gyri, right	6
1	93	short insular gyri, right	6
1	100	precentral gyrus, right, inferior lateral aspect of gyrus	6
1	101	superior frontal gyrus, right, medial bank of gyrus	6
1	102	superior frontal gyrus, right, lateral bank of gyrus	6
1	103	middle frontal gyrus, right, superior bank of gyrus	6
1	105	postcentral gyrus, right, inferior lateral aspect of gyrus	6
1	106	fusiform gyrus, right, bank of the its	6
1	107	inferior temporal gyrus, right, bank of the its	6
1	108	superior temporal gyrus, right, lateral bank of gyrus	6
1	109	inferior temporal gyrus, right, lateral bank of gyrus	6
1	110	cingulate gyrus, parietal part, right, superior bank of gyrus	6
2	19	precuneus, right, inferior lateral bank of gyrus	6
2	24	cuneus, right, peristriate	6
2	26	lingual gyrus, right, peristriate	6
2	27	lingual gyrus, right, peristriate	6
2	39	postcentral gyrus, right, bank of the central sulcus	6
2	40	paracentral lobule, anterior part, right, superior bank of gyrus	6
2	41	paracentral lobule, anterior part, right, superior bank of gyrus	6
2	42	postcentral gyrus, right, bank of the central sulcus	6
2	44	paracentral lobule, anterior part, right, inferior bank of gyrus	6
2	45	precuneus, right, inferior lateral bank of gyrus	6
2	46	postcentral gyrus, right, inferior lateral aspect of gyrus	6
2	63	paracentral lobule, anterior part, right, superior bank of gyrus	6
2	66	paracentral lobule, anterior part, right, inferior bank of gyrus	6
2	67	paracentral lobule, anterior part, right, inferior bank of gyrus	6
2	68	precentral gyrus, right, superior lateral aspect of gyrus	6
2	70	postcentral gyrus, right, bank of the central sulcus	6
2	76	supramarginal gyrus, right, inferior bank of gyrus	6
2	78	paracentral lobule, anterior part, right, inferior bank of gyrus	6
2	90	postcentral gyrus, right, bank of the central sulcus	6
3	95	globus pallidus, external segment, right	6
3	96	globus pallidus, internal segment, right	6
3	119	globus pallidus, external segment, right	6
4	97	putamen, right	6
4	98	putamen, right	6
5	95	globus pallidus, external segment, right	6
5	96	globus pallidus, internal segment, right	6
5	119	globus pallidus, external segment, right	6
6	2	superior parietal lobule, right, superior bank of gyrus	6
6	15	superior parietal lobule, right, inferior bank of gyrus	6
6	29	angular gyrus, right, superior bank of gyrus	6
6	38	gyrus rectus, right	6
6	57	parahippocampal gyrus, right, bank of the cos	6
6	60	cingulate gyrus, frontal part, right, superior bank of gyrus	6
6	62	precentral gyrus, right, superior lateral aspect of gyrus	6
6	72	middle temporal gyrus, right, inferior bank of gyrus	6
6	74	inferior temporal gyrus, right, lateral bank of gyrus	6
6	77	postcentral gyrus, right, superior lateral aspect of gyrus	6
6	89	cingulate gyrus, frontal part, right, inferior bank of gyrus	6
6	91	long insular gyri, right	6
6	101	superior frontal gyrus, right, medial bank of gyrus	6
6	106	fusiform gyrus, right, bank of the its	6
6	107	inferior temporal gyrus, right, bank of the its	6
6	109	inferior temporal gyrus, right, lateral bank of gyrus	6
6	111	cingulate gyrus, parietal part, right, inferior bank of gyrus	6
1	112	Crus I, right, lateral hemisphere	7
1	113	IX, right, paravermis	7
1	114	VIIIA, right, lateral hemisphere	7
1	115	VI, right, lateral hemisphere	7
2	95	globus pallidus, external segment, right	7
2	96	globus pallidus, internal segment, right	7
2	119	globus pallidus, external segment, right	7
3	97	putamen, right	7
3	98	putamen, right	7
4	1	superior parietal lobule, right, superior bank of gyrus	7
4	5	superior frontal gyrus, right, lateral bank of gyrus	7
4	11	lateral orbital gyrus, right	7
4	16	angular gyrus, right, superior bank of gyrus	7
4	29	angular gyrus, right, superior bank of gyrus	7
4	31	superior frontal gyrus, right, medial bank of gyrus	7
4	33	inferior frontal gyrus, orbital part, right	7
4	34	inferior frontal gyrus, orbital part, right	7
4	37	medial orbital gyrus, right	7
4	51	middle frontal gyrus, right, superior bank of gyrus	7
4	52	middle frontal gyrus, right, inferior bank of gyrus	7
4	53	fusiform gyrus, right, bank of the its	7
4	54	middle temporal gyrus, right, superior bank of gyrus	7
4	56	fusiform gyrus, right, bank of the its	7
4	61	supramarginal gyrus, right, inferior bank of gyrus	7
4	71	supramarginal gyrus, right, inferior bank of gyrus	7
4	78	paracentral lobule, anterior part, right, inferior bank of gyrus	7
4	79	superior frontal gyrus, right, lateral bank of gyrus	7
4	80	inferior temporal gyrus, right, lateral bank of gyrus	7
4	81	short insular gyri, right	7
4	86	middle frontal gyrus, right, inferior bank of gyrus	7
4	88	superior frontal gyrus, right, medial bank of gyrus	7
4	99	superior frontal gyrus, right, lateral bank of gyrus	7
4	100	precentral gyrus, right, inferior lateral aspect of gyrus	7
4	102	superior frontal gyrus, right, lateral bank of gyrus	7
4	103	middle frontal gyrus, right, superior bank of gyrus	7
4	104	precentral gyrus, right, bank of the precentral sulcus	7
4	105	postcentral gyrus, right, inferior lateral aspect of gyrus	7
4	108	superior temporal gyrus, right, lateral bank of gyrus	7
5	97	putamen, right	7
5	98	putamen, right	7
6	82	parahippocampal gyrus, right, lateral bank of gyrus	7
6	83	parahippocampal gyrus, right, bank of the cos	7
1	58	putamen, right	8
1	59	head of caudate nucleus, right	8
1	94	body of caudate nucleus, right	8
1	97	putamen, right	8
1	98	putamen, right	8
1	116	head of caudate nucleus, right	8
1	117	putamen, right	8
1	121	body of caudate nucleus, right	8
2	97	putamen, right	8
2	98	putamen, right	8
3	112	Crus I, right, lateral hemisphere	8
3	113	IX, right, paravermis	8
3	114	VIIIA, right, lateral hemisphere	8
3	115	VI, right, lateral hemisphere	8
4	112	Crus I, right, lateral hemisphere	8
4	113	IX, right, paravermis	8
4	114	VIIIA, right, lateral hemisphere	8
4	115	VI, right, lateral hemisphere	8
5	6	lateral orbital gyrus, right	8
5	13	angular gyrus, right, superior bank of gyrus	8
5	18	angular gyrus, right, inferior bank of gyrus	8
5	51	middle frontal gyrus, right, superior bank of gyrus	8
5	57	parahippocampal gyrus, right, bank of the cos	8
5	60	cingulate gyrus, frontal part, right, superior bank of gyrus	8
6	13	angular gyrus, right, superior bank of gyrus	8
6	14	precuneus, right, superior lateral bank of gyrus	8
6	35	inferior frontal gyrus, orbital part, right	8
6	37	medial orbital gyrus, right	8
6	40	paracentral lobule, anterior part, right, superior bank of gyrus	8
6	41	paracentral lobule, anterior part, right, superior bank of gyrus	8
6	44	paracentral lobule, anterior part, right, inferior bank of gyrus	8
6	45	precuneus, right, inferior lateral bank of gyrus	8
6	46	postcentral gyrus, right, inferior lateral aspect of gyrus	8
6	47	long insular gyri, right	8
6	48	superior temporal gyrus, right, inferior bank of gyrus	8
6	52	middle frontal gyrus, right, inferior bank of gyrus	8
6	56	fusiform gyrus, right, bank of the its	8
6	63	paracentral lobule, anterior part, right, superior bank of gyrus	8
6	65	paracentral lobule, anterior part, right, superior bank of gyrus	8
6	66	paracentral lobule, anterior part, right, inferior bank of gyrus	8
6	67	paracentral lobule, anterior part, right, inferior bank of gyrus	8
6	68	precentral gyrus, right, superior lateral aspect of gyrus	8
6	73	middle temporal gyrus, right, superior bank of gyrus	8
6	76	supramarginal gyrus, right, inferior bank of gyrus	8
6	78	paracentral lobule, anterior part, right, inferior bank of gyrus	8
6	79	superior frontal gyrus, right, lateral bank of gyrus	8
6	80	inferior temporal gyrus, right, lateral bank of gyrus	8
6	88	superior frontal gyrus, right, medial bank of gyrus	8
6	90	postcentral gyrus, right, bank of the central sulcus	8
6	92	superior temporal gyrus, right, inferior bank of gyrus	8
6	100	precentral gyrus, right, inferior lateral aspect of gyrus	8
6	102	superior frontal gyrus, right, lateral bank of gyrus	8
6	105	postcentral gyrus, right, inferior lateral aspect of gyrus	8
6	110	cingulate gyrus, parietal part, right, superior bank of gyrus	8
2	2	superior parietal lobule, right, superior bank of gyrus	9
2	8	medial orbital gyrus, right	9
2	9	medial orbital gyrus, right	9
2	13	angular gyrus, right, superior bank of gyrus	9
2	15	superior parietal lobule, right, inferior bank of gyrus	9
2	18	angular gyrus, right, inferior bank of gyrus	9
2	29	angular gyrus, right, superior bank of gyrus	9
2	33	inferior frontal gyrus, orbital part, right	9
2	34	inferior frontal gyrus, orbital part, right	9
2	35	inferior frontal gyrus, orbital part, right	9
2	37	medial orbital gyrus, right	9
2	57	parahippocampal gyrus, right, bank of the cos	9
2	62	precentral gyrus, right, superior lateral aspect of gyrus	9
2	69	postcentral gyrus, right, superior lateral aspect of gyrus	9
2	72	middle temporal gyrus, right, inferior bank of gyrus	9
2	74	inferior temporal gyrus, right, lateral bank of gyrus	9
2	77	postcentral gyrus, right, superior lateral aspect of gyrus	9
2	79	superior frontal gyrus, right, lateral bank of gyrus	9
2	88	superior frontal gyrus, right, medial bank of gyrus	9
2	89	cingulate gyrus, frontal part, right, inferior bank of gyrus	9
2	100	precentral gyrus, right, inferior lateral aspect of gyrus	9
2	101	superior frontal gyrus, right, medial bank of gyrus	9
2	102	superior frontal gyrus, right, lateral bank of gyrus	9
2	105	postcentral gyrus, right, inferior lateral aspect of gyrus	9
2	106	fusiform gyrus, right, bank of the its	9
2	107	inferior temporal gyrus, right, bank of the its	9
2	110	cingulate gyrus, parietal part, right, superior bank of gyrus	9
2	111	cingulate gyrus, parietal part, right, inferior bank of gyrus	9
3	58	putamen, right	9
3	59	head of caudate nucleus, right	9
3	94	body of caudate nucleus, right	9
3	116	head of caudate nucleus, right	9
3	117	putamen, right	9
3	121	body of caudate nucleus, right	9
4	59	head of caudate nucleus, right	9
4	94	body of caudate nucleus, right	9
4	116	head of caudate nucleus, right	9
4	117	putamen, right	9
5	112	Crus I, right, lateral hemisphere	9
5	113	IX, right, paravermis	9
5	114	VIIIA, right, lateral hemisphere	9
5	115	VI, right, lateral hemisphere	9
6	95	globus pallidus, external segment, right	9
6	96	globus pallidus, internal segment, right	9
6	119	globus pallidus, external segment, right	9
2	112	Crus I, right, lateral hemisphere	10
2	113	IX, right, paravermis	10
2	114	VIIIA, right, lateral hemisphere	10
2	115	VI, right, lateral hemisphere	10
5	58	putamen, right	10
5	59	head of caudate nucleus, right	10
5	94	body of caudate nucleus, right	10
5	116	head of caudate nucleus, right	10
5	117	putamen, right	10
5	121	body of caudate nucleus, right	10
6	97	putamen, right	10
6	98	putamen, right	10
2	58	putamen, right	11
2	59	head of caudate nucleus, right	11
2	94	body of caudate nucleus, right	11
2	116	head of caudate nucleus, right	11
2	117	putamen, right	11
2	121	body of caudate nucleus, right	11
6	112	Crus I, right, lateral hemisphere	11
6	113	IX, right, paravermis	11
6	114	VIIIA, right, lateral hemisphere	11
6	115	VI, right, lateral hemisphere	11
6	58	putamen, right	12
6	94	body of caudate nucleus, right	12
6	116	head of caudate nucleus, right	12
6	117	putamen, right	12
