# Supplementary material for: A Transcriptome Community-and-Module Approach of the Human Mesoconnectome
Source: Entropy (Basel). 2021 Aug 11;23(8):1031. doi: 10.3390/e23081031 (PMC8393183; doi:10.3390/e23081031)
Supplement: Supplementary file 1 [file entropy-23-01031-s001.zip › entropy-1291561-supplementary/Supplementary Table S8.csv]

Layer	Node	Label	Community
1	39	postcentral gyrus, right, bank of the central sulcus	0
1	50	supramarginal gyrus, right, inferior bank of gyrus	0
1	66	paracentral lobule, anterior part, right, inferior bank of gyrus	0
1	67	paracentral lobule, anterior part, right, inferior bank of gyrus	0
1	113	IX, right, paravermis	0
1	114	VIIIA, right, lateral hemisphere	0
2	39	postcentral gyrus, right, bank of the central sulcus	0
2	66	paracentral lobule, anterior part, right, inferior bank of gyrus	0
2	67	paracentral lobule, anterior part, right, inferior bank of gyrus	0
3	46	postcentral gyrus, right, inferior lateral aspect of gyrus	0
3	66	paracentral lobule, anterior part, right, inferior bank of gyrus	0
4	67	paracentral lobule, anterior part, right, inferior bank of gyrus	0
4	68	precentral gyrus, right, superior lateral aspect of gyrus	0
4	115	VI, right, lateral hemisphere	0
6	66	paracentral lobule, anterior part, right, inferior bank of gyrus	0
6	68	precentral gyrus, right, superior lateral aspect of gyrus	0
7	68	precentral gyrus, right, superior lateral aspect of gyrus	0
1	14	precuneus, right, superior lateral bank of gyrus	1
1	18	angular gyrus, right, inferior bank of gyrus	1
1	44	paracentral lobule, anterior part, right, inferior bank of gyrus	1
1	45	precuneus, right, inferior lateral bank of gyrus	1
1	46	postcentral gyrus, right, inferior lateral aspect of gyrus	1
1	47	long insular gyri, right	1
1	48	superior temporal gyrus, right, inferior bank of gyrus	1
1	49	lingual gyrus, right, striate	1
2	14	precuneus, right, superior lateral bank of gyrus	1
2	18	angular gyrus, right, inferior bank of gyrus	1
2	44	paracentral lobule, anterior part, right, inferior bank of gyrus	1
2	45	precuneus, right, inferior lateral bank of gyrus	1
2	46	postcentral gyrus, right, inferior lateral aspect of gyrus	1
2	47	long insular gyri, right	1
2	48	superior temporal gyrus, right, inferior bank of gyrus	1
2	49	lingual gyrus, right, striate	1
3	39	postcentral gyrus, right, bank of the central sulcus	1
3	40	paracentral lobule, anterior part, right, superior bank of gyrus	1
3	57	parahippocampal gyrus, right, bank of the cos	1
3	64	paracentral lobule, anterior part, right, superior bank of gyrus	1
4	1	superior parietal lobule, right, superior bank of gyrus	1
4	2	superior parietal lobule, right, superior bank of gyrus	1
4	3	superior parietal lobule, right, inferior bank of gyrus	1
4	4	angular gyrus, right, superior bank of gyrus	1
4	5	superior frontal gyrus, right, lateral bank of gyrus	1
4	7	gyrus rectus, right	1
4	10	gyrus rectus, right	1
4	11	lateral orbital gyrus, right	1
4	12	inferior frontal gyrus, orbital part, right	1
4	15	superior parietal lobule, right, inferior bank of gyrus	1
4	16	angular gyrus, right, superior bank of gyrus	1
4	17	angular gyrus, right, inferior bank of gyrus	1
4	19	precuneus, right, inferior lateral bank of gyrus	1
4	20	angular gyrus, right, inferior bank of gyrus	1
4	22	lingual gyrus, right, striate	1
4	23	cuneus, right, peristriate	1
4	26	lingual gyrus, right, peristriate	1
4	27	lingual gyrus, right, peristriate	1
4	28	angular gyrus, right, inferior bank of gyrus	1
4	31	superior frontal gyrus, right, medial bank of gyrus	1
4	43	precuneus, right, superior lateral bank of gyrus	1
4	53	fusiform gyrus, right, bank of the its	1
4	70	postcentral gyrus, right, bank of the central sulcus	1
4	71	supramarginal gyrus, right, inferior bank of gyrus	1
4	77	postcentral gyrus, right, superior lateral aspect of gyrus	1
4	81	short insular gyri, right	1
4	82	parahippocampal gyrus, right, lateral bank of gyrus	1
4	83	parahippocampal gyrus, right, bank of the cos	1
4	86	middle frontal gyrus, right, inferior bank of gyrus	1
4	95	globus pallidus, external segment, right	1
4	96	globus pallidus, internal segment, right	1
4	98	putamen, right	1
4	100	precentral gyrus, right, inferior lateral aspect of gyrus	1
4	103	middle frontal gyrus, right, superior bank of gyrus	1
4	110	cingulate gyrus, parietal part, right, superior bank of gyrus	1
4	111	cingulate gyrus, parietal part, right, inferior bank of gyrus	1
4	112	Crus I, right, lateral hemisphere	1
4	116	head of caudate nucleus, right	1
5	1	superior parietal lobule, right, superior bank of gyrus	1
5	2	superior parietal lobule, right, superior bank of gyrus	1
5	3	superior parietal lobule, right, inferior bank of gyrus	1
5	5	superior frontal gyrus, right, lateral bank of gyrus	1
5	7	gyrus rectus, right	1
5	10	gyrus rectus, right	1
5	11	lateral orbital gyrus, right	1
5	12	inferior frontal gyrus, orbital part, right	1
5	15	superior parietal lobule, right, inferior bank of gyrus	1
5	16	angular gyrus, right, superior bank of gyrus	1
5	17	angular gyrus, right, inferior bank of gyrus	1
5	19	precuneus, right, inferior lateral bank of gyrus	1
5	20	angular gyrus, right, inferior bank of gyrus	1
5	22	lingual gyrus, right, striate	1
5	23	cuneus, right, peristriate	1
5	26	lingual gyrus, right, peristriate	1
5	27	lingual gyrus, right, peristriate	1
5	28	angular gyrus, right, inferior bank of gyrus	1
5	31	superior frontal gyrus, right, medial bank of gyrus	1
5	43	precuneus, right, superior lateral bank of gyrus	1
5	53	fusiform gyrus, right, bank of the its	1
5	67	paracentral lobule, anterior part, right, inferior bank of gyrus	1
5	70	postcentral gyrus, right, bank of the central sulcus	1
5	71	supramarginal gyrus, right, inferior bank of gyrus	1
5	77	postcentral gyrus, right, superior lateral aspect of gyrus	1
5	81	short insular gyri, right	1
5	82	parahippocampal gyrus, right, lateral bank of gyrus	1
5	83	parahippocampal gyrus, right, bank of the cos	1
5	86	middle frontal gyrus, right, inferior bank of gyrus	1
5	95	globus pallidus, external segment, right	1
5	96	globus pallidus, internal segment, right	1
5	98	putamen, right	1
5	100	precentral gyrus, right, inferior lateral aspect of gyrus	1
5	101	superior frontal gyrus, right, medial bank of gyrus	1
5	103	middle frontal gyrus, right, superior bank of gyrus	1
5	110	cingulate gyrus, parietal part, right, superior bank of gyrus	1
5	111	cingulate gyrus, parietal part, right, inferior bank of gyrus	1
5	112	Crus I, right, lateral hemisphere	1
5	116	head of caudate nucleus, right	1
6	1	superior parietal lobule, right, superior bank of gyrus	1
6	2	superior parietal lobule, right, superior bank of gyrus	1
6	3	superior parietal lobule, right, inferior bank of gyrus	1
6	5	superior frontal gyrus, right, lateral bank of gyrus	1
6	7	gyrus rectus, right	1
6	10	gyrus rectus, right	1
6	11	lateral orbital gyrus, right	1
6	12	inferior frontal gyrus, orbital part, right	1
6	15	superior parietal lobule, right, inferior bank of gyrus	1
6	16	angular gyrus, right, superior bank of gyrus	1
6	17	angular gyrus, right, inferior bank of gyrus	1
6	19	precuneus, right, inferior lateral bank of gyrus	1
6	20	angular gyrus, right, inferior bank of gyrus	1
6	22	lingual gyrus, right, striate	1
6	23	cuneus, right, peristriate	1
6	26	lingual gyrus, right, peristriate	1
6	27	lingual gyrus, right, peristriate	1
6	28	angular gyrus, right, inferior bank of gyrus	1
6	31	superior frontal gyrus, right, medial bank of gyrus	1
6	39	postcentral gyrus, right, bank of the central sulcus	1
6	43	precuneus, right, superior lateral bank of gyrus	1
6	53	fusiform gyrus, right, bank of the its	1
6	70	postcentral gyrus, right, bank of the central sulcus	1
6	71	supramarginal gyrus, right, inferior bank of gyrus	1
6	77	postcentral gyrus, right, superior lateral aspect of gyrus	1
6	81	short insular gyri, right	1
6	82	parahippocampal gyrus, right, lateral bank of gyrus	1
6	83	parahippocampal gyrus, right, bank of the cos	1
6	86	middle frontal gyrus, right, inferior bank of gyrus	1
6	95	globus pallidus, external segment, right	1
6	96	globus pallidus, internal segment, right	1
6	98	putamen, right	1
6	100	precentral gyrus, right, inferior lateral aspect of gyrus	1
6	101	superior frontal gyrus, right, medial bank of gyrus	1
6	103	middle frontal gyrus, right, superior bank of gyrus	1
6	110	cingulate gyrus, parietal part, right, superior bank of gyrus	1
6	111	cingulate gyrus, parietal part, right, inferior bank of gyrus	1
6	112	Crus I, right, lateral hemisphere	1
6	116	head of caudate nucleus, right	1
7	1	superior parietal lobule, right, superior bank of gyrus	1
7	2	superior parietal lobule, right, superior bank of gyrus	1
7	3	superior parietal lobule, right, inferior bank of gyrus	1
7	5	superior frontal gyrus, right, lateral bank of gyrus	1
7	7	gyrus rectus, right	1
7	10	gyrus rectus, right	1
7	11	lateral orbital gyrus, right	1
7	12	inferior frontal gyrus, orbital part, right	1
7	15	superior parietal lobule, right, inferior bank of gyrus	1
7	16	angular gyrus, right, superior bank of gyrus	1
7	17	angular gyrus, right, inferior bank of gyrus	1
7	19	precuneus, right, inferior lateral bank of gyrus	1
7	20	angular gyrus, right, inferior bank of gyrus	1
7	22	lingual gyrus, right, striate	1
7	23	cuneus, right, peristriate	1
7	26	lingual gyrus, right, peristriate	1
7	27	lingual gyrus, right, peristriate	1
7	28	angular gyrus, right, inferior bank of gyrus	1
7	31	superior frontal gyrus, right, medial bank of gyrus	1
7	43	precuneus, right, superior lateral bank of gyrus	1
7	53	fusiform gyrus, right, bank of the its	1
7	67	paracentral lobule, anterior part, right, inferior bank of gyrus	1
7	70	postcentral gyrus, right, bank of the central sulcus	1
7	71	supramarginal gyrus, right, inferior bank of gyrus	1
7	77	postcentral gyrus, right, superior lateral aspect of gyrus	1
7	81	short insular gyri, right	1
7	82	parahippocampal gyrus, right, lateral bank of gyrus	1
7	83	parahippocampal gyrus, right, bank of the cos	1
7	86	middle frontal gyrus, right, inferior bank of gyrus	1
7	95	globus pallidus, external segment, right	1
7	96	globus pallidus, internal segment, right	1
7	98	putamen, right	1
7	100	precentral gyrus, right, inferior lateral aspect of gyrus	1
7	101	superior frontal gyrus, right, medial bank of gyrus	1
7	103	middle frontal gyrus, right, superior bank of gyrus	1
7	110	cingulate gyrus, parietal part, right, superior bank of gyrus	1
7	111	cingulate gyrus, parietal part, right, inferior bank of gyrus	1
7	112	Crus I, right, lateral hemisphere	1
7	116	head of caudate nucleus, right	1
1	1	superior parietal lobule, right, superior bank of gyrus	2
1	2	superior parietal lobule, right, superior bank of gyrus	2
1	3	superior parietal lobule, right, inferior bank of gyrus	2
1	7	gyrus rectus, right	2
1	11	lateral orbital gyrus, right	2
1	12	inferior frontal gyrus, orbital part, right	2
1	15	superior parietal lobule, right, inferior bank of gyrus	2
1	16	angular gyrus, right, superior bank of gyrus	2
1	17	angular gyrus, right, inferior bank of gyrus	2
1	19	precuneus, right, inferior lateral bank of gyrus	2
1	20	angular gyrus, right, inferior bank of gyrus	2
1	21	lingual gyrus, right, striate	2
1	22	lingual gyrus, right, striate	2
1	23	cuneus, right, peristriate	2
1	26	lingual gyrus, right, peristriate	2
1	27	lingual gyrus, right, peristriate	2
1	28	angular gyrus, right, inferior bank of gyrus	2
1	31	superior frontal gyrus, right, medial bank of gyrus	2
1	60	cingulate gyrus, frontal part, right, superior bank of gyrus	2
1	71	supramarginal gyrus, right, inferior bank of gyrus	2
1	77	postcentral gyrus, right, superior lateral aspect of gyrus	2
1	81	short insular gyri, right	2
1	82	parahippocampal gyrus, right, lateral bank of gyrus	2
1	83	parahippocampal gyrus, right, bank of the cos	2
1	96	globus pallidus, internal segment, right	2
1	100	precentral gyrus, right, inferior lateral aspect of gyrus	2
1	105	postcentral gyrus, right, inferior lateral aspect of gyrus	2
1	110	cingulate gyrus, parietal part, right, superior bank of gyrus	2
1	111	cingulate gyrus, parietal part, right, inferior bank of gyrus	2
1	112	Crus I, right, lateral hemisphere	2
1	116	head of caudate nucleus, right	2
2	1	superior parietal lobule, right, superior bank of gyrus	2
2	2	superior parietal lobule, right, superior bank of gyrus	2
2	3	superior parietal lobule, right, inferior bank of gyrus	2
2	7	gyrus rectus, right	2
2	10	gyrus rectus, right	2
2	11	lateral orbital gyrus, right	2
2	12	inferior frontal gyrus, orbital part, right	2
2	15	superior parietal lobule, right, inferior bank of gyrus	2
2	16	angular gyrus, right, superior bank of gyrus	2
2	17	angular gyrus, right, inferior bank of gyrus	2
2	19	precuneus, right, inferior lateral bank of gyrus	2
2	20	angular gyrus, right, inferior bank of gyrus	2
2	22	lingual gyrus, right, striate	2
2	23	cuneus, right, peristriate	2
2	26	lingual gyrus, right, peristriate	2
2	27	lingual gyrus, right, peristriate	2
2	28	angular gyrus, right, inferior bank of gyrus	2
2	31	superior frontal gyrus, right, medial bank of gyrus	2
2	38	gyrus rectus, right	2
2	43	precuneus, right, superior lateral bank of gyrus	2
2	53	fusiform gyrus, right, bank of the its	2
2	71	supramarginal gyrus, right, inferior bank of gyrus	2
2	77	postcentral gyrus, right, superior lateral aspect of gyrus	2
2	81	short insular gyri, right	2
2	82	parahippocampal gyrus, right, lateral bank of gyrus	2
2	83	parahippocampal gyrus, right, bank of the cos	2
2	86	middle frontal gyrus, right, inferior bank of gyrus	2
2	96	globus pallidus, internal segment, right	2
2	100	precentral gyrus, right, inferior lateral aspect of gyrus	2
2	110	cingulate gyrus, parietal part, right, superior bank of gyrus	2
2	111	cingulate gyrus, parietal part, right, inferior bank of gyrus	2
2	112	Crus I, right, lateral hemisphere	2
2	116	head of caudate nucleus, right	2
3	14	precuneus, right, superior lateral bank of gyrus	2
3	18	angular gyrus, right, inferior bank of gyrus	2
3	44	paracentral lobule, anterior part, right, inferior bank of gyrus	2
3	45	precuneus, right, inferior lateral bank of gyrus	2
3	47	long insular gyri, right	2
3	48	superior temporal gyrus, right, inferior bank of gyrus	2
3	49	lingual gyrus, right, striate	2
4	14	precuneus, right, superior lateral bank of gyrus	2
4	18	angular gyrus, right, inferior bank of gyrus	2
4	44	paracentral lobule, anterior part, right, inferior bank of gyrus	2
4	45	precuneus, right, inferior lateral bank of gyrus	2
4	46	postcentral gyrus, right, inferior lateral aspect of gyrus	2
4	47	long insular gyri, right	2
4	48	superior temporal gyrus, right, inferior bank of gyrus	2
4	49	lingual gyrus, right, striate	2
5	14	precuneus, right, superior lateral bank of gyrus	2
5	18	angular gyrus, right, inferior bank of gyrus	2
5	44	paracentral lobule, anterior part, right, inferior bank of gyrus	2
5	45	precuneus, right, inferior lateral bank of gyrus	2
5	46	postcentral gyrus, right, inferior lateral aspect of gyrus	2
5	47	long insular gyri, right	2
5	48	superior temporal gyrus, right, inferior bank of gyrus	2
5	49	lingual gyrus, right, striate	2
6	14	precuneus, right, superior lateral bank of gyrus	2
6	18	angular gyrus, right, inferior bank of gyrus	2
6	44	paracentral lobule, anterior part, right, inferior bank of gyrus	2
6	45	precuneus, right, inferior lateral bank of gyrus	2
6	46	postcentral gyrus, right, inferior lateral aspect of gyrus	2
6	47	long insular gyri, right	2
6	48	superior temporal gyrus, right, inferior bank of gyrus	2
6	49	lingual gyrus, right, striate	2
7	14	precuneus, right, superior lateral bank of gyrus	2
7	18	angular gyrus, right, inferior bank of gyrus	2
7	44	paracentral lobule, anterior part, right, inferior bank of gyrus	2
7	45	precuneus, right, inferior lateral bank of gyrus	2
7	46	postcentral gyrus, right, inferior lateral aspect of gyrus	2
7	47	long insular gyri, right	2
7	48	superior temporal gyrus, right, inferior bank of gyrus	2
7	49	lingual gyrus, right, striate	2
1	40	paracentral lobule, anterior part, right, superior bank of gyrus	3
1	57	parahippocampal gyrus, right, bank of the cos	3
1	64	paracentral lobule, anterior part, right, superior bank of gyrus	3
2	5	superior frontal gyrus, right, lateral bank of gyrus	3
2	8	medial orbital gyrus, right	3
2	32	gyrus rectus, right	3
2	34	inferior frontal gyrus, orbital part, right	3
2	37	medial orbital gyrus, right	3
2	40	paracentral lobule, anterior part, right, superior bank of gyrus	3
2	41	paracentral lobule, anterior part, right, superior bank of gyrus	3
2	54	middle temporal gyrus, right, superior bank of gyrus	3
2	57	parahippocampal gyrus, right, bank of the cos	3
2	64	paracentral lobule, anterior part, right, superior bank of gyrus	3
2	68	precentral gyrus, right, superior lateral aspect of gyrus	3
2	69	postcentral gyrus, right, superior lateral aspect of gyrus	3
2	70	postcentral gyrus, right, bank of the central sulcus	3
2	73	middle temporal gyrus, right, superior bank of gyrus	3
2	84	fusiform gyrus, right, bank of the its	3
2	85	parahippocampal gyrus, right, bank of the cos	3
2	88	superior frontal gyrus, right, medial bank of gyrus	3
2	90	postcentral gyrus, right, bank of the central sulcus	3
2	91	long insular gyri, right	3
2	93	short insular gyri, right	3
2	94	body of caudate nucleus, right	3
2	95	globus pallidus, external segment, right	3
2	98	putamen, right	3
2	99	superior frontal gyrus, right, lateral bank of gyrus	3
2	101	superior frontal gyrus, right, medial bank of gyrus	3
2	102	superior frontal gyrus, right, lateral bank of gyrus	3
2	103	middle frontal gyrus, right, superior bank of gyrus	3
2	104	precentral gyrus, right, bank of the precentral sulcus	3
2	106	fusiform gyrus, right, bank of the its	3
2	107	inferior temporal gyrus, right, bank of the its	3
2	108	superior temporal gyrus, right, lateral bank of gyrus	3
2	109	inferior temporal gyrus, right, lateral bank of gyrus	3
3	6	lateral orbital gyrus, right	3
3	9	medial orbital gyrus, right	3
3	25	lingual gyrus, right, striate	3
3	29	angular gyrus, right, superior bank of gyrus	3
3	30	lingual gyrus, right, striate	3
3	32	gyrus rectus, right	3
3	33	inferior frontal gyrus, orbital part, right	3
3	34	inferior frontal gyrus, orbital part, right	3
3	35	inferior frontal gyrus, orbital part, right	3
3	36	inferior frontal gyrus, orbital part, right	3
3	51	middle frontal gyrus, right, superior bank of gyrus	3
3	52	middle frontal gyrus, right, inferior bank of gyrus	3
3	54	middle temporal gyrus, right, superior bank of gyrus	3
3	55	middle temporal gyrus, right, inferior bank of gyrus	3
3	56	fusiform gyrus, right, bank of the its	3
3	58	putamen, right	3
3	59	head of caudate nucleus, right	3
3	60	cingulate gyrus, frontal part, right, superior bank of gyrus	3
3	61	supramarginal gyrus, right, inferior bank of gyrus	3
3	62	precentral gyrus, right, superior lateral aspect of gyrus	3
3	63	paracentral lobule, anterior part, right, superior bank of gyrus	3
3	65	paracentral lobule, anterior part, right, superior bank of gyrus	3
3	69	postcentral gyrus, right, superior lateral aspect of gyrus	3
3	72	middle temporal gyrus, right, inferior bank of gyrus	3
3	73	middle temporal gyrus, right, superior bank of gyrus	3
3	74	inferior temporal gyrus, right, lateral bank of gyrus	3
3	75	superior temporal gyrus, right, inferior bank of gyrus	3
3	76	supramarginal gyrus, right, inferior bank of gyrus	3
3	78	paracentral lobule, anterior part, right, inferior bank of gyrus	3
3	84	fusiform gyrus, right, bank of the its	3
3	87	superior frontal gyrus, right, medial bank of gyrus	3
3	89	cingulate gyrus, frontal part, right, inferior bank of gyrus	3
3	90	postcentral gyrus, right, bank of the central sulcus	3
3	91	long insular gyri, right	3
3	92	superior temporal gyrus, right, inferior bank of gyrus	3
3	94	body of caudate nucleus, right	3
3	97	putamen, right	3
3	109	inferior temporal gyrus, right, lateral bank of gyrus	3
3	113	IX, right, paravermis	3
4	6	lateral orbital gyrus, right	3
4	13	angular gyrus, right, superior bank of gyrus	3
4	21	lingual gyrus, right, striate	3
4	24	cuneus, right, peristriate	3
4	25	lingual gyrus, right, striate	3
4	29	angular gyrus, right, superior bank of gyrus	3
4	30	lingual gyrus, right, striate	3
4	35	inferior frontal gyrus, orbital part, right	3
4	36	inferior frontal gyrus, orbital part, right	3
4	42	postcentral gyrus, right, bank of the central sulcus	3
4	52	middle frontal gyrus, right, inferior bank of gyrus	3
4	55	middle temporal gyrus, right, inferior bank of gyrus	3
4	56	fusiform gyrus, right, bank of the its	3
4	59	head of caudate nucleus, right	3
4	60	cingulate gyrus, frontal part, right, superior bank of gyrus	3
4	61	supramarginal gyrus, right, inferior bank of gyrus	3
4	62	precentral gyrus, right, superior lateral aspect of gyrus	3
4	63	paracentral lobule, anterior part, right, superior bank of gyrus	3
4	65	paracentral lobule, anterior part, right, superior bank of gyrus	3
4	66	paracentral lobule, anterior part, right, inferior bank of gyrus	3
4	72	middle temporal gyrus, right, inferior bank of gyrus	3
4	74	inferior temporal gyrus, right, lateral bank of gyrus	3
4	75	superior temporal gyrus, right, inferior bank of gyrus	3
4	78	paracentral lobule, anterior part, right, inferior bank of gyrus	3
4	87	superior frontal gyrus, right, medial bank of gyrus	3
4	89	cingulate gyrus, frontal part, right, inferior bank of gyrus	3
4	105	postcentral gyrus, right, inferior lateral aspect of gyrus	3
4	113	IX, right, paravermis	3
5	8	medial orbital gyrus, right	3
5	13	angular gyrus, right, superior bank of gyrus	3
5	32	gyrus rectus, right	3
5	33	inferior frontal gyrus, orbital part, right	3
5	34	inferior frontal gyrus, orbital part, right	3
5	37	medial orbital gyrus, right	3
5	38	gyrus rectus, right	3
5	39	postcentral gyrus, right, bank of the central sulcus	3
5	40	paracentral lobule, anterior part, right, superior bank of gyrus	3
5	41	paracentral lobule, anterior part, right, superior bank of gyrus	3
5	51	middle frontal gyrus, right, superior bank of gyrus	3
5	54	middle temporal gyrus, right, superior bank of gyrus	3
5	57	parahippocampal gyrus, right, bank of the cos	3
5	64	paracentral lobule, anterior part, right, superior bank of gyrus	3
5	66	paracentral lobule, anterior part, right, inferior bank of gyrus	3
5	68	precentral gyrus, right, superior lateral aspect of gyrus	3
5	69	postcentral gyrus, right, superior lateral aspect of gyrus	3
5	73	middle temporal gyrus, right, superior bank of gyrus	3
5	84	fusiform gyrus, right, bank of the its	3
5	85	parahippocampal gyrus, right, bank of the cos	3
5	88	superior frontal gyrus, right, medial bank of gyrus	3
5	90	postcentral gyrus, right, bank of the central sulcus	3
5	91	long insular gyri, right	3
5	93	short insular gyri, right	3
5	94	body of caudate nucleus, right	3
5	99	superior frontal gyrus, right, lateral bank of gyrus	3
5	102	superior frontal gyrus, right, lateral bank of gyrus	3
5	104	precentral gyrus, right, bank of the precentral sulcus	3
5	106	fusiform gyrus, right, bank of the its	3
5	107	inferior temporal gyrus, right, bank of the its	3
5	108	superior temporal gyrus, right, lateral bank of gyrus	3
5	109	inferior temporal gyrus, right, lateral bank of gyrus	3
6	4	angular gyrus, right, superior bank of gyrus	3
6	6	lateral orbital gyrus, right	3
6	9	medial orbital gyrus, right	3
6	21	lingual gyrus, right, striate	3
6	24	cuneus, right, peristriate	3
6	25	lingual gyrus, right, striate	3
6	29	angular gyrus, right, superior bank of gyrus	3
6	30	lingual gyrus, right, striate	3
6	33	inferior frontal gyrus, orbital part, right	3
6	35	inferior frontal gyrus, orbital part, right	3
6	36	inferior frontal gyrus, orbital part, right	3
6	42	postcentral gyrus, right, bank of the central sulcus	3
6	52	middle frontal gyrus, right, inferior bank of gyrus	3
6	55	middle temporal gyrus, right, inferior bank of gyrus	3
6	56	fusiform gyrus, right, bank of the its	3
6	58	putamen, right	3
6	59	head of caudate nucleus, right	3
6	60	cingulate gyrus, frontal part, right, superior bank of gyrus	3
6	61	supramarginal gyrus, right, inferior bank of gyrus	3
6	62	precentral gyrus, right, superior lateral aspect of gyrus	3
6	63	paracentral lobule, anterior part, right, superior bank of gyrus	3
6	65	paracentral lobule, anterior part, right, superior bank of gyrus	3
6	72	middle temporal gyrus, right, inferior bank of gyrus	3
6	74	inferior temporal gyrus, right, lateral bank of gyrus	3
6	75	superior temporal gyrus, right, inferior bank of gyrus	3
6	76	supramarginal gyrus, right, inferior bank of gyrus	3
6	78	paracentral lobule, anterior part, right, inferior bank of gyrus	3
6	79	superior frontal gyrus, right, lateral bank of gyrus	3
6	87	superior frontal gyrus, right, medial bank of gyrus	3
6	89	cingulate gyrus, frontal part, right, inferior bank of gyrus	3
6	92	superior temporal gyrus, right, inferior bank of gyrus	3
6	97	putamen, right	3
6	105	postcentral gyrus, right, inferior lateral aspect of gyrus	3
6	113	IX, right, paravermis	3
7	4	angular gyrus, right, superior bank of gyrus	3
7	6	lateral orbital gyrus, right	3
7	9	medial orbital gyrus, right	3
7	21	lingual gyrus, right, striate	3
7	24	cuneus, right, peristriate	3
7	25	lingual gyrus, right, striate	3
7	29	angular gyrus, right, superior bank of gyrus	3
7	30	lingual gyrus, right, striate	3
7	35	inferior frontal gyrus, orbital part, right	3
7	36	inferior frontal gyrus, orbital part, right	3
7	42	postcentral gyrus, right, bank of the central sulcus	3
7	52	middle frontal gyrus, right, inferior bank of gyrus	3
7	55	middle temporal gyrus, right, inferior bank of gyrus	3
7	56	fusiform gyrus, right, bank of the its	3
7	58	putamen, right	3
7	59	head of caudate nucleus, right	3
7	60	cingulate gyrus, frontal part, right, superior bank of gyrus	3
7	61	supramarginal gyrus, right, inferior bank of gyrus	3
7	62	precentral gyrus, right, superior lateral aspect of gyrus	3
7	63	paracentral lobule, anterior part, right, superior bank of gyrus	3
7	65	paracentral lobule, anterior part, right, superior bank of gyrus	3
7	72	middle temporal gyrus, right, inferior bank of gyrus	3
7	74	inferior temporal gyrus, right, lateral bank of gyrus	3
7	75	superior temporal gyrus, right, inferior bank of gyrus	3
7	76	supramarginal gyrus, right, inferior bank of gyrus	3
7	78	paracentral lobule, anterior part, right, inferior bank of gyrus	3
7	79	superior frontal gyrus, right, lateral bank of gyrus	3
7	87	superior frontal gyrus, right, medial bank of gyrus	3
7	89	cingulate gyrus, frontal part, right, inferior bank of gyrus	3
7	92	superior temporal gyrus, right, inferior bank of gyrus	3
7	97	putamen, right	3
7	105	postcentral gyrus, right, inferior lateral aspect of gyrus	3
7	113	IX, right, paravermis	3
1	4	angular gyrus, right, superior bank of gyrus	4
1	6	lateral orbital gyrus, right	4
1	9	medial orbital gyrus, right	4
1	13	angular gyrus, right, superior bank of gyrus	4
1	24	cuneus, right, peristriate	4
1	25	lingual gyrus, right, striate	4
1	29	angular gyrus, right, superior bank of gyrus	4
1	30	lingual gyrus, right, striate	4
1	33	inferior frontal gyrus, orbital part, right	4
1	35	inferior frontal gyrus, orbital part, right	4
1	36	inferior frontal gyrus, orbital part, right	4
1	42	postcentral gyrus, right, bank of the central sulcus	4
1	52	middle frontal gyrus, right, inferior bank of gyrus	4
1	55	middle temporal gyrus, right, inferior bank of gyrus	4
1	56	fusiform gyrus, right, bank of the its	4
1	58	putamen, right	4
1	59	head of caudate nucleus, right	4
1	61	supramarginal gyrus, right, inferior bank of gyrus	4
1	62	precentral gyrus, right, superior lateral aspect of gyrus	4
1	63	paracentral lobule, anterior part, right, superior bank of gyrus	4
1	65	paracentral lobule, anterior part, right, superior bank of gyrus	4
1	72	middle temporal gyrus, right, inferior bank of gyrus	4
1	74	inferior temporal gyrus, right, lateral bank of gyrus	4
1	75	superior temporal gyrus, right, inferior bank of gyrus	4
1	76	supramarginal gyrus, right, inferior bank of gyrus	4
1	78	paracentral lobule, anterior part, right, inferior bank of gyrus	4
1	79	superior frontal gyrus, right, lateral bank of gyrus	4
1	87	superior frontal gyrus, right, medial bank of gyrus	4
1	89	cingulate gyrus, frontal part, right, inferior bank of gyrus	4
1	92	superior temporal gyrus, right, inferior bank of gyrus	4
1	97	putamen, right	4
2	4	angular gyrus, right, superior bank of gyrus	4
2	6	lateral orbital gyrus, right	4
2	9	medial orbital gyrus, right	4
2	13	angular gyrus, right, superior bank of gyrus	4
2	21	lingual gyrus, right, striate	4
2	24	cuneus, right, peristriate	4
2	25	lingual gyrus, right, striate	4
2	29	angular gyrus, right, superior bank of gyrus	4
2	30	lingual gyrus, right, striate	4
2	33	inferior frontal gyrus, orbital part, right	4
2	35	inferior frontal gyrus, orbital part, right	4
2	36	inferior frontal gyrus, orbital part, right	4
2	42	postcentral gyrus, right, bank of the central sulcus	4
2	51	middle frontal gyrus, right, superior bank of gyrus	4
2	52	middle frontal gyrus, right, inferior bank of gyrus	4
2	55	middle temporal gyrus, right, inferior bank of gyrus	4
2	56	fusiform gyrus, right, bank of the its	4
2	58	putamen, right	4
2	59	head of caudate nucleus, right	4
2	60	cingulate gyrus, frontal part, right, superior bank of gyrus	4
2	61	supramarginal gyrus, right, inferior bank of gyrus	4
2	62	precentral gyrus, right, superior lateral aspect of gyrus	4
2	63	paracentral lobule, anterior part, right, superior bank of gyrus	4
2	65	paracentral lobule, anterior part, right, superior bank of gyrus	4
2	72	middle temporal gyrus, right, inferior bank of gyrus	4
2	74	inferior temporal gyrus, right, lateral bank of gyrus	4
2	75	superior temporal gyrus, right, inferior bank of gyrus	4
2	76	supramarginal gyrus, right, inferior bank of gyrus	4
2	78	paracentral lobule, anterior part, right, inferior bank of gyrus	4
2	79	superior frontal gyrus, right, lateral bank of gyrus	4
2	87	superior frontal gyrus, right, medial bank of gyrus	4
2	89	cingulate gyrus, frontal part, right, inferior bank of gyrus	4
2	92	superior temporal gyrus, right, inferior bank of gyrus	4
2	97	putamen, right	4
2	105	postcentral gyrus, right, inferior lateral aspect of gyrus	4
2	113	IX, right, paravermis	4
3	1	superior parietal lobule, right, superior bank of gyrus	4
3	2	superior parietal lobule, right, superior bank of gyrus	4
3	3	superior parietal lobule, right, inferior bank of gyrus	4
3	5	superior frontal gyrus, right, lateral bank of gyrus	4
3	7	gyrus rectus, right	4
3	8	medial orbital gyrus, right	4
3	10	gyrus rectus, right	4
3	12	inferior frontal gyrus, orbital part, right	4
3	15	superior parietal lobule, right, inferior bank of gyrus	4
3	19	precuneus, right, inferior lateral bank of gyrus	4
3	22	lingual gyrus, right, striate	4
3	26	lingual gyrus, right, peristriate	4
3	27	lingual gyrus, right, peristriate	4
3	28	angular gyrus, right, inferior bank of gyrus	4
3	31	superior frontal gyrus, right, medial bank of gyrus	4
3	37	medial orbital gyrus, right	4
3	38	gyrus rectus, right	4
3	41	paracentral lobule, anterior part, right, superior bank of gyrus	4
3	42	postcentral gyrus, right, bank of the central sulcus	4
3	43	precuneus, right, superior lateral bank of gyrus	4
3	53	fusiform gyrus, right, bank of the its	4
3	67	paracentral lobule, anterior part, right, inferior bank of gyrus	4
3	68	precentral gyrus, right, superior lateral aspect of gyrus	4
3	70	postcentral gyrus, right, bank of the central sulcus	4
3	71	supramarginal gyrus, right, inferior bank of gyrus	4
3	77	postcentral gyrus, right, superior lateral aspect of gyrus	4
3	82	parahippocampal gyrus, right, lateral bank of gyrus	4
3	85	parahippocampal gyrus, right, bank of the cos	4
3	86	middle frontal gyrus, right, inferior bank of gyrus	4
3	88	superior frontal gyrus, right, medial bank of gyrus	4
3	93	short insular gyri, right	4
3	95	globus pallidus, external segment, right	4
3	96	globus pallidus, internal segment, right	4
3	98	putamen, right	4
3	99	superior frontal gyrus, right, lateral bank of gyrus	4
3	100	precentral gyrus, right, inferior lateral aspect of gyrus	4
3	101	superior frontal gyrus, right, medial bank of gyrus	4
3	102	superior frontal gyrus, right, lateral bank of gyrus	4
3	103	middle frontal gyrus, right, superior bank of gyrus	4
3	104	precentral gyrus, right, bank of the precentral sulcus	4
3	106	fusiform gyrus, right, bank of the its	4
3	107	inferior temporal gyrus, right, bank of the its	4
3	108	superior temporal gyrus, right, lateral bank of gyrus	4
3	110	cingulate gyrus, parietal part, right, superior bank of gyrus	4
3	111	cingulate gyrus, parietal part, right, inferior bank of gyrus	4
4	50	supramarginal gyrus, right, inferior bank of gyrus	4
4	80	inferior temporal gyrus, right, lateral bank of gyrus	4
4	114	VIIIA, right, lateral hemisphere	4
5	4	angular gyrus, right, superior bank of gyrus	4
5	6	lateral orbital gyrus, right	4
5	9	medial orbital gyrus, right	4
5	21	lingual gyrus, right, striate	4
5	24	cuneus, right, peristriate	4
5	25	lingual gyrus, right, striate	4
5	29	angular gyrus, right, superior bank of gyrus	4
5	30	lingual gyrus, right, striate	4
5	35	inferior frontal gyrus, orbital part, right	4
5	36	inferior frontal gyrus, orbital part, right	4
5	42	postcentral gyrus, right, bank of the central sulcus	4
5	52	middle frontal gyrus, right, inferior bank of gyrus	4
5	55	middle temporal gyrus, right, inferior bank of gyrus	4
5	56	fusiform gyrus, right, bank of the its	4
5	58	putamen, right	4
5	59	head of caudate nucleus, right	4
5	60	cingulate gyrus, frontal part, right, superior bank of gyrus	4
5	61	supramarginal gyrus, right, inferior bank of gyrus	4
5	62	precentral gyrus, right, superior lateral aspect of gyrus	4
5	63	paracentral lobule, anterior part, right, superior bank of gyrus	4
5	65	paracentral lobule, anterior part, right, superior bank of gyrus	4
5	72	middle temporal gyrus, right, inferior bank of gyrus	4
5	74	inferior temporal gyrus, right, lateral bank of gyrus	4
5	75	superior temporal gyrus, right, inferior bank of gyrus	4
5	76	supramarginal gyrus, right, inferior bank of gyrus	4
5	78	paracentral lobule, anterior part, right, inferior bank of gyrus	4
5	79	superior frontal gyrus, right, lateral bank of gyrus	4
5	87	superior frontal gyrus, right, medial bank of gyrus	4
5	89	cingulate gyrus, frontal part, right, inferior bank of gyrus	4
5	92	superior temporal gyrus, right, inferior bank of gyrus	4
5	97	putamen, right	4
5	105	postcentral gyrus, right, inferior lateral aspect of gyrus	4
5	113	IX, right, paravermis	4
6	8	medial orbital gyrus, right	4
6	13	angular gyrus, right, superior bank of gyrus	4
6	32	gyrus rectus, right	4
6	34	inferior frontal gyrus, orbital part, right	4
6	37	medial orbital gyrus, right	4
6	38	gyrus rectus, right	4
6	40	paracentral lobule, anterior part, right, superior bank of gyrus	4
6	41	paracentral lobule, anterior part, right, superior bank of gyrus	4
6	51	middle frontal gyrus, right, superior bank of gyrus	4
6	54	middle temporal gyrus, right, superior bank of gyrus	4
6	57	parahippocampal gyrus, right, bank of the cos	4
6	64	paracentral lobule, anterior part, right, superior bank of gyrus	4
6	67	paracentral lobule, anterior part, right, inferior bank of gyrus	4
6	69	postcentral gyrus, right, superior lateral aspect of gyrus	4
6	73	middle temporal gyrus, right, superior bank of gyrus	4
6	84	fusiform gyrus, right, bank of the its	4
6	85	parahippocampal gyrus, right, bank of the cos	4
6	88	superior frontal gyrus, right, medial bank of gyrus	4
6	90	postcentral gyrus, right, bank of the central sulcus	4
6	91	long insular gyri, right	4
6	93	short insular gyri, right	4
6	94	body of caudate nucleus, right	4
6	99	superior frontal gyrus, right, lateral bank of gyrus	4
6	102	superior frontal gyrus, right, lateral bank of gyrus	4
6	104	precentral gyrus, right, bank of the precentral sulcus	4
6	106	fusiform gyrus, right, bank of the its	4
6	107	inferior temporal gyrus, right, bank of the its	4
6	108	superior temporal gyrus, right, lateral bank of gyrus	4
6	109	inferior temporal gyrus, right, lateral bank of gyrus	4
7	8	medial orbital gyrus, right	4
7	13	angular gyrus, right, superior bank of gyrus	4
7	32	gyrus rectus, right	4
7	33	inferior frontal gyrus, orbital part, right	4
7	34	inferior frontal gyrus, orbital part, right	4
7	37	medial orbital gyrus, right	4
7	38	gyrus rectus, right	4
7	39	postcentral gyrus, right, bank of the central sulcus	4
7	40	paracentral lobule, anterior part, right, superior bank of gyrus	4
7	41	paracentral lobule, anterior part, right, superior bank of gyrus	4
7	51	middle frontal gyrus, right, superior bank of gyrus	4
7	54	middle temporal gyrus, right, superior bank of gyrus	4
7	57	parahippocampal gyrus, right, bank of the cos	4
7	64	paracentral lobule, anterior part, right, superior bank of gyrus	4
7	66	paracentral lobule, anterior part, right, inferior bank of gyrus	4
7	69	postcentral gyrus, right, superior lateral aspect of gyrus	4
7	73	middle temporal gyrus, right, superior bank of gyrus	4
7	84	fusiform gyrus, right, bank of the its	4
7	85	parahippocampal gyrus, right, bank of the cos	4
7	88	superior frontal gyrus, right, medial bank of gyrus	4
7	90	postcentral gyrus, right, bank of the central sulcus	4
7	91	long insular gyri, right	4
7	93	short insular gyri, right	4
7	94	body of caudate nucleus, right	4
7	99	superior frontal gyrus, right, lateral bank of gyrus	4
7	102	superior frontal gyrus, right, lateral bank of gyrus	4
7	104	precentral gyrus, right, bank of the precentral sulcus	4
7	106	fusiform gyrus, right, bank of the its	4
7	107	inferior temporal gyrus, right, bank of the its	4
7	108	superior temporal gyrus, right, lateral bank of gyrus	4
7	109	inferior temporal gyrus, right, lateral bank of gyrus	4
1	5	superior frontal gyrus, right, lateral bank of gyrus	5
1	8	medial orbital gyrus, right	5
1	10	gyrus rectus, right	5
1	32	gyrus rectus, right	5
1	34	inferior frontal gyrus, orbital part, right	5
1	37	medial orbital gyrus, right	5
1	38	gyrus rectus, right	5
1	41	paracentral lobule, anterior part, right, superior bank of gyrus	5
1	43	precuneus, right, superior lateral bank of gyrus	5
1	51	middle frontal gyrus, right, superior bank of gyrus	5
1	53	fusiform gyrus, right, bank of the its	5
1	54	middle temporal gyrus, right, superior bank of gyrus	5
1	68	precentral gyrus, right, superior lateral aspect of gyrus	5
1	69	postcentral gyrus, right, superior lateral aspect of gyrus	5
1	70	postcentral gyrus, right, bank of the central sulcus	5
1	73	middle temporal gyrus, right, superior bank of gyrus	5
1	84	fusiform gyrus, right, bank of the its	5
1	85	parahippocampal gyrus, right, bank of the cos	5
1	86	middle frontal gyrus, right, inferior bank of gyrus	5
1	88	superior frontal gyrus, right, medial bank of gyrus	5
1	90	postcentral gyrus, right, bank of the central sulcus	5
1	91	long insular gyri, right	5
1	93	short insular gyri, right	5
1	94	body of caudate nucleus, right	5
1	95	globus pallidus, external segment, right	5
1	98	putamen, right	5
1	99	superior frontal gyrus, right, lateral bank of gyrus	5
1	101	superior frontal gyrus, right, medial bank of gyrus	5
1	102	superior frontal gyrus, right, lateral bank of gyrus	5
1	103	middle frontal gyrus, right, superior bank of gyrus	5
1	104	precentral gyrus, right, bank of the precentral sulcus	5
1	106	fusiform gyrus, right, bank of the its	5
1	107	inferior temporal gyrus, right, bank of the its	5
1	108	superior temporal gyrus, right, lateral bank of gyrus	5
1	109	inferior temporal gyrus, right, lateral bank of gyrus	5
2	50	supramarginal gyrus, right, inferior bank of gyrus	5
2	80	inferior temporal gyrus, right, lateral bank of gyrus	5
2	114	VIIIA, right, lateral hemisphere	5
2	115	VI, right, lateral hemisphere	5
3	4	angular gyrus, right, superior bank of gyrus	5
3	11	lateral orbital gyrus, right	5
3	13	angular gyrus, right, superior bank of gyrus	5
3	16	angular gyrus, right, superior bank of gyrus	5
3	17	angular gyrus, right, inferior bank of gyrus	5
3	20	angular gyrus, right, inferior bank of gyrus	5
3	21	lingual gyrus, right, striate	5
3	23	cuneus, right, peristriate	5
3	24	cuneus, right, peristriate	5
3	79	superior frontal gyrus, right, lateral bank of gyrus	5
3	81	short insular gyri, right	5
3	83	parahippocampal gyrus, right, bank of the cos	5
3	105	postcentral gyrus, right, inferior lateral aspect of gyrus	5
3	112	Crus I, right, lateral hemisphere	5
3	116	head of caudate nucleus, right	5
4	8	medial orbital gyrus, right	5
4	9	medial orbital gyrus, right	5
4	32	gyrus rectus, right	5
4	33	inferior frontal gyrus, orbital part, right	5
4	34	inferior frontal gyrus, orbital part, right	5
4	37	medial orbital gyrus, right	5
4	38	gyrus rectus, right	5
4	39	postcentral gyrus, right, bank of the central sulcus	5
4	40	paracentral lobule, anterior part, right, superior bank of gyrus	5
4	41	paracentral lobule, anterior part, right, superior bank of gyrus	5
4	51	middle frontal gyrus, right, superior bank of gyrus	5
4	54	middle temporal gyrus, right, superior bank of gyrus	5
4	57	parahippocampal gyrus, right, bank of the cos	5
4	58	putamen, right	5
4	64	paracentral lobule, anterior part, right, superior bank of gyrus	5
4	69	postcentral gyrus, right, superior lateral aspect of gyrus	5
4	73	middle temporal gyrus, right, superior bank of gyrus	5
4	76	supramarginal gyrus, right, inferior bank of gyrus	5
4	79	superior frontal gyrus, right, lateral bank of gyrus	5
4	84	fusiform gyrus, right, bank of the its	5
4	85	parahippocampal gyrus, right, bank of the cos	5
4	88	superior frontal gyrus, right, medial bank of gyrus	5
4	90	postcentral gyrus, right, bank of the central sulcus	5
4	91	long insular gyri, right	5
4	92	superior temporal gyrus, right, inferior bank of gyrus	5
4	93	short insular gyri, right	5
4	94	body of caudate nucleus, right	5
4	97	putamen, right	5
4	99	superior frontal gyrus, right, lateral bank of gyrus	5
4	101	superior frontal gyrus, right, medial bank of gyrus	5
4	102	superior frontal gyrus, right, lateral bank of gyrus	5
4	104	precentral gyrus, right, bank of the precentral sulcus	5
4	106	fusiform gyrus, right, bank of the its	5
4	107	inferior temporal gyrus, right, bank of the its	5
4	108	superior temporal gyrus, right, lateral bank of gyrus	5
4	109	inferior temporal gyrus, right, lateral bank of gyrus	5
5	50	supramarginal gyrus, right, inferior bank of gyrus	5
5	80	inferior temporal gyrus, right, lateral bank of gyrus	5
5	114	VIIIA, right, lateral hemisphere	5
5	115	VI, right, lateral hemisphere	5
6	50	supramarginal gyrus, right, inferior bank of gyrus	5
6	80	inferior temporal gyrus, right, lateral bank of gyrus	5
6	114	VIIIA, right, lateral hemisphere	5
6	115	VI, right, lateral hemisphere	5
7	50	supramarginal gyrus, right, inferior bank of gyrus	5
7	80	inferior temporal gyrus, right, lateral bank of gyrus	5
7	114	VIIIA, right, lateral hemisphere	5
7	115	VI, right, lateral hemisphere	5
1	80	inferior temporal gyrus, right, lateral bank of gyrus	6
1	115	VI, right, lateral hemisphere	6
2	117	putamen, right	6
2	118	putamen, right	6
2	119	globus pallidus, external segment, right	6
2	120	globus pallidus, external segment, right	6
2	121	body of caudate nucleus, right	6
3	50	supramarginal gyrus, right, inferior bank of gyrus	6
3	114	VIIIA, right, lateral hemisphere	6
4	117	putamen, right	6
4	118	putamen, right	6
4	119	globus pallidus, external segment, right	6
4	120	globus pallidus, external segment, right	6
4	121	body of caudate nucleus, right	6
5	117	putamen, right	6
5	118	putamen, right	6
5	119	globus pallidus, external segment, right	6
5	120	globus pallidus, external segment, right	6
5	121	body of caudate nucleus, right	6
6	117	putamen, right	6
6	118	putamen, right	6
6	119	globus pallidus, external segment, right	6
6	120	globus pallidus, external segment, right	6
6	121	body of caudate nucleus, right	6
7	117	putamen, right	6
7	118	putamen, right	6
7	119	globus pallidus, external segment, right	6
7	120	globus pallidus, external segment, right	6
7	121	body of caudate nucleus, right	6
1	117	putamen, right	7
1	118	putamen, right	7
1	119	globus pallidus, external segment, right	7
1	120	globus pallidus, external segment, right	7
1	121	body of caudate nucleus, right	7
3	80	inferior temporal gyrus, right, lateral bank of gyrus	7
3	115	VI, right, lateral hemisphere	7
3	117	putamen, right	8
3	118	putamen, right	8
3	119	globus pallidus, external segment, right	8
3	120	globus pallidus, external segment, right	8
3	121	body of caudate nucleus, right	8
